# Supplementary material for: Lipid membrane remodeling and metabolic response during isobutanol and ethanol exposure in Zymomonas mobilis
Source: Biotechnol Biofuels Bioprod. 2024 Jan 28;17:14. doi: 10.1186/s13068-023-02450-9 (PMC10823705; doi:10.1186/s13068-023-02450-9)
Supplement: Supplementary file 1 — Additional file 1: Table S1. Z. mobilis' final growth at varying isobutanol concentrations. [file 13068_2023_2450_MOESM1_ESM.xlsx]

## Sheet: Table S1
Table S1. Z. mobilis' final growth at varying isobutanol concentrations
Isobutanol concentration	Starting OD	OD (600nm) at 20 hours
0.0 M	0.055	1.176
0.05 M	0.055	1.158
0.10 M	0.055	1.045
0.15 M	0.055	0.764
0.20 M	0.055	0.063
0.25 M	0.055	0.057
0.30 M	0.055	0.054
