# Supplementary material for: Lipid membrane remodeling and metabolic response during isobutanol and ethanol exposure in Zymomonas mobilis
Source: Biotechnol Biofuels Bioprod. 2024 Jan 28;17:14. doi: 10.1186/s13068-023-02450-9 (PMC10823705; doi:10.1186/s13068-023-02450-9)
Supplement: Supplementary file 2 — Additional file 2: Table S2. Doubling times of Z. mobilis' CFA Synthase overexpressing strain grown in varying ethanol and isobutanol concentrations. [file 13068_2023_2450_MOESM2_ESM.xlsx]

## Sheet: Table S2-A
Table S2-A. Doubling times of Z.mobilis grown in varying ethanol and isobutanol concentrations
Condition		Doubling Time (Hours)	Standard Deviation	P-Values
Ethanol	Control	1.727	0.00434576	-
	0.30M	2.313	0.0493756	8.65303e-07
	0.60M	2.874	0.0181293	4.61762e-11
	0.80M	3.26	0.0670957	1.74946e-08
Isobutanol	Control	1.72743	0.00434576	-
	0.10M	1.98504	0.00404086	3.72536e-10
	0.15M	5.51695	0.205516	6.12378e-08
P-values were calculated by comparing wildtype Z. mobilis to Z. mobilis grown in ethanol or isobutanol conditions

## Sheet: Table S2-B
Table S2-B. Doubling times of Z. mobilis' CFA Synthase overexpressing strain grown in varying ethanol and isobutanol concentrations
Condition		Doubling Time (Hours)	Standard Deviation	P-Values
Ethanol	0.00 M pRL814	1.73902	0.00470668	-
	0.00 M CFA Z. mobilis	1.49691	0.00855865	3.95851e-06
	0.30 M pRL814	2.61418	0.00580254	-
	0.30 M CFA Z. mobilis	2.16045	0	3.5381e-08
	0.60 M pRL814	2.84955	0.0112795	-
	0.60 M CFA Z. mobilis	2.66189	0.00413558	4.36604e-05
	0.80 M pRL814	3.3214	0.0177325	-
	0.80 M CFA Z. mobilis	2.99528	0.00666521	1.89385e-05
Isobutanol	0.00 M pRL814	1.71573	0.00249641	-
	0.00 M CFA Z. mobilis	1.56212	0.00347714	1.21431e-06
	0.10 M pRL814	2.54283	0.0116439	-
	0.10 M CFA Z. mobilis	2.32272	0.0372236	0.00555612
	0.15 M pRL814	4.85059	0.170959	-
	0.15 M CFA Z. mobilis	4.22194	0.184854	0.0365418
P-values were calculated by comparing pRL814 to CFA Z. mobilis grown in ethanol or isobutanol conditions

## Sheet: Table S2-C
Table S2-C. Doubling times of Z.mobilis grown in isobutanol overexpressing CFA from Z. mobilis or C. acetobutylicum
Condition		Doubling Times (Hours)	Standard Deviation	P-Values
0.00M Isobutanol	pRL814	2.28171	0.0186623	-
	CFA Z. mobilis	1.89475	0.0187487	3.22587e-05
	CFA C. acetobutylicum	2.00187	0.00335271	3.11395e-05
0.10M Isobutanol	pRL814	3.10202	0.0211653	-
	CFA Z. mobilis	2.69472	0.0186678	3.40277e-05
	CFA C. acetobutylicum	2.99255	0.0075633	0.00232876
P-values were calculated by comparing CFA Z. mobilis or CFA C. acetobutylicum to pRL814
