# Supplementary material for: Lipid membrane remodeling and metabolic response during isobutanol and ethanol exposure in Zymomonas mobilis
Source: Biotechnol Biofuels Bioprod. 2024 Jan 28;17:14. doi: 10.1186/s13068-023-02450-9 (PMC10823705; doi:10.1186/s13068-023-02450-9)
Supplement: Supplementary file 3 — Additional file 3: Table S3. Fatty acid composition of Z. mobilis (basal conditions) [file 13068_2023_2450_MOESM3_ESM.xlsx]

## Sheet: Table S3
Table S3. Fatty acid composition of Z. mobilis (basal conditions)
Fatty Acid	Milligrams per Gram of Cell Dry Weight	Percentage	Standard Deviation
16:1	0.47772	2.07994	0.161064
14:1	0.0620853	0.270313	0.0296013
18:1	18.2771	79.5765	2.46921
19:Cyclo	0.360071	1.56771	0.123788
14:0	1.16023	5.05153	0.427111
16:0	2.63075	11.454	2.43526
