# Supplementary material for: Lipid membrane remodeling and metabolic response during isobutanol and ethanol exposure in Zymomonas mobilis
Source: Biotechnol Biofuels Bioprod. 2024 Jan 28;17:14. doi: 10.1186/s13068-023-02450-9 (PMC10823705; doi:10.1186/s13068-023-02450-9)
Supplement: Supplementary file 4 — Additional file 4: Table S4. Lipid composition of Z. mobilis (basal conditions) [file 13068_2023_2450_MOESM4_ESM.xlsx]

## Sheet: Sheet1
Table S4. Lipid composition of Z. mobilis (basal conditions)
Identification*	Milligrams per Gram of Cell Dry Weight	Percentage	Standard Deviation
PE 18:1 18:1	15.5955	33.8012	0.504359
PE 16:0 16:1	3.6708	7.95596	0.306749
PE 16:1 18:1	3.11031	6.74118	0.126474
PE 16:0 18:1	2.98557	6.47082	0.207484
PE 19:Cyclo 19:Cyclo	0.541878	1.17445	0.17502
PE 16:1 16:1	0.347898	0.754022	0.0331576
PE 14:0 19:Cyclo	0.173881	0.376864	0.0115666
PE 18:1 19:Cyclo	0.105215	0.22804	0.0450533
PE 16:0 19:Cyclo	0.0646719	0.140168	0.00647714
PE 18:0 18:1	0.064246	0.139245	0.00658419
PE 16:1 19:Cyclo	0.0394321	0.0854638	0.00461996
PE 14:0 16:1	0.03824	0.0828802	0.00361347
PE 16:0 16:0	0.025384	0.0550163	0.00130896
PE 14:0 16:0	0.0216615	0.0469484	0.00162356
PE 14:0 14:1	0.00382227	0.00828426	0.000360999
PG 18:1 18:1	7.68195	16.6496	0.210973
PG 16:0 18:1	1.97224	4.27456	0.174785
PG 16:1 16:0	0.692289	1.50044	0.0289129
PG 16:1 18:1	0.420247	0.91083	0.031193
PG 18:1 19:Cyclo	0.0923904	0.200244	0.0077088
PG 14:0 19:Cyclo	0.0485957	0.105325	0.00413828
PG 16:0 19:Cyclo	0.0363652	0.0788167	0.00125967
PG 16:1 16:1	0.0298297	0.0646519	0.00250169
PG 14:0 16:0	0.00608389	0.013186	0.000878977
PC 18:1 18:1	4.05976	8.79899	0.311025
PC 16:0 18:1	0.647459	1.40328	0.0680417
PC 14:1 19:Cyclo	0.592069	1.28323	0.039455
PC 16:0 16:1	0.446144	0.966957	0.0351628
PC 14:0 18:1	0.439397	0.952335	0.034631
PC 16:1 18:1	0.350546	0.759762	0.0246666
PC 16:1 19:Cyclo	0.309389	0.670558	0.00693246
PC 14:0 19:Cyclo	0.109872	0.238134	0.00517427
PC 16:1 14:0	0.0877692	0.190228	0.00400698
PC 18:1 19:Cyclo	0.0645397	0.139881	0.00247392
PC 16:0 19:Cyclo	0.0331365	0.071819	0.00249542
PC 16:0 14:0	0.00315506	0.00683817	0.000195194
PC 19:Cyclo 19:Cyclo	0.00166967	0.00361879	9.75072e-05
CL 18:1 18:1 18:1 18:1	0.456576	0.989568	0.0755898
CL 18:1 16:0 18:1 18:1	0.323816	0.701827	0.0478856
CL 18:1 14:0 18:1 18:1	0.203338	0.440708	0.027835
CL 18:1 16:1 18:1 18:1	0.110784	0.240109	0.0142859
CL 18:1 16:0 18:1 14:0	0.0674163	0.146116	0.0103454
CL 18:1 16:0 18:1 16:0	0.0636042	0.137854	0.0090057
*PE: Phosphatidylethanolamine, PG: Phosphatidylglycerol, PC: Phosphatidylcholine, CL: Cardiolipin
