# Supplementary material for: Lipid membrane remodeling and metabolic response during isobutanol and ethanol exposure in Zymomonas mobilis
Source: Biotechnol Biofuels Bioprod. 2024 Jan 28;17:14. doi: 10.1186/s13068-023-02450-9 (PMC10823705; doi:10.1186/s13068-023-02450-9)
Supplement: Supplementary file 5 — Additional file 5: Table S5. P-values of the effects of ethanol, isobutanol, and CFA synthase overexpression on membrane fatty acid composition in Z. mobilis. Also shown are the standard deviations corresponding to the fatty acid composition values in Tables 1 and 3. [file 13068_2023_2450_MOESM5_ESM.xlsx]

## Sheet: Fatty Acids
Table S5-A. P-values of the effects of ethanol, isobutanol, and CFA synthase overexpression on membrane fatty acid composition in Z. mobilis. Also shown are the standard deviations corresponding to the fatty acid composition values in Tables 1 and 3.
Fatty Acids	Ethanol						Isobutanol				CFA Z. mobilis		CFA Z. mobilis Ethanol						CFA Z. mobilis Isobutanol				CFA C. acetobutylicum		CFA C. acetobutylicum Isobutanol
	0.30 M		0.60 M		0.80 M		0.10 M		0.15 M				0.30 M		0.60 M		0.80 M		0.10 M		0.15 M				0.10 M		0.15 M
	P-Value	Std. Dev.	P-Value	Std. Dev.	P-Value	Std. Dev.	P-Value	Std. Dev.	P-Value	Std. Dev.	P-Value	Std. Dev.	P-Value	Std. Dev.	P-Value	Std. Dev.	P-Value	Std. Dev.	P-Value	Std. Dev.	P-Value	Std. Dev.	P-Value	Std. Dev.	P-Value	Std. Dev.	P-Value	Std. Dev.
C16:1	0.00194827	0.0476875	0.0169018	0.085968	0.00335938	0.100719	0.000110258	0.0887257	1.91237e-05	0.0512858	0.00194274	0.121561	0.0374009	0.048783	0.00159055	0.0092005	0.000439049	0.0684846	2.23051e-05	0.0147846	1.72929e-05	0.0320041	1.33531e-05	0.00409996	7.27561e-06	0.00541945	7.72238e-06	0.0245139
C14:1	0.158736	0.00571479	0.00247677	0.00806191	0.00163519	0.000426416	0.000195308	0.00477178	9.3744e-05	0.00939531	0.0066279	0.0172393	0.00320334	0.00814441	0.00315045	0.00830619	0.000638321	0.00311791	0.000105942	0.00225487	9.04304e-05	0.00387709	0.00051821	0.00194993	7.97257e-05	0.00349975	0.000322714	0.0201736
C18:1	0.0826754	0.972829	0.12593	1.12273	0.208713	0.269111	0.357201	1.04614	0.196008	1.18677	0.592687	0.369579	0.0335159	0.675114	0.0625416	0.447346	0.0784177	0.733424	0.104348	0.424471	0.117037	0.55292	3.0367e-06	1.08474	1.63037e-06	0.252165	3.3703e-06	0.379735
C19:Cyclo	3.17224e-05	0.220159	5.64415e-06	0.198543	1.77461e-05	0.218874	0.00672468	0.0320154	0.000356881	0.0390478	1.57765e-06	0.251379	2.09628e-06	0.512587	7.66541e-08	0.22514	1.11621e-07	0.224736	0.00876435	0.0375158	0.800295	0.0393354	2.00647e-09	0.766091	2.37686e-09	0.760299	3.15195e-08	1.07996
C14:0	0.195952	0.337754	0.16581	0.263727	0.012182	0.217337	0.00605923	0.058753	0.005351	0.574268	0.00582577	0.0974792	0.0580645	0.338519	0.0104361	0.14613	0.00207497	0.0848901	0.00186083	0.158422	0.000970794	0.170171	0.000474048	0.0523301	0.000204059	0.107419	0.000884897	0.329124
C16:0	0.677629	0.579045	0.337436	1.27508	0.296053	0.596084	0.0356231	1.06856	0.00646621	0.548284	0.115861	0.170295	0.45489	0.709755	0.430399	0.352505	0.881151	1.03323	0.0103785	0.507594	0.00728142	0.526769	0.50889	0.37435	0.0399908	0.628741	0.0241606	1.01769
C17:Cyclo	-	-	-	-	-	-	-	-	-	-	-	-	-	-	-	-	-	-	-	-	-	-	1.00964e-08	0.0220822	1.23778e-08	0.0102334	1.56769e-08	0.007297
C15:Cyclo	-	-	-	-	-	-	-	-	-	-	-	-	-	-	-	-	-	-	-	-	-	-	3.63494e-08	0.00472247	7.54269e-09	0.0014721	1.5265e-06	0.00426849
P-values for fatty acids. Rows are a single fatty acid across all conditions, and columns are individual p-values for the different conditions. P-values are calculated against the control. Also shown are the standard deviations corresponding to the fatty acid composition values.

## Sheet: Lipid Classess
Table S5-B. P-values of the effects of ethanol, isobutanol, and CFA synthase overexpression on phospholipid classes in Z. mobilis.
Lipid Class	Ethanol						Isobutanol				CFA Z. mobilis		CFA Z. mobilis Ethanol						CFA Z. mobilis Isobutanol				CFA C. acetobutylicum		CFA C. acetobutylicum Isobutanol
	0.30M		0.60M		0.80M		0.10M		0.15M				0.30M		0.60M		0.80M		0.10M		0.15M				0.10M		0.15M
	P-Value	Std. Dev.	P-Value	Std. Dev.	P-Value	Std. Dev.	P-Value	Std. Dev.	P-Value	Std. Dev.	P-Value	Std. Dev.	P-Value	Std. Dev.	P-Value	Std. Dev.	P-Value	Std. Dev.	P-Value	Std. Dev.	P-Value	Std. Dev.	P-Value	Std. Dev.	P-Value	Std. Dev.	P-Value	Std. Dev.
Phosphatidylethanolamine	0.00374007	1.68186	0.000761655	1.0571	0.0443061	1.98087	0.000233942	1.86095	8.07463e-06	1.48899	0.37262	1.00567	0.0200035	0.131625	0.420949	0.290337	0.614001	0.683355	0.000852965	1.20136	0.00129281	3.42798	0.00231637	1.95088	2.56093e-05	0.382856	2.10501e-05	0.75157
Phosphatidylglycerol	0.0104692	1.35843	0.00036274	0.884809	2.62349e-05	0.58382	0.0190262	0.856096	0.00403313	1.30901	0.0037169	0.416046	0.000707446	0.319926	2.82448e-05	0.368686	3.49888e-06	0.125777	0.00629999	0.64211	0.166903	3.73513	9.00292e-07	0.0443916	9.2239e-07	0.0177558	1.05813e-06	0.123336
Phosphatidylcholine	0.000158266	0.501362	9.17062e-05	0.360741	0.00142344	1.00304	4.29754e-05	0.647847	1.81041e-05	0.501616	0.00409457	0.540031	0.176726	0.199379	0.00120904	0.568006	0.00161153	0.582576	9.93049e-05	0.528129	3.69199e-06	0.73984	0.000716008	1.97038	0.000235665	0.407966	0.00295844	0.665876
Cardiolipin	0.000146425	0.786967	0.00106917	1.59364	0.035066	3.07823	0.0401087	1.67804	0.0211196	2.68616	0.0387261	0.191411	0.00268408	0.225292	9.81825e-05	0.269037	3.63134e-05	0.229983	4.0489e-05	0.353997	3.70565e-06	0.455471	8.54229e-08	0.00169985	1.93757e-07	0.0258925	4.28716e-07	0.0365393
P-values for each lipid class. Rows are a single lipid class across all conditions, and columns are individual p-values for the different conditions. P-values are calculated against the control. Also shown are the standard deviations corresponding to the lipid class composition values.

## Sheet: Lipids
Table S5-C. P-values of the effects of ethanol, isobutanol, and CFA synthase overexpression on membrane phospholipid composition in Z. mobilis. Also shown are the standard deviations corresponding to the phospholipid composition values in Table 2.
Lipid	Ethanol						Isobutanol				CFA Z. mobilis		CFA Z. mobilis Ethanol						CFA Z. mobilis Isobutanol
	0.30 M		0.60 M		0.80 M		0.10 M		0.15 M				0.30 M		0.60 M		0.80 M		0.10 M		0.15 M
	P-Value	Std. Dev.	P-Value	Std. Dev.	P-Value	Std. Dev.	P-Value	Std. Dev.	P-Value	Std. Dev.	P-Value	Std. Dev.	P-Value	Std. Dev.	P-Value	Std. Dev.	P-Value	Std. Dev.	P-Value	Std. Dev.	P-Value	Std. Dev.
PE 18:1 18:1	0.0203985	1.76798	0.00260065	0.769534	0.0128993	0.981765	0.0877853	1.53844	0.0225813	0.894574	0.353237	0.278698	0.00160829	0.299052	0.00211289	0.372666	0.0816797	0.346252	0.417023	0.73632	0.0979275	2.72407
PE 16:0 16:1	0.00195088	0.262285	0.000137644	0.186062	0.000124489	0.288152	4.84231e-06	0.248426	2.2917e-07	0.119603	0.913263	0.506841	0.3175	0.214732	0.343735	0.190004	0.0126559	0.137478	2.45762e-05	0.0832013	9.05378e-06	0.270426
PE 16:1 18:1	0.00979692	0.0576369	0.000618606	0.12541	0.00183723	0.390123	1.28183e-08	0.104962	2.63151e-09	0.0875328	0.0134435	0.417772	0.172434	0.12765	5.94424e-05	0.0822994	8.17045e-06	0.13251	9.82373e-08	0.0274021	1.26587e-07	0.128817
PE 16:0 18:1	0.00164487	0.0735851	0.0349308	0.142836	0.569983	0.315535	8.65469e-06	0.143315	0.14142	0.489833	0.0104251	0.176703	0.254486	0.0849571	0.0029088	0.223084	0.000111303	0.143763	0.000249309	0.504867	0.0303914	0.4241
PE 19:Cyclo 19:Cyclo	0.0779406	0.038779	0.0393886	0.0168204	0.052295	0.042859	0.0524123	0.054222	0.0124738	0.0340957	0.0403901	0.019022	0.765608	0.0219383	0.497599	0.0188573	0.612606	0.0094073	0.318547	0.0388274	0.594724	0.0893073
PE 16:1 16:1	0.00248308	0.024573	0.000238172	0.0195564	0.000144684	0.0245561	1.84417e-07	0.0128518	4.77358e-08	0.00177139	0.00977526	0.046342	0.00467151	0.0474927	0.000338157	0.0301629	3.6854e-05	0.00894269	3.41473e-06	0.00739761	1.52784e-06	0.0143083
PE 14:0 19:Cyclo	4.17948e-05	0.0519708	1.71041e-06	0.0186362	8.3751e-06	0.0304857	1.2652e-06	0.0149371	2.35369e-08	0.00581908	3.98621e-06	0.0373916	3.34121e-09	0.0132326	2.29275e-06	0.065176	8.02275e-08	0.0258659	6.49917e-05	0.00278778	1.03989e-05	0.0170462
PE 18:1 19:Cyclo	0.000862047	0.00696213	0.000193927	0.0275666	2.58384e-05	0.0250119	0.000373523	0.0130854	0.00015838	0.00514373	5.1638e-05	0.0246121	6.16711e-06	0.020241	1.62651e-05	0.0480943	5.90756e-06	0.0299639	0.00407171	0.0067639	0.00152019	0.00363726
PE 16:0 19:Cyclo	7.84557e-05	0.028393	1.40864e-06	0.0100885	5.27206e-07	0.0106597	0.378191	0.0104122	0.00209723	0.00806772	3.89598e-08	0.0184267	5.08721e-09	0.0203296	7.7269e-08	0.0331896	1.7249e-08	0.0245542	8.60427e-06	0.0149197	0.00105869	0.0225443
PE 18:0 18:1	0.78069	0.000757895	0.549991	0.00706199	0.264292	0.0100678	0.000162284	0.0157632	6.4015e-05	0.0356294	0.29891	0.0507599	0.000491069	0.013039	0.000502604	0.013037	0.212571	0.0325132	0.08884	0.0885979	0.0125894	0.080218
PE 16:1 19:Cyclo	1.90436e-05	0.0127111	4.18221e-07	0.00352383	6.17873e-07	0.00641407	2.23459e-06	0.00234976	3.67666e-07	0.00124358	0.000215512	0.0331253	2.36098e-08	0.0108608	5.9381e-07	0.0208388	2.16657e-09	0.00119428	0.000245211	0.00289345	6.9005e-05	0.00524401
PE 14:0 16:1	0.293748	0.00794473	9.70402e-05	0.00138519	7.81396e-05	0.00372819	0.191116	0.00353696	2.82686e-05	0.00241971	5.29999e-05	0.00288094	0.068602	0.00727963	0.000413811	0.00421219	9.96e-06	0.000643533	3.56104e-05	0.000516116	2.07747e-05	0.00371304
PE 16:0 16:0	0.000459646	0.00217779	0.417794	0.00479134	0.0323131	0.0097551	0.0118969	0.0043322	0.0118453	0.0118544	0.00471064	0.000591634	3.92218e-05	0.00528603	0.495395	0.0025699	0.00718255	0.00276169	0.546779	0.00348608	0.010403	0.00196439
PE 14:0 16:0	0.000977042	0.00299887	0.000112046	0.0005391	0.000830789	0.00084441	1.67088e-05	0.00208184	0.000298714	0.00397682	0.0195442	0.000743181	1.17375e-05	0.00382164	0.00396764	0.00196069	0.15647	0.000449766	9.17141e-05	0.001189	3.68111e-05	0.00263443
PE 14:0 14:1	8.34515e-06	0.000291811	1.85107e-06	9.89986e-05	1.47586e-06	1.77349e-05	1.46719e-05	0.00132439	0.00132567	0.000611822	0.000105835	9.21737e-05	0.792876	0.000216467	0.0990346	0.000101191	0.088331	0.000319682	1.00673e-05	0.000300013	0.281292	0.000823275
PG 18:1 18:1	1.59262e-05	0.447236	1.29542e-05	0.546649	1.51247e-06	0.346838	5.38211e-05	0.878547	1.72524e-05	1.12941	0.00950768	0.291241	7.65292e-05	0.326695	1.44726e-05	0.242546	1.40941e-05	0.186543	0.0013901	0.581731	0.385289	3.34924
PG 16:0 18:1	0.180607	0.244358	0.394446	0.176697	0.312104	0.430332	4.3194e-07	0.0673436	1.73937e-07	0.0847995	0.00307302	0.0718372	0.000125482	0.0588622	1.37723e-05	0.107017	5.36048e-06	0.106471	2.81255e-06	0.105582	3.35003e-06	0.181795
PG 16:1 16:0	0.197388	1.00368	0.00238032	0.200128	0.357893	0.221367	1.13313e-07	0.0193011	2.73919e-06	0.0839068	0.00654747	0.123203	6.87355e-05	0.0998073	0.000534944	0.0776186	0.00939824	0.0635295	1.70671e-06	0.0378142	1.39219e-05	0.114366
PG 16:1 18:1	0.188589	0.0496284	0.363695	0.0390084	0.299886	0.0925559	2.2997e-07	0.0175652	5.97105e-08	0.014903	0.00113016	0.0130202	4.94551e-05	0.00975009	5.36803e-06	0.018396	3.10808e-06	0.0242945	1.54977e-06	0.0232601	1.84265e-06	0.0364615
PG 18:1 19:Cyclo	0.000270015	0.0220753	0.000101478	0.0210431	9.14903e-05	0.0273681	0.000697061	0.0165666	0.397667	0.019501	4.25645e-06	0.0590577	3.40039e-07	0.0310186	1.81276e-08	0.0118816	6.7227e-08	0.014473	7.97082e-06	0.00874496	0.164592	0.0341698
PG 14:0 19:Cyclo	0.000630334	0.0275553	7.70778e-06	0.00482816	0.00153376	0.00970809	1.23498e-06	0.00261667	2.13722e-07	0.00325836	0.000350115	0.0270485	1.72935e-05	0.0323006	1.56839e-06	0.0129385	6.83956e-06	0.0136732	1.65663e-05	0.00298427	3.4465e-06	0.00374293
PG 16:0 19:Cyclo	0.000900576	0.0238094	1.7099e-05	0.00915733	5.05172e-08	0.00244662	0.000368497	0.00930352	0.904088	0.0103256	5.90677e-06	0.0319369	2.96344e-06	0.0438009	8.38106e-09	0.0110882	2.50755e-06	0.0289143	1.92756e-08	0.0013549	0.0676505	0.0168559
PG 16:1 16:1	0.0163446	0.0039663	0.000388526	0.00134447	7.92637e-05	0.00168116	1.05763e-07	0.00056516	5.87286e-08	0.00112363	0.00229019	0.000377559	5.43925e-05	0.000300616	2.49253e-05	0.00184245	4.8057e-06	0.000805037	1.39588e-06	0.000506137	1.52635e-06	0.00205959
PG 14:0 16:0	6.91917e-05	0.0018184	1.28769e-05	0.00065206	2.65497e-05	0.00106666	0.000100351	0.000307345	0.000453792	0.00133296	0.164809	0.000432151	6.45326e-06	0.000448779	5.41881e-06	0.00253541	6.68951e-06	0.0043642	7.41638e-06	0.00574683	1.39195e-07	0.00506685
PC 18:1 18:1	0.00636586	0.397432	0.00229051	0.20059	0.0107952	0.634017	0.000104633	0.515257	8.26855e-05	0.43136	0.00333407	0.355476	0.00482556	0.0278892	0.640388	0.374807	0.957238	0.470179	0.000417319	0.234188	1.85254e-05	0.573601
PC 16:0 18:1	0.000198427	0.0719249	3.77986e-05	0.0316084	0.000197044	0.124095	1.26525e-07	0.0628572	1.01913e-08	0.0420989	0.01537	0.0493936	0.0408444	0.0289459	0.000428357	0.0500111	0.000337082	0.0601532	1.26669e-06	0.0264527	1.40553e-06	0.163438
PC 14:1 19:Cyclo	0.267595	0.0358018	0.751069	0.0139388	0.462222	0.0486085	0.00697739	0.0636047	0.0475826	0.0438189	0.000578059	0.0187546	0.00020434	0.0200046	0.000227458	0.00923874	0.000171044	0.00609904	0.0302003	0.0277965	0.211289	0.0823375
PC 16:0 16:1	0.0461323	0.0621263	0.0574336	0.00239658	0.0162718	0.0373155	0.494061	0.0277588	0.19781	0.0465332	0.00108616	0.0372938	0.194815	0.0257453	0.116391	0.0648376	0.473181	0.0243633	0.0187775	0.0116893	2.2072e-05	0.0145189
PC 14:0 18:1	0.0865827	0.0866064	0.657681	0.0113053	0.0192565	0.0416893	2.97118e-05	0.0125616	1.7519e-05	0.0549261	0.0224316	0.0486096	0.0326608	0.00912736	0.673009	0.127948	0.414212	0.150233	0.0134361	0.177434	0.00241346	0.12318
PC 16:1 18:1	0.0188094	0.0956519	0.912233	0.0348198	0.0815252	0.0323695	5.52212e-05	0.0193767	1.08444e-05	0.0187694	5.64726e-05	0.0198986	0.0459282	0.0202901	0.160997	0.0331616	0.541516	0.00957403	0.000735531	0.0149668	0.0328756	0.0120691
PC 16:1 19:Cyclo	3.57072e-05	0.0218791	4.71759e-07	0.00794332	5.80205e-05	0.0246973	1.8059e-07	0.0109545	2.21226e-08	0.00951596	0.0390147	0.0314478	2.9345e-07	0.0043423	1.40367e-05	0.0188771	1.19362e-07	0.00317916	0.000232201	0.0173176	0.00295085	0.0263672
PC 14:0 19:Cyclo	1.21666e-06	0.0337579	2.33381e-06	0.0387792	1.8238e-06	0.0439134	0.000126526	0.0209015	0.00720328	0.0329265	0.00195661	0.0177567	9.15584e-07	0.0204255	5.74383e-06	0.0450762	3.03349e-06	0.0417609	2.58742e-05	0.0135435	0.00777814	0.0331824
PC 16:1 14:0	3.8477e-05	0.0262331	1.04438e-06	0.00940694	6.71105e-06	0.0153881	2.14135e-07	0.00550595	5.58219e-09	0.0030336	4.10873e-05	0.0237077	3.00339e-06	0.0250306	2.53623e-06	0.023581	2.72946e-07	0.0132798	6.38207e-05	0.00414682	2.30442e-06	0.00607137
PC 18:1 19:Cyclo	3.0917e-06	0.0266295	4.05336e-05	0.0567202	7.91146e-07	0.0377862	2.14425e-06	0.00327945	0.0228438	0.0125046	8.29851e-06	0.0289776	2.73819e-07	0.0278236	1.7502e-07	0.0346099	8.58469e-07	0.0519778	8.81363e-05	0.0186955	0.00113771	0.0756623
PC 16:0 19:Cyclo	7.96487e-09	0.00362046	2.54266e-06	0.0179057	1.17919e-06	0.018562	5.01605e-06	0.00284684	5.47315e-05	0.0072685	2.86053e-06	0.0116935	9.81652e-08	0.0130694	6.98581e-07	0.024815	1.23555e-06	0.0284851	4.09672e-05	0.0133524	0.000541011	0.0512073
PC 16:0 14:0	3.89448e-06	0.000538001	3.48026e-06	0.000486314	5.09805e-06	0.000509961	0.0111567	0.000325339	4.39164e-05	0.000967577	0.000904374	0.000145371	3.32666e-06	0.000624704	7.74047e-05	0.000828056	2.10899e-05	0.000475198	0.0201466	0.00128847	5.82651e-06	0.000562584
PC 19:Cyclo 19:Cyclo	4.66093e-06	0.00135766	6.07595e-05	0.00342328	1.52515e-09	0.000647056	8.44014e-05	0.000300241	7.23427e-06	0.000714597	1.5171e-06	0.00222006	2.84453e-07	0.00301044	1.46865e-07	0.00345357	7.43686e-06	0.00801152	3.93068e-06	0.00177847	9.85049e-07	0.00151708
CL 18:1 18:1 18:1 18:1	4.6009e-05	0.126358	0.0068141	0.476162	0.149105	0.782668	0.0725534	0.583018	0.0326174	1.08294	0.0661506	0.0646837	0.337589	0.0494741	0.0190452	0.06881	0.00585813	0.0609731	0.000429918	0.139362	1.9641e-05	0.201849
CL 18:1 16:0 18:1 18:1	0.00012816	0.22897	0.000918027	0.434791	0.0342744	0.873554	0.011797	0.650088	0.0117551	1.0496	0.278822	0.0616082	0.000409105	0.0704996	4.4523e-05	0.112243	1.47062e-05	0.110133	6.0149e-06	0.134003	2.83191e-06	0.22281
CL 18:1 14:0 18:1 18:1	0.000647417	0.299393	0.000433511	0.433881	0.0135833	0.870663	0.350868	0.115483	0.925685	0.133635	0.0196739	0.0313189	0.00117748	0.048232	2.07434e-05	0.023102	4.27537e-05	0.013079	0.295322	0.0341182	0.226267	0.00632399
CL 18:1 16:1 18:1 18:1	0.000117633	0.0793477	0.00109699	0.162626	0.0340626	0.304561	0.00518744	0.0432913	0.0127576	0.0464876	0.000598218	0.0109878	0.0598791	0.0171202	0.04228	0.00425397	0.00153853	0.00475139	0.000220602	0.0133835	0.000182008	0.00947595
CL 18:1 16:0 18:1 14:0	0.02028	0.00347902	0.0036958	0.0216336	0.00343794	0.0188047	0.105582	0.0637305	0.0240452	0.06005	0.131318	0.0144902	1.98727e-05	0.0249565	1.59261e-05	0.0362189	1.03874e-06	0.0175791	0.00020652	0.0143972	6.41463e-05	0.00855862
CL 18:1 16:0 18:1 16:0	5.818e-05	0.0573122	0.000267316	0.120013	0.0107214	0.242105	0.00453807	0.22388	0.00242894	0.316737	0.0193556	0.00988274	0.000272493	0.0208759	7.53187e-05	0.0363356	5.0879e-06	0.0263018	1.82043e-07	0.0287262	3.70626e-08	0.0361606
P-values for each lipid. Rows are a single lipid across all conditions, and columns are individual p-values for the different conditions. P-values are calculated against the control.

## Sheet: Lipids C. acetobutylicum CFA
Table S5-D. P-values of the effects of C. acetobutylicum’s CFA synthase overexpression on membrane phospholipid composition in Z. mobilis. Also shown are the standard deviations corresponding to the phospholipid composition values in Table 4.
Lipid	CFA C. acetobutylicum		CFA C. acetobutylicum Isobutanol
			0.10 M		0.15 M
	P-Value	Std. Dev.	P-Value	Std. Dev.	P-Value	Std. Dev.
PE 18:1 18:1	2.5097e-09	0.029915	2.49843e-09	0.0168573	2.75583e-09	0.0705895
PE 16:0 16:1	2.79889e-07	0.00765871	2.69319e-07	0.00269893	2.6855e-07	0.00304538
PE 16:1 18:1	7.29467e-09	0.000669817	7.04479e-09	0.000667796	7.03148e-09	0.00128482
PE 16:0 18:1	4.67495e-08	0.00522904	4.89978e-08	0.00184312	5.17776e-08	0.00517981
PE 19:Cyclo 19:Cyclo	3.00085e-08	1.92972	1.17398e-11	0.37079	1.14085e-10	0.702925
PE 16:1 16:1	5.1307e-07	0.000419167	4.94912e-07	0.000159241	4.9276e-07	3.24425e-05
PE 14:0 19:Cyclo	1.51503e-07	0.00194072	1.12452e-07	0.000868912	1.00046e-07	0.00146054
PE 18:1 19:Cyclo	9.91433e-05	0.000233627	9.83614e-05	0.000418379	9.99378e-05	0.000748714
PE 16:0 19:Cyclo	0.0279307	0.00344261	0.000148866	0.0014303	0.000813055	0.00247286
PE 18:0 18:1	1.29414e-06	0.000106622	1.29571e-06	9.76176e-05	1.39339e-06	0.000252016
PE 16:1 19:Cyclo	1.48759e-06	8.23503e-05	1.40705e-06	3.41044e-05	1.39395e-06	1.5237e-05
PE 14:0 16:1	4.77117e-07	3.49578e-05	4.79091e-07	9.4201e-06	4.77847e-07	2.95283e-05
PE 16:0 16:0	1.37819e-08	5.47076e-05	1.32797e-08	2.09535e-05	1.32517e-08	2.92836e-05
PE 14:0 16:0	1.6601e-07	3.96272e-05	1.59901e-07	3.96053e-05	1.57287e-07	1.83997e-05
PE 14:0 14:1	4.81733e-07	6.13208e-06	5.07075e-07	2.20066e-06	4.97693e-07	1.01541e-05
PG 18:1 18:1	1.10874e-09	0.0187958	1.12461e-09	0.0110361	1.40302e-09	0.0602259
PG 16:0 18:1	3.51785e-07	0.00169256	3.44408e-07	0.000429077	3.44171e-07	0.000634467
PG 16:1 16:0	8.70627e-09	0.00180598	8.42465e-09	0.000456702	8.65199e-09	0.00449895
PG 16:1 18:1	1.44729e-07	0.000538765	1.41562e-07	0.000101533	1.41611e-07	0.000148115
PG 18:1 19:Cyclo	2.63993e-07	9.27712e-05	2.65383e-07	0.00010833	2.73887e-07	0.00049483
PG 14:0 19:Cyclo	1.84645e-06	0.00176702	8.11874e-07	0.00102273	9.60708e-07	0.0025107
PG 16:0 19:Cyclo	1.95157e-06	0.00110912	1.92896e-05	0.000122346	0.0207258	0.0139327
PG 16:1 16:1	2.69657e-07	4.73608e-05	2.61602e-07	4.7931e-06	2.60874e-07	4.61278e-05
PG 14:0 16:0	4.27907e-06	2.7271e-05	4.21636e-06	8.65047e-06	4.17425e-06	3.87895e-05
PG 19:Cyclo 19:Cyclo	5.32749e-06	0.0198209	4.95219e-08	0.00759342	1.97724e-05	0.0415995
PC 18:1 18:1	2.44308e-07	0.0510223	2.27093e-07	0.00619046	2.62856e-07	0.0711495
PC 16:0 18:1	8.99661e-06	0.0374442	1.60052e-05	0.00987546	5.93919e-06	0.0211719
PC 14:1 19:Cyclo	9.31508e-08	0.000945339	9.26103e-08	0.000341488	9.86241e-08	0.0033697
PC 16:0 16:1	0.0759517	0.03503	6.87543e-06	0.0183983	9.25383e-05	0.0379172
PC 14:0 18:1	2.07614e-07	0.00145486	1.97154e-07	0.000739602	1.94512e-07	0.00115112
PC 16:1 18:1	1.38717e-07	0.00167636	1.3549e-07	0.00128636	1.3862e-07	0.00194217
PC 16:1 19:Cyclo	4.05719e-10	0.00117601	3.81034e-10	0.000284086	3.93963e-10	0.000388229
PC 14:0 19:Cyclo	1.68418e-08	0.000776627	1.62805e-08	5.1562e-05	1.76642e-08	0.000646113
PC 16:1 14:0	2.62519e-08	0.000431249	1.88633e-08	0.000518173	1.83535e-08	0.00117304
PC 18:1 19:Cyclo	6.07304e-06	1.90842	8.76467e-09	0.396274	6.79891e-07	0.693506
PC 16:0 19:Cyclo	6.63534e-08	0.198388	6.60463e-12	0.0317591	1.12976e-08	0.145294
PC 16:0 14:0	1.46028e-06	0.000316369	8.48809e-08	1.14904e-05	7.79413e-08	4.18794e-05
PC 19:Cyclo 19:Cyclo	0.00030774	0.00147661	1.15401e-05	0.000385078	2.7004e-06	0.00015245
CL 18:1 18:1 18:1 18:1	8.22267e-06	0.000669487	8.86497e-06	0.0045012	1.11316e-05	0.00592057
CL 18:1 16:0 18:1 18:1	4.64629e-06	0.000275319	5.75086e-06	0.00628979	8.59485e-06	0.00894315
CL 18:1 14:0 18:1 18:1	3.10504e-06	0.000354287	3.11486e-06	0.000882983	3.17092e-06	0.000646292
CL 18:1 16:1 18:1 18:1	2.27511e-06	0.0001686	2.2414e-06	0.000213397	2.26101e-06	0.000144286
CL 18:1 16:0 18:1 14:0	5.47872e-06	0.000119305	5.74868e-06	0.00047516	5.9615e-06	0.000251018
CL 18:1 16:0 18:1 16:0	3.74658e-06	7.86412e-05	5.70183e-06	0.00174104	1.39284e-05	0.00352465
CL 18:1 18:1 19:Cyclo 19:Cyclo	7.63831e-06	0.00025986	0.00281379	0.00136957	0.000385408	0.00141275
CL 19:Cyclo 19:Cyclo 19:Cyclo 19:Cyclo	3.11192e-06	0.000694286	0.00408014	0.0118837	0.00118491	0.0186408
P-values for each lipid. Rows are a single lipid across all conditions, and columns are individual p-values for the different conditions. P-values are calculated against the control.
