# Supplementary material for: Lipid membrane remodeling and metabolic response during isobutanol and ethanol exposure in Zymomonas mobilis
Source: Biotechnol Biofuels Bioprod. 2024 Jan 28;17:14. doi: 10.1186/s13068-023-02450-9 (PMC10823705; doi:10.1186/s13068-023-02450-9)
Supplement: Supplementary file 6 — Additional file 6: Table S6. P-values of the effects of ethanol and isobutanol on the proteome in Z. mobilis. [file 13068_2023_2450_MOESM6_ESM.xlsx]

## Sheet: Full dataset
Table S6-A. Complete Proteomics dataset
Relative protein abundance and p-values for all detected proteins. Rows are a single protein across all conditions, and columns are individual proteomics samples for the ethanol or isobutanol conditions. Log2 fold changes are relative to the control for each condition. Values are the averages of 3 biological replicates for the ethanol condition and 4 biological replicates for the isobutanol condi…
proteins	Names	control_ethanol_1	control_ethanol_2	control_ethanol_3	Control Ethanol	0.3M_ethanol_4	0.3M_ethanol_5	0.3M_ethanol_6	0.3M Ethanol	0.6M_ethanol_7	0.6M_ethanol_8	0.6M_ethanol_9	0.6M Ethanol	0.8M_ethanol_10	0.8M_ethanol_11	0.8M_ethanol_12	0.8M Ethanol	control_IBA_13	control_IBA_14	control_IBA_15	control_IBA_16	Control Isobutanol	0.1M_IBA_17	0.1M_IBA_18	0.1M_IBA_19	0.1M_IBA_20	0.1M Isobutanol	0.15M_IBA_21	0.15M_IBA_22	0.15M_IBA_23	0.15M_IBA_24	0.15M Isobutanol
ZMO1033	Cyclopropane-fatty-acyl-phospholipid synthase (EC 2.1.1.79)	27.8596	27.96	27.857	27.8922	28.524	28.5831	28.4844	28.5305	29.0494	29.1228	29.0278	29.0667	29.3776	29.3777	29.2729	29.3427	27.8502	27.9327	27.8994	27.9497	27.908	28.5509	28.7826	28.8454	29.0105	28.7974	29.5047	29.6697	29.5848	29.519	29.5696
ZMO0001	TonB-dependent receptor plug	24.7384	24.9073	24.1929	24.6129	25.8387	25.8226	26.2013	25.9542	25.9642	25.7065	26.0748	25.9152	25.3802	25.3962	25.539	25.4385	25.4759	25.5504	25.4428	25.4132	25.4706	26.1459	25.4553	25.099	24.7618	25.3655	22.3547	23.9159	22.9607	21.3386	22.6425
ZMO0003	Adenylyl-sulfate kinase (EC 2.7.1.25) (APS kinase) (ATP adenosine-5'-phosphosulfate 3'-phosphotransferase) (Adenosine-5'-phosphosulfate kinase)	27.0821	27.1054	27.1337	27.1071	26.3075	26.2105	26.0987	26.2056	26.454	26.1495	26.3617	26.3218	26.4458	25.7678	26.5247	26.2461	26.8054	26.8778	27.0939	26.6258	26.8507	26.497	26.4579	26.3712	26.2529	26.3948	26.5169	26.4812	26.4724	26.3779	26.4621
ZMO0004	Sulfate adenylyltransferase subunit 1 (EC 2.7.7.4) (ATP-sulfurylase large subunit) (Sulfate adenylate transferase) (SAT)	29.7038	29.7806	29.5678	29.6841	28.9552	28.8845	28.8754	28.9051	29.1492	29.1139	29.1403	29.1345	29.2189	29.1022	29.1823	29.1678	29.6916	29.8123	29.8675	29.4645	29.709	29.546	29.4306	29.3006	29.4531	29.4326	29.7124	29.6383	29.4685	29.5764	29.5989
ZMO0005	Sulfate adenylyltransferase subunit 2 (EC 2.7.7.4) (ATP-sulfurylase small subunit) (Sulfate adenylate transferase) (SAT)	28.8943	28.8976	28.7149	28.8356	28.2746	28.1879	28.2036	28.222	28.3595	28.3509	28.4701	28.3935	28.5118	28.4458	28.4876	28.4818	28.7816	28.8598	28.8345	28.5068	28.7457	28.6338	28.5429	28.5069	28.5263	28.5525	28.7578	28.6778	28.6185	28.7034	28.6894
ZMO0006	Siroheme synthase [Includes: Uroporphyrinogen-III C-methyltransferase (Urogen III methylase) (EC 2.1.1.107) (SUMT) (Uroporphyrinogen III methylase) (UROM); Precorrin-2 dehydrogenase (EC 1.3.1.76); Sirohydrochlorin ferrochelatase (EC 4.99.1.4)]	27.3247	27.2629	27.1038	27.2305	26.7274	26.5932	26.6363	26.6523	26.8866	26.6922	26.714	26.7642	26.8336	26.6606	26.7505	26.7482	27.166	27.4277	27.4305	26.9538	27.2445	27.241	26.9406	26.7343	26.8935	26.9523	27.0289	26.9295	26.7061	26.8461	26.8777
ZMO0007	Phosphoadenosine phosphosulfate reductase (EC 1.8.4.8) (3'-phosphoadenylylsulfate reductase) (PAPS reductase, thioredoxin dependent) (PAPS sulfotransferase) (PAdoPS reductase)	28.8335	28.9116	28.8733	28.8728	28.5189	28.5633	28.5393	28.5405	28.7521	28.6932	28.7062	28.7171	28.8966	28.6498	28.819	28.7885	28.8319	28.8933	28.9302	28.6128	28.817	28.9899	28.8459	28.7188	28.8404	28.8488	28.9984	28.9001	28.8351	28.8921	28.9064
ZMO0008	Sulfite reductase [NADPH] hemoprotein beta-component (SiR-HP) (SiRHP) (EC 1.8.1.2)	30.8775	30.9459	30.7534	30.8589	30.3753	30.4767	30.3657	30.4059	30.5354	30.5516	30.6136	30.5669	30.5931	30.6382	30.7351	30.6555	30.8337	30.7939	30.9663	30.6356	30.8074	30.5396	30.5199	30.4299	30.4554	30.4862	30.598	30.4986	30.4747	30.4867	30.5145
ZMO0009	Sulfite reductase [NADPH] flavoprotein alpha-component (SiR-FP) (EC 1.8.1.2)	30.5259	30.5382	30.3935	30.4858	29.9306	29.9404	29.9702	29.9471	30.0765	29.942	30.1236	30.0474	30.0156	30.0565	30.0809	30.051	30.4085	30.3678	30.5054	30.2654	30.3868	30.146	30.1808	30.0803	30.1425	30.1374	30.3652	30.3069	30.208	30.3262	30.3016
ZMO0011	Uncharacterized protein	25.482	25.5061	25.6018	25.53	25.9077	25.9346	25.9888	25.9437	25.8867	25.8898	25.6976	25.8247	25.8169	25.3439	25.6724	25.6111	25.5343	25.5883	25.6335	25.6486	25.6012	25.2973	25.1177	25.158	25.1236	25.1742	24.3905	24.2749	24.1827	24.4319	24.32
ZMO0013	dITP/XTP pyrophosphatase (EC 3.6.1.66) (Non-canonical purine NTP pyrophosphatase) (Non-standard purine NTP pyrophosphatase) (Nucleoside-triphosphate diphosphatase) (Nucleoside-triphosphate pyrophosphatase) (NTPase)	25.7658	25.8362	25.8616	25.8212	26.0217	25.885	25.8838	25.9301	26.0257	26.0491	25.9561	26.0103	25.9765	26.1764	26.1026	26.0852	26.0479	25.7951	25.9994	25.9196	25.9405	26.1683	26.2	26.2371	26.2273	26.2082	26.2424	26.238	26.1498	26.1004	26.1826
ZMO0014	Ribonuclease PH (RNase PH) (EC 2.7.7.56) (tRNA nucleotidyltransferase)	28.2606	28.2588	28.2492	28.2562	28.4438	28.383	28.4317	28.4195	28.5772	28.504	28.555	28.5454	28.5906	28.6282	28.75	28.6562	28.3857	28.1424	28.2434	28.2089	28.2451	28.4562	28.3702	28.5469	28.4387	28.453	28.6938	28.6995	28.5928	28.7053	28.6728
ZMO0016	Protein GrpE (HSP-70 cofactor)	31.1513	31.1505	31.1448	31.1489	31.459	31.5534	31.3262	31.4462	31.8424	31.9761	31.9024	31.907	32.1393	32.1688	32.1172	32.1417	31.145	31.1534	31.2316	31.2091	31.1848	31.7154	31.7681	31.8216	31.9327	31.8095	32.1042	32.2109	32.3518	32.2309	32.2245
ZMO0017	Fmu (Sun) domain protein	27.4469	27.4567	27.6648	27.5228	27.4405	27.3504	27.4193	27.4034	27.5255	27.4699	27.5346	27.51	27.7173	27.613	27.7224	27.6842	27.6444	27.6661	27.5677	27.5506	27.6072	28.0311	27.9033	27.8774	28.0316	27.9608	28.0823	28.0824	28.0317	28.0394	28.0589
ZMO0019	Heparinase II/III family protein	27.6244	27.7133	27.5667	27.6348	27.7942	27.7688	27.8364	27.7998	27.8373	27.8188	27.7165	27.7909	27.7468	27.8081	27.7438	27.7662	27.8035	27.8771	27.8401	27.833	27.8384	27.972	27.7172	27.6463	27.7619	27.7743	27.4917	27.6244	27.5296	27.4924	27.5345
ZMO0020	Uncharacterized protein	25.112	25.3528	25.2129	25.2259	24.7064	24.9322	24.821	24.8199	24.9548	25.1374	24.8329	24.975	25.3656	25.1856	25.3071	25.2861	24.823	24.9731	24.8305	24.7276	24.8386	24.5287	24.7918	24.5256	24.4461	24.5731	25.2642	25.3191	25.2036	25.2992	25.2715
ZMO0021	Uncharacterized protein	27.0673	27.1793	26.9854	27.0774	26.7498	26.7482	26.7169	26.7383	26.964	26.9639	26.9905	26.9728	27.3851	27.2748	27.2739	27.3113	26.6771	26.7434	26.765	26.7338	26.7298	26.3724	26.364	26.5225	26.4724	26.4328	27.3429	27.4022	27.2787	27.3075	27.3328
ZMO0022	Uncharacterized protein	25.8843	26.0382	26.0397	25.9874	25.7193	25.7285	25.6748	25.7075	26.1672	25.9993	25.8792	26.0152	26.3912	26.259	26.2874	26.3125	25.5683	25.798	25.8946	25.6986	25.7399	25.3741	25.7457	25.5988	25.6811	25.5999	26.458	26.6464	26.4275	26.3443	26.4691
ZMO0026	Sel1 domain protein repeat-containing protein	26.0118	25.9626	26.0864	26.0203	28.3693	28.3093	28.6159	28.4315	27.8768	27.8096	27.8251	27.8371	27.3542	27.401	27.4521	27.4024	26.3095	26.284	26.2611	26.3241	26.2947	26.3306	25.8311	25.7519	25.7475	25.9153	23.0141	21.3802	22.5702	20.9802	21.9862
ZMO0027	Bifunctional purine biosynthesis protein PurH [Includes: IMP cyclohydrolase (EC 3.5.4.10) (IMP synthase) (Inosinicase) (ATIC); Phosphoribosylaminoimidazolecarboxamide formyltransferase (EC 2.1.2.3) (AICAR transformylase)]	30.4575	30.4569	30.4986	30.471	29.7219	29.7303	29.5806	29.6776	29.7782	29.7872	29.8005	29.7886	29.9471	29.8251	29.9324	29.9015	30.553	30.4676	30.4476	30.4592	30.4819	30.3943	30.3808	30.341	30.3845	30.3751	30.3909	30.3637	30.2803	30.3115	30.3366
ZMO0028	Restriction endonuclease	24.1704	24.211	24.1678	24.1831	23.9309	23.7661	24.0981	23.9317	23.9466	23.9046	24.1548	24.002	24.0091	23.8176	24.2772	24.0346	24.2745	24.2851	24.3586	24.3261	24.3111	24.4268	24.0941	24.1001	24.0225	24.1609	24.5218	24.2892	24.0274	24.0928	24.2328
ZMO0035	Ankyrin	27.8884	27.7717	28.1562	27.9388	28.2028	28.1713	28.1346	28.1696	28.3046	28.3601	28.2701	28.3116	28.5039	28.3357	28.5765	28.472	27.9289	27.8377	27.8545	27.8883	27.8773	28.2092	28.1057	28.084	28.2737	28.1682	28.19	27.8327	27.7128	27.9805	27.929
ZMO0038	Ribosome hibernation promoting factor (HPF)	27.5398	27.7338	27.7769	27.6835	28.4387	28.5718	28.5152	28.5086	28.4666	28.4103	28.5295	28.4688	28.3815	28.3847	28.5373	28.4345	27.4799	27.5327	27.6163	27.6432	27.568	28.559	28.4326	28.5514	28.2023	28.4363	29.0936	28.8198	28.6264	28.6901	28.8075
ZMO0041	Shikimate dehydrogenase (NADP(+)) (SDH) (EC 1.1.1.25)	27.4601	27.4808	27.5871	27.5093	27.7387	27.626	27.6831	27.6826	27.7693	27.6501	27.7059	27.7084	27.8032	27.6136	27.807	27.7413	27.4092	27.4669	27.5181	27.5468	27.4853	27.618	27.4144	27.4336	27.4793	27.4863	27.4213	27.4605	27.568	27.507	27.4892
ZMO0043	Maf-like protein ZMO0043	24.923	24.84	25.4048	25.0559	24.9281	25.0062	25.0332	24.9892	24.7316	24.9381	24.8485	24.8394	24.706	25.3634	25.0424	25.0372	25.1808	24.8438	24.9361	24.6687	24.9073	24.8748	25.2758	25.3746	25.3744	25.2249	25.6702	25.6022	25.8759	25.6155	25.691
ZMO0056	Glutamine--fructose-6-phosphate aminotransferase [isomerizing] (EC 2.6.1.16) (D-fructose-6-phosphate amidotransferase) (GFAT) (Glucosamine-6-phosphate synthase) (Hexosephosphate aminotransferase) (L-glutamine--D-fructose-6-phosphate amidotransferase)	29.6659	29.8056	29.659	29.7102	29.9792	30.0289	29.9244	29.9775	30.3109	30.2197	30.1672	30.2326	30.4791	30.3693	30.4032	30.4172	29.7567	29.9191	29.7796	29.9203	29.8439	30.4117	30.4667	30.4429	30.6219	30.4858	31.0068	31.1459	31.1287	31.1693	31.1127
ZMO0059	Glycerate kinase (EC 2.7.1.31)	24.3022	23.9226	24.3655	24.1968	25.2411	25.283	25.1455	25.2232	25.7779	25.6421	25.363	25.5943	25.7451	25.7836	25.5412	25.69	24.4507	24.3459	24.0341	24.4762	24.3267	25.3032	25.27	25.4208	25.3074	25.3254	25.68	25.794	25.6327	25.6314	25.6845
ZMO0061	Histidine acid phosphatase	27.0505	26.9238	27.088	27.0208	27.3836	27.2343	27.4151	27.3444	27.3457	27.2683	27.2441	27.286	27.283	27.3217	27.2645	27.2897	27.0778	27.1723	27.1564	27.2666	27.1683	27.4008	27.2532	27.1637	27.2364	27.2635	26.9114	27.0293	26.8198	26.9618	26.9306
ZMO0062	Aldo/keto reductase	27.9523	27.9663	28.1034	28.0073	28.7764	28.6874	28.7468	28.7369	28.8179	28.7576	28.7841	28.7865	28.8197	28.8105	28.7968	28.809	28.0583	28.1934	28.1011	28.0468	28.0999	28.8791	28.8843	28.7427	28.879	28.8463	29.0171	29.2085	29.21	29.0005	29.109
ZMO0070	Glutaredoxin, GrxB family	27.3474	27.4731	27.4461	27.4222	27.9762	28.065	27.8896	27.9769	28.3588	28.3412	28.0991	28.2664	28.4625	28.3575	28.4435	28.4212	27.5057	27.5544	27.5366	27.5262	27.5307	28.1745	28.1166	28.04	28.2305	28.1404	28.3192	28.4819	28.4847	28.2929	28.3947
ZMO0072	NHL repeat-containing protein	27.4437	27.5068	27.5847	27.5117	27.3194	27.3945	27.3897	27.3679	27.4803	27.4274	27.4177	27.4418	27.6538	27.641	27.5952	27.63	27.6249	27.6647	27.5818	27.6106	27.6205	27.4978	27.3697	27.3094	27.4888	27.4164	27.5181	27.593	27.4703	27.5254	27.5267
ZMO0073	CBS domain containing protein	28.2836	28.2645	28.275	28.2744	28.2046	28.1261	28.0129	28.1145	28.3511	28.4104	28.2797	28.3471	28.6308	28.4719	28.5206	28.5411	28.3458	28.4362	28.3878	28.475	28.4112	28.4077	28.2463	28.1866	28.3568	28.2994	28.4174	28.5349	28.6057	28.5568	28.5287
ZMO0075	PhoH family protein	28.9452	29.0272	28.9711	28.9812	29.0941	29.0837	29.1015	29.0931	29.2338	29.2141	29.1704	29.2061	29.5046	29.3914	29.4629	29.453	28.9851	29.033	28.9713	29.062	29.0128	29.2297	29.1938	29.1778	29.22	29.2053	29.5158	29.5405	29.5058	29.5027	29.5162
ZMO0077	tRNA-2-methylthio-N(6)-dimethylallyladenosine synthase (EC 2.8.4.3) ((Dimethylallyl)adenosine tRNA methylthiotransferase MiaB) (tRNA-i(6)A37 methylthiotransferase)	27.6574	27.6986	27.664	27.6733	26.8653	26.951	26.8339	26.8834	26.9002	26.9527	26.954	26.9357	26.9875	26.8491	27.0344	26.957	27.8895	27.8018	27.7183	27.764	27.7934	27.027	26.9647	26.9226	26.8013	26.9289	26.7115	26.6351	26.5309	26.5501	26.6069
ZMO0078	CheW protein	27.8816	27.9744	27.9753	27.9438	28.1914	28.1907	28.1776	28.1866	28.191	28.1985	28.1456	28.1784	28.2954	28.2998	28.255	28.2834	28.1266	28.1706	28.2061	28.1398	28.1608	28.2617	28.1416	28.2646	28.2981	28.2415	28.59	28.6572	28.7068	28.6545	28.6521
ZMO0081	Chemotaxis response regulator protein-glutamate methylesterase (EC 3.1.1.61)	26.9335	26.9165	26.9533	26.9344	27.2098	27.2539	27.2532	27.239	27.2297	27.1291	27.1299	27.1629	27.251	27.1517	27.164	27.1889	27.1143	27.1766	27.086	27.1527	27.1324	27.2178	27.0129	26.9832	26.9416	27.0388	26.7441	26.7561	26.7749	26.8005	26.7689
ZMO0082	Chemotaxis protein methyltransferase (EC 2.1.1.80)	24.5544	24.6686	24.7051	24.6427	24.9578	25.1679	24.9705	25.032	25.1984	25.087	25.1001	25.1285	25.269	25.1088	25.0781	25.1519	24.8819	25.0721	24.8485	25.0137	24.954	24.8407	24.6361	24.8624	24.9223	24.8154	24.425	24.0987	24.3226	24.3406	24.2967
ZMO0083	CheA signal transduction histidine kinase	26.5544	26.5889	26.6077	26.5837	26.4728	26.3874	26.5841	26.4814	26.6955	26.5884	26.6098	26.6312	26.6079	26.7077	26.6014	26.639	26.6967	26.5928	26.6633	26.6498	26.6506	26.6421	26.1376	26.1298	26.1486	26.2645	25.2393	23.8468	24.3565	25.0774	24.63
ZMO0085	Methyl-accepting chemotaxis sensory transducer	24.8457	24.9121	23.261	24.3396	25.8468	25.8919	26.1689	25.9692	26.5174	26.2431	26.5626	26.441	26.5318	26.7684	26.3033	26.5345	25.1065	25.1874	25.1468	24.9003	25.0852	26.109	25.9872	25.9317	26.0633	26.0228	26.1887	26.1411	25.6758	26.203	26.0521
ZMO0086	(P)ppGpp synthetase I, SpoT/RelA (EC 2.7.6.5)	28.2356	28.2952	28.2794	28.2701	28.523	28.4733	28.5564	28.5176	28.7614	28.6861	28.6315	28.693	28.8671	28.7893	28.7784	28.8116	28.2776	28.4396	28.2911	28.3748	28.3458	28.5122	28.3895	28.3007	28.4658	28.4171	28.1941	28.2172	28.1918	28.2841	28.2218
ZMO0090	Short-chain dehydrogenase/reductase SDR	29.8763	29.9344	29.9517	29.9208	30.0484	30.0156	30.1518	30.0719	29.9997	29.9655	29.8937	29.953	29.7944	29.8539	29.8156	29.8213	29.9944	30.1425	30.0883	30.1117	30.0842	30.5367	30.4608	30.3907	30.4312	30.4548	30.4002	30.2445	30.2491	30.2058	30.2749
ZMO0094	Biotin synthase (EC 2.8.1.6)	27.4817	27.4433	27.5627	27.4959	26.867	27.0577	27.0931	27.0059	27.0221	27.0616	27.0687	27.0508	26.9448	27.354	26.9715	27.0901	27.5983	27.6026	27.6081	27.4667	27.5689	27.0867	27.0933	27.3173	27.1581	27.1638	27.3856	27.2812	27.3379	27.2844	27.3223
ZMO0103	Beta-lactamase	26.9168	27.0905	26.9695	26.9923	26.8528	26.7834	26.7718	26.8027	26.8242	26.8497	26.7096	26.7945	27.0221	26.8863	27.0376	26.982	27.0135	26.9915	27.0457	26.9702	27.0052	26.8129	26.4767	26.5326	26.6921	26.6285	26.8445	26.7214	26.419	26.7717	26.6891
ZMO0105	3-isopropylmalate dehydratase large subunit (EC 4.2.1.33) (Alpha-IPM isomerase) (IPMI) (Isopropylmalate isomerase)	29.6369	29.7433	29.6524	29.6775	29.3292	29.3183	29.2909	29.3128	29.4061	29.3073	29.4088	29.3741	29.4863	29.3976	29.5739	29.4859	29.7392	29.7873	29.7657	29.8204	29.7781	29.483	29.4731	29.4595	29.4731	29.4722	29.4316	29.4499	29.492	29.5175	29.4728
ZMO0106	3-isopropylmalate dehydratase small subunit (EC 4.2.1.33) (Alpha-IPM isomerase) (IPMI) (Isopropylmalate isomerase)	29.121	29.0618	29.1728	29.1185	28.6693	28.622	28.601	28.6308	28.6847	28.6849	28.7196	28.6964	28.8443	28.7314	28.8291	28.8016	29.0917	29.1	29.1391	29.2263	29.1393	29.0265	28.9622	28.9053	28.8674	28.9403	28.8557	28.971	28.9273	28.865	28.9047
ZMO0107	Uncharacterized protein	26.9659	26.925	26.8865	26.9258	26.9298	26.8519	27.0341	26.9386	26.9301	26.8383	26.8264	26.8649	26.9581	26.7871	26.7456	26.8303	27.0275	27.0236	26.9949	26.9841	27.0075	27.1282	27.0084	26.9293	27.015	27.0202	27.1592	27.2393	26.9884	27.0305	27.1044
ZMO0111	ABC transporter related protein	28.0119	28.0267	28.1504	28.063	28.0443	28.0079	28.0554	28.0359	28.0709	28.0706	28.0708	28.0708	28.2288	28.1644	28.1872	28.1934	28.1085	28.0973	28.174	28.2	28.145	28.2105	28.1053	27.9655	28.0422	28.0809	27.9067	27.8529	27.8539	27.8939	27.8769
ZMO0113	Para-aminobenzoate synthase, subunit I (EC 4.1.3.27)	27.5919	27.7127	27.4752	27.5933	26.9947	27.0273	26.9848	27.0023	27.1204	27.0962	27.1565	27.1244	27.2969	27.2691	27.2332	27.2664	27.6644	27.6598	27.6744	27.6704	27.6672	27.4281	27.348	27.3935	27.3634	27.3832	27.583	27.5146	27.4794	27.5596	27.5341
ZMO0114	Glutamine amidotransferase of anthranilate synthase	26.5789	26.7479	26.5772	26.6346	26.4796	26.6594	26.4753	26.5381	26.6655	26.8288	26.6742	26.7228	26.8775	26.9317	26.8446	26.8846	26.6244	26.5577	26.684	26.6733	26.6349	26.5308	26.6096	26.6182	26.5475	26.5765	26.7093	26.9594	26.7394	26.751	26.7898
ZMO0115	Aminotransferase class IV	26.7358	26.7866	26.8064	26.7763	27.2062	27.1081	27.0844	27.1329	27.2911	27.2429	27.1587	27.2309	27.545	27.2743	27.4577	27.4257	26.6776	26.9861	26.9131	26.8416	26.8546	27.1415	26.9779	26.9201	27.0742	27.0284	27.2417	27.3066	27.1269	27.1374	27.2032
ZMO0117	Hydroxylamine reductase (EC 1.7.99.1) (Hybrid-cluster protein) (HCP) (Prismane protein)	28.1925	28.2096	28.0223	28.1415	28.0676	27.9602	28.0297	28.0192	27.945	27.8342	27.8547	27.878	28.0115	27.7553	27.8589	27.8752	28.0312	28.12	28.0317	28.1024	28.0713	27.8729	27.9812	27.981	27.9991	27.9585	28.1418	28.242	28.0497	28.1167	28.1376
ZMO0120	Dihydroorotate dehydrogenase	29.9614	29.9654	30.0623	29.9964	30.4606	30.5206	30.5006	30.4939	30.429	30.4011	30.4441	30.4247	30.3254	30.3567	30.3396	30.3405	30.1282	30.1594	30.1287	30.1079	30.131	30.1965	30.3713	30.4025	30.278	30.3121	30.1676	30.1081	30.214	30.2736	30.1908
ZMO0121	AAA ATPase central domain protein	24.8577	24.9679	25.0502	24.9586	25.1674	25.0352	25.0682	25.0903	25.3746	25.2197	25.2464	25.2803	25.3723	25.1497	25.3084	25.2768	25.1547	25.2716	25.1685	25.2304	25.2063	25.3293	25.2693	25.1784	25.4201	25.2993	25.1151	25.4215	25.1558	25.1372	25.2074
ZMO0124	ATPase-like protein	24.8497	25.0845	24.906	24.9467	24.9125	24.8042	24.9021	24.8729	25.0103	24.9212	24.8146	24.9154	25.0099	25.0325	25.0361	25.0262	25.1074	25.2655	25.0955	25.1362	25.1511	25.3971	25.1927	24.8778	25.1054	25.1432	24.9187	24.7144	24.6232	24.4874	24.6859
ZMO0125	Cys-tRNA(Pro)/Cys-tRNA(Cys) deacylase (EC 4.2.-.-)	27.1292	27.1418	27.2907	27.1872	27.2203	27.3845	27.2706	27.2918	27.5589	27.492	27.4932	27.5147	27.6342	27.5321	27.7494	27.6385	27.3014	27.2516	27.1968	27.3462	27.274	27.583	27.7435	27.5867	27.557	27.6175	27.5578	27.4459	27.5232	27.35	27.4692
ZMO0127	S1/P1 nuclease	28.936	28.9132	29.1165	28.9886	28.8562	28.8981	28.8477	28.8673	28.8347	28.8163	28.787	28.8127	28.8345	28.8605	28.9102	28.8684	29.0987	29.0953	29.0095	29.0457	29.0623	29.0486	28.9893	28.885	28.9538	28.9692	28.8407	28.8166	28.9136	28.8819	28.8632
ZMO0130	Acid phosphatase (EC 3.1.3.2)	29.2382	29.0501	29.1881	29.1588	28.5473	28.8095	28.7525	28.7031	28.4674	28.5285	28.5687	28.5215	28.4151	28.4289	28.3349	28.393	29.2389	29.1082	29.1955	29.2107	29.1883	28.4253	28.3677	28.3177	28.096	28.3017	27.1001	26.9045	26.6555	27.1591	26.9548
ZMO0131	Metallophosphoesterase	28.2503	28.1922	28.391	28.2778	28.1532	28.139	28.0909	28.1277	28.1117	27.9899	28.0394	28.047	28.0519	28.0216	28.101	28.0581	28.3436	28.3672	28.2583	28.4081	28.3443	28.2189	28.3096	28.1606	28.2199	28.2272	27.4244	27.1753	27.0197	27.3827	27.2505
ZMO0137	Sel1 domain protein repeat-containing protein	24.904	24.8704	25.0041	24.9262	24.4563	24.6929	24.5713	24.5735	24.0741	24.0554	24.3763	24.1686	24.144	24.1806	23.977	24.1005	25.2294	25.093	25.0055	24.8737	25.0504	24.2436	24.1472	23.5905	23.6903	23.9179	22.7546	23.0341	23.3477	22.9863	23.0307
ZMO0139	Aminoglycoside phosphotransferase	26.8477	26.8683	26.8359	26.8506	27.2042	27.006	27.1827	27.131	27.1002	27.0287	26.9576	27.0288	27.0989	27.0161	27.1897	27.1016	26.6938	26.6476	26.638	26.8219	26.7003	26.9213	27.1084	27.1428	27.3407	27.1283	27.434	27.4222	27.2039	27.3036	27.3409
ZMO0140	Protein tyrosine phosphatase (EC 3.1.3.2)	27.8261	27.7737	27.8126	27.8041	27.5375	27.4366	27.4458	27.4733	27.5371	27.4824	27.4309	27.4835	27.6404	27.0948	27.5843	27.4398	27.443	27.6195	27.5442	27.5379	27.5362	27.4049	27.3	27.2503	27.1547	27.2775	27.5764	27.3632	27.4477	27.1173	27.3762
ZMO0142	Alanine racemase domain protein	28.3517	28.49	28.5088	28.4502	28.7031	28.8328	28.6083	28.7148	28.9	28.8719	28.8173	28.8631	29.0131	28.7556	28.9394	28.9027	28.4481	28.4819	28.54	28.54	28.5025	28.5074	28.522	28.522	28.4792	28.5077	28.4086	28.4953	28.5356	28.2667	28.4266
ZMO0143	ABC transporter related protein	26.9207	26.9109	26.9665	26.9327	26.9223	26.9196	27.0283	26.9567	26.952	26.939	26.9239	26.9383	26.9274	26.8942	26.9258	26.9158	26.947	27.0815	27.1782	27.0425	27.0623	27.0403	26.7135	26.8107	26.7519	26.8291	26.4321	26.2963	26.3187	26.5256	26.3932
ZMO0144	L-aspartate oxidase (EC 1.4.3.16)	28.902	28.9241	28.7988	28.875	29.0723	29.1005	29.0356	29.0695	29.1517	29.2057	29.1953	29.1843	29.2272	29.2994	29.2194	29.2487	28.9297	28.9882	29.009	29.0192	28.9865	28.9217	29.0109	29.1077	29.0434	29.0209	29.0084	29.0673	29.0296	29.1433	29.0621
ZMO0145	Peptidase M28	27.9486	27.8408	27.8989	27.8961	28.7456	28.7045	28.9489	28.7997	28.5861	28.5185	28.6112	28.572	28.413	28.4359	28.4274	28.4254	28.2688	28.2038	28.0362	28.1866	28.1738	28.3069	28.045	27.9674	27.972	28.0728	26.7646	26.4827	26.4458	26.6105	26.5759
ZMO0148	Uncharacterized protein	27.4741	27.3322	27.7198	27.5087	27.2571	27.4782	27.3903	27.3752	27.241	27.4393	27.3772	27.3525	27.1869	27.4563	27.2862	27.3098	27.5032	27.2255	27.3158	27.2548	27.3248	27.4048	27.5342	27.5101	27.4693	27.4796	27.6294	27.4765	27.567	27.5543	27.5568
ZMO0149	tRNA (guanine-N(7)-)-methyltransferase (EC 2.1.1.33) (tRNA (guanine(46)-N(7))-methyltransferase) (tRNA(m7G46)-methyltransferase)	26.6583	26.8255	26.888	26.7906	26.4753	26.5776	26.4958	26.5163	26.775	26.7669	26.6978	26.7466	26.8582	26.6968	26.9404	26.8318	26.8969	26.9626	26.9809	27.0052	26.9614	27.0999	27.0668	26.8284	26.8547	26.9625	26.7677	26.6249	26.6345	26.5412	26.6421
ZMO0152	Pyruvate kinase (EC 2.7.1.40)	35.333	35.3398	35.3611	35.3446	35.1244	35.0859	35.1325	35.1143	35.1267	35.0788	35.0821	35.0959	35.1631	35.1322	35.2572	35.1842	35.3345	35.2573	35.2183	35.3155	35.2814	35.04	35.053	35.0008	35.0009	35.0237	34.9922	35.0152	35.0312	34.9885	35.0068
ZMO0153	Probable transcriptional regulatory protein ZMO0153	30.2288	30.2076	30.2096	30.2153	30.0663	29.9956	30.0389	30.0336	29.9051	29.8099	29.8659	29.8603	29.7659	29.6185	29.6611	29.6818	30.3444	30.4025	30.4421	30.3953	30.3961	30.079	29.953	29.8739	29.8767	29.9457	29.3295	29.2927	29.1806	29.3425	29.2863
ZMO0156	Uncharacterized protein	26.9836	26.9822	27.2157	27.0605	27.4272	27.4313	27.3976	27.4187	27.6228	27.4953	27.4768	27.5316	27.7588	27.4413	27.7683	27.6562	27.0985	27.0152	27.0356	27.0781	27.0568	27.2701	27.1964	27.1785	27.1381	27.1958	26.9006	26.7114	26.81	26.8123	26.8086
ZMO0157	D-isomer specific 2-hydroxyacid dehydrogenase NAD-binding protein	28.3973	28.4423	28.4563	28.432	28.586	28.437	28.6019	28.5416	28.3826	28.2487	28.3554	28.3289	28.2344	28.2035	28.3537	28.2639	28.5208	28.3888	28.3165	28.3194	28.3864	28.4756	28.3309	28.3046	28.2815	28.3482	28.5162	28.5445	28.4904	28.4576	28.5022
ZMO0158	Holliday junction ATP-dependent DNA helicase RuvB (EC 3.6.4.12)	26.9781	27.1104	27.1448	27.0778	27.5943	27.4943	27.5461	27.5449	27.6956	27.6289	27.6417	27.6554	27.8264	27.7489	27.7878	27.7877	27.1627	27.2617	27.0985	27.2877	27.2026	27.4933	27.3358	27.253	27.4651	27.3868	27.3635	27.4637	27.3459	27.3432	27.3791
ZMO0161	MotA/TolQ/ExbB proton channel	27.1997	27.1939	26.7537	27.0491	27.3106	27.3004	27.2994	27.3035	27.3966	27.3148	27.2891	27.3335	27.5005	27.6729	27.4326	27.5353	27.3748	27.3966	27.3443	27.1614	27.3193	27.3179	27.0893	27.141	27.2722	27.2051	27.1095	27.1456	26.555	27.0703	26.9701
ZMO0162	Protein TolR	26.8229	26.7872	26.7414	26.7838	26.6606	26.8865	26.7615	26.7695	26.7748	26.881	26.8125	26.8228	26.9397	26.8003	26.8653	26.8684	26.7598	26.6521	26.8687	26.7665	26.7618	26.7603	26.8065	26.7496	26.6921	26.7521	26.7497	26.8022	26.6849	26.8837	26.7801
ZMO0164	Uncharacterized protein	26.9178	26.868	26.7447	26.8435	26.8212	26.9986	26.8531	26.8909	26.6999	26.9815	26.938	26.8731	26.8001	27.0667	26.8362	26.901	26.8388	26.7437	26.8242	26.6775	26.771	26.4802	26.5909	26.6728	26.5822	26.5815	26.3182	26.3836	26.1926	26.51	26.3511
ZMO0165	Protein TolB	30.6578	30.7579	30.7255	30.7137	30.5365	30.602	30.4833	30.5406	30.6135	30.5417	30.5893	30.5815	30.6456	30.5501	30.6729	30.6229	30.7787	30.811	30.8207	30.7889	30.7998	30.8171	30.6658	30.6305	30.554	30.6669	30.6092	30.5788	30.4941	30.6289	30.5778
ZMO0166	Peptidoglycan-associated lipoprotein	32.375	32.5475	32.2454	32.3893	32.6012	32.7113	32.6656	32.6594	32.6825	32.8135	32.7237	32.7399	32.7963	32.8908	32.7955	32.8276	32.1375	32.0934	32.2093	32.1477	32.147	31.7365	32.148	32.2241	32.0338	32.0356	32.5715	32.6082	32.4585	32.6483	32.5716
ZMO0169	Short-chain dehydrogenase/reductase SDR	29.7418	29.8877	29.8581	29.8292	30.4252	30.2447	30.1164	30.2621	30.3836	30.3598	30.1768	30.3067	30.53	30.365	30.4127	30.4359	29.8348	30.1661	30.0588	30.049	30.0272	30.7661	30.6212	30.6267	30.805	30.7048	30.7726	30.9101	30.9335	30.6839	30.825
ZMO0172	Phosphomethylpyrimidine synthase (EC 4.1.99.17) (Hydroxymethylpyrimidine phosphate synthase) (HMP-P synthase) (HMP-phosphate synthase) (HMPP synthase) (Thiamine biosynthesis protein ThiC)	31.6024	31.7036	31.5619	31.6226	30.6915	30.7714	30.7206	30.7278	30.7908	30.7568	30.8724	30.8067	30.8965	30.8164	30.8589	30.8573	32.0282	31.9677	32.0233	31.9811	32.0001	31.312	31.2261	31.2629	31.0858	31.2217	30.93	30.7593	30.6475	30.8551	30.798
ZMO0173	Cell division protein ZapA	25.5558	25.7122	25.6016	25.6232	26.0572	25.9933	25.8882	25.9795	26.2203	26.0124	26.099	26.1105	26.2647	25.7539	26.1164	26.045	25.5025	25.6474	25.7765	25.5928	25.6298	25.6425	25.6638	25.7162	25.6061	25.6571	25.6819	25.2235	25.4926	25.2275	25.4064
ZMO0176	Transketolase	29.4371	29.5309	29.3494	29.4392	29.2359	29.3348	29.2061	29.2589	29.3723	29.3338	29.3461	29.3507	29.3603	29.3176	29.3708	29.3496	29.6237	29.6056	29.5535	29.6408	29.6059	29.3754	29.2275	29.2297	29.2763	29.2772	29.088	29.1007	28.9814	29.0527	29.0557
ZMO0177	Glyceraldehyde-3-phosphate dehydrogenase (GAPDH) (EC 1.2.1.12) (NAD-dependent glyceraldehyde-3-phosphate dehydrogenase)	35.4363	35.355	35.3865	35.3926	35.3844	35.3855	35.3605	35.3768	35.492	35.5117	35.5823	35.5287	35.5505	35.6884	35.6268	35.6219	35.4371	35.3686	35.4559	35.4451	35.4267	35.2773	35.4968	35.5767	35.4387	35.4474	35.5752	35.5764	35.685	35.6519	35.6221
ZMO0178	Phosphoglycerate kinase (EC 2.7.2.3)	34.3665	34.3162	34.422	34.3682	34.3235	34.3675	34.2954	34.3288	34.4851	34.4656	34.4509	34.4672	34.5775	34.6606	34.6428	34.6269	34.3661	34.2954	34.2893	34.3571	34.327	34.3163	34.4718	34.4225	34.4076	34.4046	34.4627	34.5088	34.5758	34.5681	34.5288
ZMO0179	Fructose-bisphosphate aldolase (EC 4.1.2.13)	28.6686	28.7014	28.737	28.7023	29.2978	29.2815	29.3074	29.2956	29.4735	29.4897	29.4781	29.4804	29.6504	29.6871	29.7756	29.7044	28.4134	28.4959	28.4712	28.4943	28.4687	28.9929	29.1839	29.2068	29.2672	29.1627	29.8842	30.0263	30.0421	29.9706	29.9808
ZMO0180	4-hydroxy-3-methylbut-2-en-1-yl diphosphate synthase (flavodoxin) (EC 1.17.7.3) (1-hydroxy-2-methyl-2-(E)-butenyl 4-diphosphate synthase)	31.0156	31.1082	31.0616	31.0618	30.8361	30.8436	30.7467	30.8088	30.986	30.9613	30.9059	30.9511	31.0935	30.9628	31.0384	31.0316	31.037	31.1273	31.0858	31.1635	31.1034	31.027	30.8809	30.9015	30.8924	30.9254	30.7319	30.6114	30.61	30.6584	30.6529
ZMO0182	Adenosylhomocysteinase (EC 3.3.1.1) (S-adenosyl-L-homocysteine hydrolase) (AdoHcyase)	31.2065	31.2458	31.1777	31.21	30.8643	30.851	30.8763	30.8638	30.9835	30.9347	30.9594	30.9592	30.9515	30.9226	31.0328	30.969	31.2665	31.3046	31.2198	31.2389	31.2574	31.1017	30.9262	30.8391	30.7781	30.9113	30.5002	30.3702	30.2483	30.4004	30.3798
ZMO0183	ABC transporter related protein	30.7536	30.7517	30.7242	30.7431	30.3915	30.2824	30.4064	30.3601	30.2732	30.3072	30.3254	30.3019	30.1633	30.2537	30.2273	30.2148	30.8272	30.7525	30.69	30.755	30.7562	30.4833	30.4251	30.3916	30.4517	30.4379	30.2547	30.1176	30.1571	30.1575	30.1717
ZMO0186	Cysteine--tRNA ligase (EC 6.1.1.16) (Cysteinyl-tRNA synthetase) (CysRS)	29.0519	29.1408	29.1139	29.1022	29.402	29.445	29.4181	29.4217	29.3698	29.3657	29.3349	29.3568	29.3999	29.3863	29.3974	29.3945	29.1003	29.2339	29.1324	29.2107	29.1694	29.5789	29.628	29.6172	29.7175	29.6354	30.0222	30.0674	30.0831	30.0309	30.0509
ZMO0187	Phospho-2-dehydro-3-deoxyheptonate aldolase (EC 2.5.1.54)	30.9822	31.0223	30.9631	30.9892	30.9121	30.9475	30.8735	30.911	30.9951	31.0051	31.0421	31.0141	31.076	31.1271	31.0322	31.0784	31.0788	31.0368	31.0639	31.018	31.0494	31.0036	31.1287	31.0288	31.1166	31.0694	31.181	31.2177	31.178	31.2692	31.2115
ZMO0188	TonB-dependent siderophore receptor	26.6925	26.7652	26.3075	26.5884	26.921	26.9611	27.1668	27.0163	26.4223	26.3544	26.5	26.4256	26.0532	26.1663	26.12	26.1132	27.0497	27.0878	26.9717	26.8755	26.9962	26.1425	25.9246	25.7338	25.0242	25.7063	22.4965	22.5034	23.6727	21.1875	22.465
ZMO0189	L-serine dehydratase 1 (EC 4.3.1.17)	28.547	28.6922	28.5355	28.5916	28.9324	28.8339	28.9144	28.8936	28.9713	28.9387	28.8379	28.916	28.9124	28.824	28.8738	28.8701	28.7225	28.8702	28.781	28.8073	28.7953	28.7115	28.5705	28.5613	28.6127	28.614	28.2173	28.2718	28.2103	28.2008	28.2251
ZMO0191	DSBA oxidoreductase	26.6931	26.5713	26.1699	26.4781	26.4174	26.4625	26.5099	26.4633	26.5087	26.3267	26.3452	26.3935	26.3566	26.3362	26.3811	26.358	26.7349	26.795	26.6432	26.7167	26.7225	26.7861	26.5596	26.5095	26.6204	26.6189	26.6432	26.5823	26.4079	26.5122	26.5364
ZMO0193	Ribonuclease E (RNase E) (EC 3.1.26.12)	30.6687	30.7466	30.5763	30.6639	30.4986	30.6232	30.5409	30.5542	30.3917	30.5439	30.5017	30.4791	30.2982	30.5165	30.362	30.3923	30.8186	30.7473	30.8254	30.7325	30.781	30.4892	30.4704	30.6001	30.5184	30.5195	30.5664	30.4731	30.561	30.5304	30.5327
ZMO0198	Peptide chain release factor 2 (RF-2)	28.3591	28.3882	28.2713	28.3396	28.2453	28.1901	28.195	28.2101	28.1721	28.1887	28.1242	28.1617	28.1985	28.1989	28.1111	28.1695	28.4709	28.6183	28.5247	28.5724	28.5466	28.3146	28.1976	28.2184	28.3179	28.2621	28.2459	28.2776	28.2876	28.2603	28.2679
ZMO0200	Anthranilate phosphoribosyltransferase (EC 2.4.2.18)	28.4668	28.4101	28.5048	28.4606	28.9331	28.837	28.8878	28.886	28.8394	28.773	28.7477	28.7867	28.7533	28.7341	28.7435	28.7436	28.3851	28.4927	28.4884	28.5619	28.482	28.687	28.7647	28.6703	28.7309	28.7132	28.7234	28.7651	28.8085	28.8791	28.794
ZMO0201	Glutamine amidotransferase of anthranilate synthase	27.8573	27.8547	28.0532	27.9217	27.8145	27.9981	27.7644	27.859	27.5766	27.8899	28.0699	27.8455	27.7674	27.9225	27.7483	27.8127	28.0258	27.8365	27.9748	27.8159	27.9132	27.4168	28.0268	27.9824	27.5885	27.7536	28.0101	28.0791	28.2399	28.2529	28.1455
ZMO0202	Methyl-accepting chemotaxis sensory transducer	29.6589	29.6846	28.7568	29.3668	29.2487	29.3084	29.1927	29.2499	29.3682	29.3798	29.3428	29.3636	29.5508	29.4952	29.3507	29.4656	29.8682	29.9235	29.8042	29.7707	29.8417	29.9044	29.5794	29.5535	29.6467	29.671	29.3975	29.3671	28.5769	29.2919	29.1584
ZMO0205	NAD-dependent epimerase/dehydratase	25.7241	25.9695	26.0588	25.9175	26.2821	26.3814	26.2411	26.3015	26.2549	26.2791	26.2569	26.2636	26.2014	26.2508	26.3397	26.264	25.7822	25.8131	25.7371	25.9421	25.8186	25.9504	26.0783	26.1453	26.2991	26.1183	26.3356	26.4672	26.445	26.5154	26.4408
ZMO0206	Glutamate 5-kinase (EC 2.7.2.11) (Gamma-glutamyl kinase) (GK)	28.2865	28.3626	28.2922	28.3138	28.5974	28.7309	28.6354	28.6546	28.5447	28.6575	28.7725	28.6583	28.582	28.6875	28.5251	28.5982	28.4249	28.4007	28.434	28.3905	28.4125	27.8327	28.4043	28.4662	28.218	28.2303	28.4134	28.3711	28.3427	28.5055	28.4082
ZMO0207	GTPase Obg (EC 3.6.5.-) (GTP-binding protein Obg)	28.1629	28.0565	28.1776	28.1323	27.9395	27.8754	27.8633	27.8927	27.7313	27.6168	27.7122	27.6868	27.6071	27.6147	27.6902	27.6373	28.1824	28.1298	28.0703	28.1684	28.1377	27.9736	27.7904	27.5807	27.6604	27.7513	27.4459	27.2752	27.2278	27.2647	27.3034
ZMO0208	GCN5-related N-acetyltransferase	23.4002	23.4788	23.4925	23.4572	23.9172	24.1512	23.7953	23.9546	23.5087	23.5013	23.3973	23.4691	23.2787	23.3572	23.3133	23.3164	23.7797	23.8066	24.09	23.9081	23.8961	24.3054	23.8457	23.7721	23.9751	23.9746	23.8636	23.723	23.7612	23.7989	23.7867
ZMO0209	50S ribosomal protein L27	29.715	29.7716	29.7649	29.7505	29.4066	29.3817	29.4637	29.4173	29.0549	29.0964	29.2369	29.1294	28.941	28.9978	29.1657	29.0348	29.7518	29.635	29.648	29.6319	29.6667	28.9081	29.2632	29.3332	29.0201	29.1311	28.9154	28.9038	28.9933	28.9159	28.9321
ZMO0211	50S ribosomal protein L21	30.0512	29.7687	29.7773	29.8657	29.6343	29.7373	29.634	29.6685	29.6694	29.5505	29.5544	29.5914	29.3143	29.5791	29.4753	29.4562	30.0287	29.8456	30.035	29.9266	29.959	29.6296	29.7621	29.696	29.7038	29.6979	29.3651	29.4061	29.4583	29.4273	29.4142
ZMO0215	5-formyltetrahydrofolate cyclo-ligase (EC 6.3.3.2)	26.768	26.5985	26.9061	26.7575	27.0096	26.9991	26.79	26.9329	27.336	27.3029	27.2061	27.2817	27.591	27.4652	27.4948	27.517	26.3336	26.6237	26.5853	26.683	26.5564	27.4997	27.6302	27.4564	27.6319	27.5545	27.9787	28.1147	28.1261	28.0514	28.0677
ZMO0219	Helicase domain protein	24.6781	25.0627	24.7912	24.844	24.7698	24.6896	24.5201	24.6598	24.7023	24.582	24.7461	24.6768	24.6163	24.5898	24.5373	24.5811	25.1783	25.1086	25.1585	25.2628	25.1771	25.5702	25.0776	24.8183	24.9764	25.1106	24.6475	24.2875	24.2167	24.1715	24.3308
ZMO0220	4Fe-4S ferredoxin iron-sulfur binding domain protein	30.3255	30.2148	30.2919	30.2774	30.1036	30.0953	29.9552	30.0514	30.0845	30.0771	30.0966	30.0861	30.216	30.0328	30.1854	30.1447	30.1915	30.4047	30.3373	30.3463	30.32	30.1424	30.1104	30.1547	30.0407	30.112	30.0041	29.7907	29.8293	29.79	29.8535
ZMO0221	Transcriptional regulator, CarD family	28.0325	28.0848	28.1638	28.0937	27.3565	27.2498	27.2824	27.2962	27.2461	27.126	27.3714	27.2478	27.293	27.184	27.3265	27.2679	28.3093	28.2159	28.1948	28.2732	28.2483	27.9716	27.7587	27.7509	27.6627	27.786	27.4139	27.2266	27.1039	27.1939	27.2346
ZMO0224	Methionine biosynthesis protein MetW	26.6355	26.6395	26.7542	26.6764	26.7869	26.8265	26.7221	26.7785	26.9534	26.8236	26.7538	26.8436	26.8984	26.8405	26.8982	26.879	26.5963	26.5604	26.5884	26.6783	26.6058	26.7715	26.7742	26.9139	26.9548	26.8536	26.9336	27.0422	26.9623	26.9875	26.9814
ZMO0225	Homoserine O-acetyltransferase (HAT) (EC 2.3.1.31) (Homoserine transacetylase) (HTA)	25.7274	25.8994	25.6648	25.7639	26.0256	25.9276	25.9261	25.9598	26.0245	26.0938	25.8666	25.9949	25.9509	25.9874	25.9979	25.9787	25.9853	25.9497	25.8668	25.8893	25.9228	25.9572	25.9943	25.9218	26.0408	25.9785	25.8651	25.9242	25.6985	25.8809	25.8422
ZMO0226	Short-chain dehydrogenase/reductase SDR	26.5946	26.6155	26.6407	26.617	26.7335	26.753	26.8006	26.7624	26.7087	26.7425	26.9316	26.7943	26.7299	26.8691	26.6455	26.7482	26.6525	26.6676	26.705	26.6139	26.6598	26.9777	26.7796	26.6871	26.8511	26.8239	26.9217	26.9158	26.7975	26.8997	26.8837
ZMO0227	DNA polymerase I (EC 2.7.7.7)	26.8526	26.9516	26.7425	26.8489	26.3039	26.3494	26.438	26.3638	26.2988	26.2296	26.3161	26.2815	26.3884	26.2977	26.3577	26.3479	27.0315	27.1224	26.9565	26.9769	27.0218	26.6245	26.4572	26.3431	26.4204	26.4613	26.3136	26.208	25.975	26.1877	26.1711
ZMO0232	RNA methyltransferase, TrmH family, group 3	29.0366	29.0225	29.148	29.069	28.6815	28.8025	28.8071	28.7637	28.731	28.7687	28.8069	28.7689	28.8037	28.8893	28.712	28.8017	29.1253	29.1008	29.1688	29.1313	29.1316	28.9642	29.1444	29.1348	29.1155	29.0897	29.4135	29.3004	29.2906	29.2649	29.3173
ZMO0234	Protease Do (EC 1.3.1.74)	30.6482	30.6577	30.6736	30.6598	31.1468	31.1712	31.0975	31.1385	31.3563	31.345	31.3496	31.3503	31.4955	31.4597	31.4446	31.4666	30.4531	30.4574	30.5078	30.4766	30.4737	31.1971	31.2332	31.2598	31.2773	31.2419	31.4612	31.5388	31.5947	31.5967	31.5478
ZMO0236	Iron-sulfur cluster carrier protein	27.056	27.1485	27.1094	27.1046	27.1989	27.1411	27.0436	27.1279	27.6114	27.5835	27.388	27.5276	27.9758	27.6848	27.8113	27.824	27.0457	27.2012	27.1277	27.3008	27.1688	27.7669	27.7869	27.8132	27.9381	27.8263	28.2089	28.3678	28.3652	28.266	28.302
ZMO0238	ATP synthase subunit delta (ATP synthase F(1) sector subunit delta) (F-type ATPase subunit delta) (F-ATPase subunit delta)	29.1066	29.4013	29.4642	29.3241	29.0697	28.7765	28.6757	28.8406	29.2389	28.7629	28.854	28.9519	29.4279	28.3378	29.1587	28.9748	28.7302	28.5815	28.5846	28.5964	28.6232	28.8575	28.4238	28.5257	28.4299	28.5593	28.404	28.6523	28.6991	28.8082	28.6409
ZMO0239	ATP synthase subunit alpha (EC 3.6.3.14) (ATP synthase F1 sector subunit alpha) (F-ATPase subunit alpha)	32.9166	33.0261	32.9002	32.9476	32.725	32.7886	32.7247	32.7461	32.9127	32.8956	32.8687	32.8924	33.061	32.9728	33.1189	33.0509	33.0635	33.0797	33.0492	33.054	33.0616	32.9553	33.0875	33.0657	33.0019	33.0276	32.8582	32.8376	32.8163	32.9383	32.8626
ZMO0240	ATP synthase gamma chain (ATP synthase F1 sector gamma subunit) (F-ATPase gamma subunit)	30.8828	30.9022	30.9269	30.904	30.7649	30.8165	30.7444	30.7753	30.9302	30.9352	30.9762	30.9472	31.112	31.1509	31.1182	31.1271	31.1347	31.0005	31.048	31.0887	31.068	31.1624	31.1272	31.1226	31.1276	31.1349	30.8943	30.9826	30.8613	30.982	30.93
ZMO0241	ATP synthase subunit beta (EC 3.6.3.14) (ATP synthase F1 sector subunit beta) (F-ATPase subunit beta)	33.7668	33.8072	33.7647	33.7796	33.6104	33.6308	33.5756	33.6056	33.7584	33.7453	33.7378	33.7472	33.9679	33.8759	33.9326	33.9255	33.8418	33.8352	33.8304	33.8172	33.8311	33.8923	33.9152	33.9134	33.9109	33.9079	33.8118	33.8016	33.786	33.8386	33.8095
ZMO0242	H+transporting two-sector ATPase delta/epsilon subunit	29.2627	29.2344	29.4947	29.3306	28.9183	29.0713	28.9579	28.9825	28.8915	28.9664	29.1703	29.0094	28.8179	29.1541	29.0953	29.0224	29.5831	29.2686	29.4385	29.2779	29.392	28.709	29.1107	29.2959	28.9365	29.013	29.1797	28.8096	29.0459	29.1726	29.0519
ZMO0244	Histone family protein DNA-binding protein	31.2914	31.3454	31.2646	31.3005	30.7536	30.5784	30.4372	30.5897	30.6981	30.6576	30.6251	30.6603	30.8083	30.5536	30.8853	30.7491	31.0922	31.0394	31.1195	31.0256	31.0692	30.7785	30.4666	30.426	30.3474	30.5046	30.2682	30.4174	30.3923	30.2946	30.3431
ZMO0246	ATP-dependent protease subunit HslV (EC 3.4.25.2)	26.9908	27.0996	27.211	27.1005	27.5968	27.6462	27.5691	27.604	27.7634	27.9142	27.6997	27.7924	27.8118	28.0368	27.9282	27.9256	27.0231	26.8316	26.9823	26.9537	26.9477	27.5938	27.7882	27.8974	28.0514	27.8327	28.4408	28.5319	28.5767	28.5628	28.528
ZMO0247	ATP-dependent protease ATPase subunit HslU	30.325	30.3463	30.3632	30.3448	30.7259	30.7576	30.5619	30.6818	30.9147	30.9793	30.9087	30.9342	31.1352	31.1218	31.0741	31.1103	30.2879	30.3642	30.3513	30.4067	30.3525	31.104	31.2768	31.2801	31.4247	31.2714	31.565	31.6715	31.7166	31.735	31.672
ZMO0249	50S ribosomal protein L33	29.4547	29.376	29.0818	29.3042	29.2298	29.2389	29.0722	29.1803	29.09	28.9562	29.0315	29.0259	29.1302	28.9533	29.1363	29.0733	29.2654	29.1904	29.1345	28.9596	29.1375	28.7598	28.747	29.0463	29.1352	28.9221	28.7514	28.8265	28.9928	28.8225	28.8483
ZMO0251	Endoribonuclease L-PSP	28.5618	28.6279	28.7937	28.6611	29.1935	28.7449	28.7562	28.8982	29.0659	28.7295	28.8392	28.8782	29.1528	28.5419	28.8471	28.8473	28.0727	28.0638	28.1535	28.2391	28.1323	28.1932	27.9763	28.0276	28.0592	28.0641	27.767	28.0295	28.5919	27.9905	28.0947
ZMO0256	D-lactate dehydrogenase (EC 1.1.1.28)	26.7533	26.858	26.6934	26.7682	27.1365	26.9738	27.0217	27.044	26.9737	26.8691	27.0613	26.968	26.9136	26.986	26.9706	26.9567	26.9457	27.1409	26.9909	27.0219	27.0248	27.2972	26.9522	27.0412	26.8028	27.0233	26.8455	26.7148	26.407	26.5955	26.6407
ZMO0257	Two component transcriptional regulator, winged helix family	29.8221	29.9228	29.9181	29.8877	30.4238	30.4062	30.3752	30.4017	30.4203	30.392	30.3911	30.4011	30.4444	30.431	30.4301	30.4352	29.3498	29.4486	29.4684	29.5313	29.4495	30.2464	30.2264	30.1874	30.2925	30.2382	31.0576	31.1639	31.2013	31.1336	31.1391
ZMO0258	Histidine kinase	24.1228	24.3852	23.5733	24.0271	24.9698	24.5348	24.8777	24.7941	25.0694	24.9377	25.0463	25.0178	24.7649	24.8992	24.8908	24.8516	24.1232	23.8754	24.2159	24.2876	24.1255	24.6666	24.4983	24.1604	24.5463	24.4679	24.9163	25.0195	24.3458	24.8947	24.7941
ZMO0270	Uncharacterized protein	27.9726	28.0041	28.0258	28.0008	28.0333	28.0809	27.9709	28.0284	28.0939	28.0496	28.0448	28.0628	28.258	28.2116	28.1775	28.2157	28.0129	28.1233	27.9904	28.0105	28.0343	27.8821	27.834	27.7616	27.8405	27.8296	27.3425	27.2014	27.0589	27.3083	27.2278
ZMO0273	S-adenosylmethionine synthase (AdoMet synthase) (EC 2.5.1.6) (MAT) (Methionine adenosyltransferase)	32.5678	32.5405	32.5857	32.5646	32.1259	32.0983	32.1641	32.1294	32.2263	32.2195	32.2291	32.225	32.2107	32.2519	32.2204	32.2277	32.4954	32.4653	32.5109	32.4265	32.4745	32.3716	32.3567	32.3323	32.2279	32.3221	32.1415	31.9483	32.0305	32.1067	32.0567
ZMO0275	ABC transporter related protein	27.0019	27.0475	27.0366	27.0287	27.1686	27.1103	27.1658	27.1482	26.9812	26.8809	26.9716	26.9446	27.0387	26.9518	26.9651	26.9852	27.1635	27.1403	27.0425	27.1504	27.1242	27.2557	26.9964	27.0037	27.1025	27.0896	27.0322	27.0318	26.8968	26.9022	26.9658
ZMO0276	OstA family protein	25.7987	25.8657	26.1619	25.9421	25.6413	25.5578	25.6248	25.608	25.5361	25.5981	25.6577	25.5973	25.5589	25.7937	25.6677	25.6734	26.0789	26.039	26.0258	26.0683	26.053	25.7782	25.6972	25.6358	25.7917	25.7257	25.5915	25.4959	25.3275	25.5686	25.4958
ZMO0278	3'-5' exonuclease	28.4081	28.5096	28.4768	28.4649	28.09	28.1024	28.0884	28.0936	28.039	28.1514	28.2037	28.1313	28.09	28.199	28.1387	28.1426	28.6862	28.6301	28.7975	28.6589	28.6932	28.3488	28.3247	28.2668	28.1572	28.2744	27.8961	27.6244	27.6113	27.686	27.7045
ZMO0279	Cold-shock DNA-binding domain protein	32.7003	32.6954	32.6479	32.6812	32.4815	32.4835	32.5149	32.4933	32.4638	32.4617	32.5029	32.4761	32.5126	32.5419	32.5881	32.5475	32.764	32.6796	32.6724	32.689	32.7012	32.5794	32.5501	32.5576	32.4828	32.5425	32.6834	32.7004	32.6059	32.7483	32.6845
ZMO0281	Transcriptional regulator, TetR family	24.7529	24.7159	24.7638	24.7442	24.718	24.8922	24.7282	24.7794	24.6467	24.9128	24.8376	24.799	25.0121	25.0009	24.9128	24.9753	24.7726	24.7342	24.7076	24.7511	24.7414	25.1052	25.0053	24.9042	25.0563	25.0177	25.1182	25.1548	25.0896	25.0843	25.1117
ZMO0282	Efflux transporter, RND family, MFP subunit	27.9214	27.9165	27.3328	27.7236	27.8123	27.9035	28.0205	27.9121	27.8255	27.808	27.908	27.8472	27.6849	27.8341	27.7379	27.7523	27.9757	27.9979	27.857	27.9029	27.9334	30.5891	30.595	30.5056	30.5238	30.5534	30.9191	30.7595	30.2573	30.6954	30.6578
ZMO0283	Transporter, hydrophobe/amphiphile efflux-1 (HAE1) family	26.099	26.2722	25.0859	25.819	26.3429	26.4083	26.454	26.4017	26.3352	26.1727	26.2448	26.2509	26.2949	26.2014	26.0988	26.1984	26.3294	26.4807	26.2774	26.3899	26.3693	29.2402	29.1174	28.9342	29.0113	29.0758	28.7377	28.4942	27.5171	28.627	28.344
ZMO0285	RND efflux system, outer membrane lipoprotein, NodT family	26.1836	26.154	25.9316	26.0897	26.2008	26.2288	26.3126	26.2474	26.16	26.139	26.4335	26.2442	26.033	26.141	26.2692	26.1477	26.3223	26.2236	26.3308	26.3104	26.2968	29.0465	29.0616	28.8903	29.0061	29.0011	29.1821	29.0324	28.7312	29.022	28.9919
ZMO0286	Uncharacterized protein	26.7473	26.8061	26.638	26.7305	26.9058	26.9848	26.8383	26.9096	26.6411	26.7912	26.7192	26.7172	26.3507	26.6488	26.5136	26.5044	26.5618	26.5955	26.8874	26.704	26.6872	26.8212	26.6102	26.7348	26.6744	26.7101	26.8876	26.723	26.816	26.7809	26.8019
ZMO0287	Efflux transporter, RND family, MFP subunit	27.5359	27.4325	27.0407	27.3364	27.5475	27.5254	27.5733	27.5487	27.4809	27.3761	27.5037	27.4536	27.4153	27.5479	27.4242	27.4625	27.4033	27.4975	27.4771	27.5479	27.4815	27.3049	27.2751	27.1989	27.3694	27.2871	27.077	26.9786	26.8145	27.1309	27.0003
ZMO0294	50S ribosomal protein L28	31.6947	31.5829	31.867	31.7149	31.5238	31.2789	31.218	31.3402	31.1982	31.1081	31.1333	31.1465	31.0493	30.996	31.0672	31.0375	31.4864	31.4088	31.3553	31.4247	31.4188	30.9951	31.1405	31.1283	31.004	31.067	30.8486	30.9402	30.9809	30.7441	30.8785
ZMO0297	Uncharacterized protein	26.8216	26.9875	25.9436	26.5843	26.9001	26.8816	26.9134	26.8984	26.8829	26.8642	26.9029	26.8833	26.8804	26.9617	26.7902	26.8774	27.0376	27.3021	27.1491	27.1926	27.1703	26.7268	26.8275	26.7331	26.7437	26.7578	26.626	26.7866	26.107	26.9226	26.6105
ZMO0298	Uncharacterized protein	26.984	26.9614	26.9836	26.9763	27.2417	27.3279	27.2385	27.2694	27.3263	27.5877	27.515	27.4763	27.3049	27.655	27.3274	27.4291	27.1149	27.1023	27.0473	27.0581	27.0806	27.6827	27.6956	27.6058	27.8445	27.7071	27.9983	28.0963	28.0119	28.0181	28.0312
ZMO0299	Phosphoribosylamine--glycine ligase (EC 6.3.4.13) (GARS) (Glycinamide ribonucleotide synthetase) (Phosphoribosylglycinamide synthetase)	29.4918	29.5844	29.5037	29.5266	29.2576	29.2884	29.2794	29.2751	29.3031	29.2208	29.2048	29.2429	29.3826	29.284	29.2973	29.3213	29.6474	29.6899	29.6538	29.6851	29.6691	29.6816	29.549	29.4305	29.5601	29.5553	29.6099	29.5333	29.4791	29.5033	29.5314
ZMO0300	Exodeoxyribonuclease 7 large subunit (EC 3.1.11.6) (Exodeoxyribonuclease VII large subunit) (Exonuclease VII large subunit)	26.9969	26.9464	26.7758	26.9064	26.9143	26.6962	26.7846	26.7984	26.7477	26.8955	26.881	26.8414	27.0943	26.9755	26.9309	27.0002	27.0098	27.035	26.8669	27.002	26.9784	27.1084	26.9339	26.9156	26.9513	26.9773	27.0014	26.9715	27.0024	26.9568	26.983
ZMO0305	Stress responsive alpha-beta barrel domain protein	26.1553	26.3037	26.3635	26.2742	26.2676	26.1799	26.1781	26.2085	26.2482	26.2216	26.1511	26.207	26.3441	26.3578	26.4629	26.3883	26.3277	26.1668	26.0679	26.205	26.1919	26.4295	26.3907	26.292	26.4286	26.3852	26.392	26.7033	26.5653	26.5451	26.5514
ZMO0306	Glycosyl transferase group 1	26.6966	26.8118	26.8699	26.7927	26.7362	26.8947	26.7571	26.796	27.0311	27.047	27.0493	27.0424	27.1812	27.1763	27.1889	27.1821	26.6335	26.7015	26.7183	26.6513	26.6762	26.9283	26.8663	26.8923	26.9987	26.9214	27.4984	27.5949	27.5048	27.474	27.518
ZMO0309	Short-chain dehydrogenase/reductase SDR	25.7202	25.6948	25.8276	25.7475	25.8892	25.9488	25.8674	25.9018	25.8858	25.8133	25.8836	25.8609	25.7693	25.7618	25.8703	25.8005	25.3103	25.354	25.4043	25.4966	25.3913	25.6904	25.6842	25.6778	25.487	25.6349	26.0733	26.0227	25.8348	25.9484	25.9698
ZMO0311	Pyrroline-5-carboxylate reductase (P5C reductase) (P5CR) (EC 1.5.1.2) (PCA reductase)	27.1046	27.1821	27.2338	27.1735	27.5367	27.6073	27.4714	27.5385	27.7882	27.8516	27.7365	27.7921	27.8506	27.7544	27.7856	27.7969	27.1048	27.2324	27.3389	27.1637	27.2099	27.2791	27.2566	27.3676	27.3859	27.3223	27.5961	27.6269	27.5794	27.471	27.5683
ZMO0312	Amidohydrolase (EC 3.5.1.32)	27.0039	27.0222	27.0297	27.0186	27.3564	27.2772	27.3222	27.3186	27.5248	27.4608	27.3405	27.442	27.7167	27.6182	27.6176	27.6508	26.9647	27.197	27.0852	27.0261	27.0682	27.2356	27.4478	27.3215	27.4577	27.3657	27.8038	27.971	28.012	27.886	27.9182
ZMO0318	Short-chain dehydrogenase/reductase SDR	29.9593	29.9499	29.9218	29.9437	31.0681	31.0153	31.2395	31.1076	31.3365	31.3049	31.2285	31.29	31.3871	31.399	31.4749	31.4204	29.6307	29.8245	29.7725	29.8534	29.7703	29.9316	29.7893	29.7703	29.8121	29.8258	30.2663	30.2182	30.1321	30.1409	30.1894
ZMO0322	Riboflavin biosynthesis protein (EC 2.7.1.26) (EC 2.7.7.2)	26.6031	26.5899	26.5537	26.5823	26.4878	26.3916	26.4696	26.4497	26.3079	26.1946	26.287	26.2631	26.1823	26.2225	26.3551	26.2533	26.5275	26.7401	26.5855	26.6978	26.6377	26.6302	26.4106	26.2614	26.5422	26.4611	26.3387	26.511	26.3765	26.1853	26.3529
ZMO0323	Isoleucine--tRNA ligase (EC 6.1.1.5) (Isoleucyl-tRNA synthetase) (IleRS)	30.6873	30.7648	30.3478	30.6	30.8447	30.8231	30.8469	30.8382	30.7498	30.7124	30.7548	30.739	30.7006	30.6898	30.6615	30.684	30.8105	30.782	30.7002	30.7725	30.7663	30.8887	30.824	30.7919	30.8305	30.8338	30.9577	30.8997	30.6922	30.9252	30.8687
ZMO0326	NADPH-dependent 7-cyano-7-deazaguanine reductase (EC 1.7.1.13) (7-cyano-7-carbaguanine reductase) (NADPH-dependent nitrile oxidoreductase) (PreQ(0) reductase)	26.3801	26.5908	26.5527	26.5078	27.0828	26.6751	26.5675	26.7751	26.9927	26.5151	26.6931	26.7336	26.9431	26.4012	26.8701	26.7381	26.1789	25.9504	26.2738	26.334	26.1843	26.1741	25.9492	26.0012	26.0293	26.0384	25.6212	25.8973	26.1566	25.8586	25.8834
ZMO0327	Sulfurtransferase	29.2706	29.3495	29.1593	29.2598	29.7516	29.7586	29.6761	29.7288	29.8885	29.8222	29.8218	29.8442	30.0855	29.9721	29.9278	29.9951	29.4142	29.6179	29.4601	29.5209	29.5033	30.2952	30.298	30.221	30.4177	30.308	30.5347	30.6135	30.6103	30.5823	30.5852
ZMO0328	Elongation factor P (EF-P)	29.9919	30.0639	30.1256	30.0605	29.8364	29.6982	29.8016	29.7788	29.6917	29.6558	29.6765	29.6747	29.7546	29.6722	29.7503	29.7257	30.0718	30.1109	30.0793	30.1682	30.1075	30.1181	30.0723	29.9917	30.0912	30.0683	29.7932	29.8291	29.8388	29.8437	29.8262
ZMO0329	Inositol-phosphate phosphatase (EC 3.1.3.25)	29.5268	29.6349	29.7577	29.6398	29.4647	29.4791	29.4022	29.4487	29.439	29.4401	29.4124	29.4305	29.4397	29.3908	29.4237	29.4181	29.7431	29.8242	29.7409	29.7815	29.7724	29.8111	29.7717	29.8143	29.8592	29.8141	29.6386	29.6638	29.6883	29.6816	29.6681
ZMO0332	Thiamine-phosphate synthase (TP synthase) (TPS) (EC 2.5.1.3) (Thiamine-phosphate pyrophosphorylase) (TMP pyrophosphorylase) (TMP-PPase)	28.671	28.7167	28.6361	28.6746	28.9863	29.1594	29.0281	29.058	29.0199	29.0967	29.0646	29.0604	29.0313	29.1636	29.2011	29.132	28.7598	28.6491	28.6633	28.6762	28.6871	28.7696	28.8306	28.9351	28.8833	28.8547	29.0299	28.9653	29.0594	29.0844	29.0348
ZMO0335	ATPase MipZ	27.0526	27.0902	27.1359	27.0929	27.3864	27.3453	27.4322	27.388	27.4969	27.4815	27.3212	27.4332	27.5083	27.5304	27.6433	27.5607	27.0827	27.0942	27.0108	27.1401	27.082	27.361	27.3074	27.3359	27.4346	27.3597	27.3364	27.4137	27.3981	27.4185	27.3917
ZMO0339	Phosphomannomutase (EC 5.4.2.8)	30.8419	30.9087	30.8792	30.8766	31.235	31.2472	31.2259	31.236	31.3798	31.3715	31.2985	31.3499	31.4027	31.433	31.4182	31.418	30.8293	30.9321	30.8813	30.9499	30.8982	31.3457	31.1946	31.1435	31.2838	31.2419	31.4237	31.4992	31.4344	31.4199	31.4443
ZMO0341	Short-chain dehydrogenase/reductase SDR	25.6787	25.7669	25.6193	25.6883	25.9891	25.9835	25.9985	25.9904	26.2338	26.2114	26.0797	26.175	26.4039	26.2961	26.3536	26.3512	25.6094	25.7567	25.6015	25.7234	25.6727	26.082	26.1326	25.9662	26.2515	26.1081	26.6748	26.6209	26.4979	26.5067	26.575
ZMO0342	Aminotransferase (EC 2.6.1.-)	31.1827	31.2376	31.1791	31.1998	30.6553	30.585	30.5286	30.5896	30.6788	30.6464	30.646	30.6571	30.8967	30.788	30.828	30.8376	31.3147	31.3407	31.2554	31.3153	31.3065	31.2924	31.2343	31.1605	31.2142	31.2253	31.4162	31.409	31.306	31.3778	31.3772
ZMO0344	Peptidase U62 modulator of DNA gyrase	28.5996	28.7311	28.6298	28.6535	28.9337	28.9593	28.9268	28.9399	29.0218	29.0931	29.1112	29.0753	29.2023	29.2799	29.2319	29.238	28.6716	28.6711	28.7087	28.6932	28.6861	28.7717	28.7285	28.772	28.7471	28.7548	28.9612	28.9582	29.0449	29.0515	29.004
ZMO0345	Endonuclease/exonuclease/phosphatase	24.5787	24.7064	24.6115	24.6322	24.8573	24.5989	24.7241	24.7268	24.7408	24.6516	24.4819	24.6248	24.7133	24.0584	24.6779	24.4832	24.5049	24.3065	24.5358	24.4953	24.4606	24.5593	24.1867	24.2471	24.4053	24.3496	24.4539	24.3335	24.3134	24.1786	24.3198
ZMO0347	RNA-binding protein Hfq	27.484	27.5618	27.8495	27.6318	28.069	28.0976	27.928	28.0315	28.022	28.0658	28.0452	28.0443	28.1252	27.9265	28.0693	28.0404	27.8586	27.6527	27.885	27.8677	27.816	28.0841	27.8725	27.9216	27.9586	27.9592	27.9851	28.1528	28.1248	28.1439	28.1017
ZMO0348	GTPase HflX (GTP-binding protein HflX)	28.0954	28.1856	28.0446	28.1085	28.2172	28.1614	28.1392	28.1726	28.2154	28.108	28.093	28.1388	28.2187	28.124	28.1937	28.1788	28.2436	28.2391	28.2616	28.2497	28.2485	28.3319	28.2909	28.2832	28.266	28.293	28.2431	28.2587	28.1835	28.1842	28.2174
ZMO0349	UPF0301 protein ZMO0349	23.4935	23.4016	23.7163	23.5371	23.774	23.4044	23.0428	23.4071	23.379	23.0931	23.3361	23.2694	23.4853	22.9391	23.4623	23.2956	23.1467	23.11	23.073	22.8868	23.0541	23.1094	22.8597	23.0589	22.9088	22.9842	23.1747	22.9836	23.2266	22.726	23.0277
ZMO0350	Putative ParB-like nuclease	25.6704	25.6959	25.9789	25.7817	26.2585	26.0059	25.9956	26.0867	26.2888	26.0802	26.1374	26.1688	26.3694	25.9074	26.253	26.1766	25.4076	25.5447	25.4259	25.3644	25.4357	25.7555	25.7477	25.6697	25.8615	25.7586	25.8762	25.7858	26.0195	25.9032	25.8962
ZMO0351	Putative DNA helicase	25.4314	25.6696	24.0219	25.041	25.5877	25.5737	25.5701	25.5772	25.6852	25.4176	25.428	25.5103	25.6081	25.4446	25.6295	25.5607	25.8488	25.8454	25.7367	25.8377	25.8172	26.0053	25.5678	25.6232	25.8822	25.7696	25.6738	25.5632	25.7647	25.6849	25.6717
ZMO0352	Uncharacterized protein	26.037	26.1439	26.0599	26.0802	26.4019	26.408	26.5126	26.4408	26.27	26.2062	26.3695	26.2819	26.2674	26.2164	26.2354	26.2397	26.3573	26.2503	26.3222	26.2532	26.2958	26.409	26.1421	26.1404	26.0407	26.183	26.1024	26.0936	25.8233	25.8754	25.9737
ZMO0353	4-diphosphocytidyl-2C-methyl-D-erythritol synthase	27.5961	27.5905	27.6536	27.6134	27.6162	27.6396	27.6082	27.6213	27.6308	27.5932	27.6253	27.6164	27.6628	27.7166	27.7103	27.6966	27.6492	27.6235	27.5939	27.5444	27.6028	27.8297	27.8069	27.8158	27.84	27.8231	28.2086	28.3292	28.346	28.3688	28.3132
ZMO0354	DNA mismatch repair protein MutL	27.2313	27.4179	27.3857	27.345	27.948	27.8434	27.9248	27.9054	27.9556	28.0053	27.9092	27.9567	28.0823	28.0419	28.0223	28.0488	27.3636	27.4979	27.3711	27.4944	27.4317	27.8723	27.9197	27.7962	27.9083	27.8741	28.1185	28.1726	28.1432	28.184	28.1546
ZMO0355	Cell shape determining protein, MreB/Mrl family	29.0236	29.1018	29.114	29.0798	29.1643	29.1745	29.1015	29.1468	29.1741	29.1115	29.2311	29.1722	29.2095	29.1718	29.2275	29.2029	28.9114	28.9372	29.0252	28.9684	28.9606	28.9693	29.0385	29.003	29.0218	29.0082	29.3449	29.3512	29.2621	29.3249	29.3208
ZMO0356	Rod shape-determining protein MreC	24.5652	24.6443	24.2664	24.492	24.4895	24.6559	24.7184	24.6213	24.7493	24.5794	24.5425	24.6237	24.6542	24.5453	24.5537	24.5844	24.7595	24.397	24.4852	24.7048	24.5866	24.2858	24.3081	24.1713	24.3266	24.2729	24.0234	23.9367	23.7044	24.4109	24.0188
ZMO0361	Uncharacterized protein	27.7348	27.8406	27.8181	27.7978	26.1387	26.1622	26.1612	26.154	26.4543	26.4496	26.4193	26.4411	26.6877	26.626	26.5682	26.6273	27.8433	27.8079	27.7589	27.7661	27.794	27.3121	26.9918	26.9923	27.0609	27.0893	25.7431	25.4653	25.2737	25.6133	25.5238
ZMO0362	UvrABC system protein B (Protein UvrB) (Excinuclease ABC subunit B)	26.4577	26.5486	26.5461	26.5175	26.8126	26.7314	26.6752	26.7397	27.0854	27.0186	27.0141	27.0394	27.1761	27.1639	27.1132	27.1511	26.3935	26.5534	26.4504	26.5732	26.4926	27.2452	27.3997	27.3834	27.605	27.4083	27.6709	27.607	27.5871	27.6092	27.6186
ZMO0363	Queuine tRNA-ribosyltransferase (EC 2.4.2.29) (Guanine insertion enzyme) (tRNA-guanine transglycosylase)	28.2082	28.2553	28.1649	28.2095	28.0284	28.1752	28.0634	28.089	28.1155	28.2476	28.153	28.172	28.2496	28.28	28.2342	28.2546	28.2988	28.3418	28.3977	28.376	28.3536	28.0848	28.2995	28.3042	28.2595	28.237	28.3832	28.3775	28.3691	28.3518	28.3704
ZMO0364	DNA ligase (EC 6.5.1.2) (Polydeoxyribonucleotide synthase [NAD(+)])	27.5783	27.5715	27.4601	27.5366	27.4178	27.3909	27.4223	27.4103	27.4791	27.5491	27.4037	27.4773	27.5832	27.5486	27.5264	27.5527	27.5757	27.7337	27.6135	27.7121	27.6587	27.8252	27.6564	27.6493	27.7613	27.7231	27.9296	27.9902	27.8706	27.9742	27.9411
ZMO0366	Glucose facilitated diffusion protein	27.914	27.9413	26.7061	27.5205	27.9846	27.8188	28.001	27.9348	28.1679	28.0984	28.0385	28.1016	28.3268	28.2306	28.0789	28.2121	28.3565	28.3594	28.2623	28.2518	28.3075	29.3624	29.0697	29.0047	29.2475	29.1711	29.4428	29.1625	28.179	29.0951	28.9699
ZMO0367	Glucose-6-phosphate 1-dehydrogenase (G6PD) (EC 1.1.1.49)	33.6049	33.548	33.5062	33.553	33.4667	33.4746	33.4374	33.4596	33.5552	33.5081	33.4788	33.514	33.6615	33.6066	33.6428	33.637	33.5251	33.5152	33.488	33.5509	33.5198	33.6678	33.7386	33.7739	33.7514	33.7329	33.9177	33.9631	34.0003	33.9	33.9453
ZMO0368	Phosphogluconate dehydratase (EC 4.2.1.12) (6-phosphogluconate dehydratase)	33.9584	33.9417	33.8972	33.9324	33.9957	33.9826	33.9832	33.9872	34.0147	34.0137	34.0014	34.0099	34.035	34.1169	34.1005	34.0841	33.9745	33.9237	33.9617	33.9493	33.9523	34.1485	34.2311	34.2096	34.2865	34.2189	34.4494	34.5008	34.471	34.4606	34.4705
ZMO0369	Glucokinase (EC 2.7.1.2) (Glucose kinase)	32.9154	32.9007	32.9755	32.9306	32.7881	32.9145	32.8462	32.8496	32.9552	32.9114	32.963	32.9432	33.0177	33.0481	33.0787	33.0481	32.9774	32.8891	32.8925	32.9299	32.9222	33.0955	33.2067	33.2436	33.2035	33.1873	33.4548	33.5268	33.5058	33.4895	33.4942
ZMO0374	Levansucrase (EC 2.4.1.10) (Beta-D-fructofuranosyl transferase) (Sucrose 6-fructosyl transferase)	26.1983	26.3666	26.2547	26.2732	25.2395	25.4689	25.3503	25.3529	25.172	25.0971	25.4507	25.2399	25.3845	25.3161	25.6005	25.4337	26.7622	27.0849	26.9906	27.159	26.9992	25.4241	25.1192	25.2326	25.2336	25.2524	24.6074	24.8484	24.7713	24.6107	24.7094
ZMO0375	Extracellular sucrase (EC 3.2.1.26) (Beta-fructofuranosidase) (Invertase) (Protein B46) (Saccharase)	27.2204	28.1157	27.8392	27.7251	27.7335	27.1627	22.7785	25.8915	25.9856	28.7062	28.1805	27.6241	21.8324	28.6765	29.3726	26.6271	29.6444	30.4811	29.6801	29.7681	29.8934	24.0478	22.6526	21.6925	29.7539	24.5367	22.8776	23.6446	29.1996	29.2303	26.238
ZMO0376	Lon protease (EC 3.4.21.53) (ATP-dependent protease La)	30.1712	30.2954	30.1813	30.2159	30.3602	30.3085	30.2769	30.3152	30.4983	30.4183	30.4177	30.4448	30.6152	30.4856	30.5369	30.5459	30.2802	30.4252	30.3622	30.3688	30.3591	30.7103	30.682	30.6391	30.8145	30.7115	30.7323	30.7393	30.659	30.7247	30.7138
ZMO0387	Putative phage major head protein	24.0851	24.5975	24.6498	24.4441	23.4228	23.7816	23.4681	23.5575	23.1135	23.4865	23.5429	23.381	23.2694	22.5594	23.4541	23.0943	25.6076	26.0099	25.6168	25.9911	25.8064	23.962	23.8153	22.6682	24.1033	23.6372	24.666	21.6548	22.5659	23.0734	22.99
ZMO0402	Ribosomal RNA large subunit methyltransferase E (EC 2.1.1.166) (23S rRNA Um2552 methyltransferase) (rRNA (uridine-2'-O-)-methyltransferase)	26.0578	26.0463	26.1888	26.0976	26.1796	26.1397	26.1753	26.1649	26.191	26.1818	26.0671	26.1466	26.157	26.1653	26.0486	26.1236	26.3008	26.3302	26.1799	26.272	26.2707	26.4668	26.2446	26.3295	26.4185	26.3649	26.1162	26.1022	25.8926	25.9834	26.0236
ZMO0405	ATP-dependent Clp protease, ATP-binding subunit clpA	30.205	30.1926	30.068	30.1552	30.5614	30.5	30.5533	30.5382	30.7501	30.7077	30.7037	30.7205	30.8265	30.8023	30.8299	30.8196	30.1935	30.3297	30.2114	30.25	30.2462	30.8247	30.7533	30.6814	30.7957	30.7638	30.6432	30.6306	30.5482	30.5816	30.6009
ZMO0407	GcrA cell cycle regulator	29.1458	29.216	29.2468	29.2029	29.2172	29.139	29.0833	29.1465	29.1448	29.1002	29.0757	29.1069	29.047	28.9496	29.121	29.0392	29.0113	29.0742	29.0908	29.0893	29.0664	28.8694	28.7817	28.9174	28.8418	28.8526	28.8559	28.8408	29.1561	28.7299	28.8957
ZMO0408	Acetylornithine aminotransferase (ACOAT) (EC 2.6.1.11)	31.1129	31.1919	31.1915	31.1655	31.134	31.2931	31.1719	31.1997	30.9587	31.0349	31.0306	31.0081	30.7968	30.8409	30.8535	30.8304	31.2279	31.2788	31.2992	31.2281	31.2585	31.1466	31.1435	31.122	31.096	31.127	30.9818	30.9128	30.9212	31.068	30.9709
ZMO0409	Ornithine carbamoyltransferase (OTCase) (EC 2.1.3.3)	29.845	29.8841	29.8305	29.8532	29.9273	29.8922	29.9262	29.9152	29.6139	29.6007	29.6534	29.6227	29.4622	29.4538	29.5053	29.4738	29.9735	30.0198	29.9449	29.9746	29.9782	29.9411	29.9225	29.903	29.9435	29.9275	29.956	29.9611	29.9286	29.9614	29.9518
ZMO0410	33 kDa chaperonin	27.8898	28.034	27.848	27.9239	28.0055	27.9921	28.0088	28.0021	27.7432	27.7829	27.7851	27.7704	27.7331	27.6758	27.687	27.6986	27.9765	28.0381	28.0704	28.0734	28.0396	28.2069	28.1063	28.0977	28.2117	28.1556	28.1941	28.2364	28.1974	28.1923	28.2051
ZMO0411	DNA topoisomerase 4 subunit B (EC 5.99.1.3) (Topoisomerase IV subunit B)	26.6934	26.7212	26.6353	26.6833	26.7857	26.7742	26.808	26.7893	26.7123	26.7303	26.6919	26.7115	26.5458	26.5583	26.5955	26.5665	26.8657	26.8852	26.818	26.891	26.865	26.6737	26.5082	26.5336	26.5495	26.5663	26.0676	25.952	25.7812	25.8787	25.9199
ZMO0414	MJ0042 family finger-like protein	28.2294	28.1312	28.0864	28.149	28.1115	28.2817	28.261	28.2181	27.9641	28.2521	28.2425	28.1529	27.8359	28.2821	27.8499	27.9893	28.1569	27.9581	28.2187	28.0536	28.0968	27.6223	28.1296	28.1698	27.8931	27.9537	28.45	28.1366	28.3491	28.5564	28.373
ZMO0419	Phospholipid/glycerol acyltransferase	26.2356	26.4157	26.0265	26.2259	26.2102	26.2086	26.0945	26.1711	26.2151	26.2653	26.0672	26.1826	26.3457	26.0924	26.258	26.232	26.402	26.5536	26.3624	26.4712	26.4473	26.3709	26.3309	26.1435	26.3046	26.2875	26.1541	26.0119	25.7638	25.9749	25.9762
ZMO0420	Cyclohexadienyl dehydrogenase (Arogenate dehydrogenase) (ADH) (EC 1.3.1.43) (Prephenate dehydrogenase) (PDH) (EC 1.3.1.12)	25.6285	25.6169	25.6792	25.6415	25.625	25.5674	25.4404	25.5443	25.7171	25.5276	25.4907	25.5785	25.6324	25.6285	25.6035	25.6214	25.5059	25.5778	25.4117	25.6956	25.5478	25.4753	25.5276	25.1862	25.465	25.4135	25.4561	25.4996	25.2941	25.4936	25.4359
ZMO0421	Histidinol-phosphate aminotransferase (EC 2.6.1.9) (Imidazole acetol-phosphate transaminase)	29.3647	29.5595	29.5367	29.4869	29.3818	29.473	29.4691	29.4413	29.3541	29.2926	29.3678	29.3382	29.3246	29.2968	29.3419	29.3211	29.6844	29.6382	29.599	29.5793	29.6252	29.4112	29.2983	29.288	29.3131	29.3277	29.2375	29.2092	29.1159	29.1801	29.1857
ZMO0423	FeS assembly protein SufB	27.8947	27.922	27.8566	27.8911	27.8284	27.8139	27.7605	27.8009	27.885	27.8511	27.8003	27.8455	27.8388	27.8867	27.8937	27.873	28.0216	27.963	27.9987	28.0298	28.0033	28.0442	28.0795	28.0947	28.1969	28.1038	28.1827	28.2925	28.1368	28.1607	28.1932
ZMO0425	FeS assembly ATPase SufC	28.037	28.0578	28.0317	28.0422	28.0188	28.0805	27.9972	28.0322	27.8339	27.9661	27.9622	27.9208	27.8886	27.9219	27.9385	27.9163	28.0807	27.994	28.1103	28.0003	28.0463	28.1868	28.1849	28.2549	28.216	28.2106	28.2667	28.3059	28.4605	28.4255	28.3647
ZMO0426	SufBD protein	27.19	27.0824	27.1028	27.1251	27.1358	26.989	27.0198	27.0482	26.9607	27.013	27.0678	27.0138	27.0052	27.0135	27.0974	27.0387	27.3037	27.0919	27.2126	27.2607	27.2172	27.3953	27.2904	27.33	27.3416	27.3393	27.354	27.4636	27.4836	27.4147	27.429
ZMO0427	Cysteine desulfurase (EC 2.8.1.7)	28.6391	28.6081	28.6271	28.6247	28.8041	28.6875	28.6883	28.7266	28.8674	28.7878	28.7916	28.8156	28.9577	28.8244	28.8126	28.8649	28.6147	28.7898	28.695	28.7383	28.7094	28.9366	28.9898	28.9602	29.1638	29.0126	29.1553	29.3467	29.3645	29.294	29.2901
ZMO0430	Pyrimidine 5'-nucleotidase	25.7911	25.6684	26.1708	25.8768	25.4532	25.3495	25.6018	25.4682	25.6534	25.5296	25.497	25.56	25.7609	25.7765	25.8079	25.7818	25.8773	25.8184	25.7291	25.8395	25.8161	26.1086	25.7938	25.9311	25.9805	25.9535	26.169	26.094	26.2331	26.075	26.1428
ZMO0431	2,3,4,5-tetrahydropyridine-2,6-dicarboxylate N-succinyltransferase (EC 2.3.1.117) (Tetrahydrodipicolinate N-succinyltransferase) (THDP succinyltransferase) (THP succinyltransferase) (Tetrahydropicolinate succinylase)	30.1785	30.2591	30.2501	30.2293	30.2544	30.1815	30.2503	30.2287	30.3606	30.295	30.2646	30.3067	30.4035	30.3224	30.3578	30.3613	30.3792	30.3789	30.3246	30.2988	30.3454	30.7064	30.575	30.5037	30.7057	30.6227	30.6631	30.6942	30.6569	30.6528	30.6668
ZMO0432	Arginase/agmatinase/formiminoglutamase	28.2924	28.2272	28.3843	28.3013	28.2041	28.2877	28.2924	28.2614	28.7112	28.6646	28.6804	28.6854	28.9737	28.8351	29.0013	28.9367	28.2179	28.1871	28.069	28.0418	28.1289	29.1198	29.1533	29.0981	29.2348	29.1515	30.0108	29.9607	30.0735	29.6965	29.9354
ZMO0433	Guanylate kinase (EC 2.7.4.8) (GMP kinase)	27.9357	27.934	28.0011	27.9569	27.7335	27.8213	27.7597	27.7715	27.9007	27.8576	27.9169	27.8917	27.866	28.0004	27.9835	27.95	28.1668	28.0389	28.1732	28.1017	28.1202	27.6621	27.5461	27.6537	27.5822	27.611	27.3832	27.4032	27.3918	27.4044	27.3957
ZMO0435	17 kDa surface antigen	29.4254	29.4366	29.4266	29.4296	29.6706	29.5857	29.5181	29.5915	29.668	29.7033	29.518	29.6298	29.776	29.6345	29.6986	29.703	28.7039	28.7733	28.9073	28.886	28.8176	28.9717	28.9069	28.8453	29.0008	28.9312	29.5674	29.4093	29.4613	29.606	29.511
ZMO0439	Pseudouridine synthase (EC 5.4.99.-)	27.8109	27.8845	27.8873	27.8609	27.8267	27.7669	27.764	27.7859	27.819	27.7311	27.8764	27.8088	27.8339	27.8548	27.9035	27.8641	27.9188	27.89	27.8806	27.9616	27.9128	28.2428	28.1239	28.066	28.13	28.1406	28.364	28.399	28.2238	28.2414	28.307
ZMO0441	ATP12 ATPase	28.2004	28.0663	28.0533	28.1067	28.3699	28.276	28.3789	28.3416	28.5358	28.6194	28.4863	28.5472	28.727	28.6771	28.708	28.704	28.2128	28.4077	28.2094	28.2378	28.2669	28.6971	28.5896	28.5317	28.7899	28.6521	28.6981	28.7804	28.7217	28.7319	28.733
ZMO0442	HAD-superfamily hydrolase, subfamily IA, variant 3	28.1244	28.0528	28.1879	28.1217	28.0052	28.0791	28.1392	28.0745	28.1928	28.0491	28.1837	28.1418	28.2043	28.1854	28.2444	28.2114	28.2161	28.1827	28.027	28.1012	28.1318	29.078	28.9287	28.9375	29.0543	28.9996	29.3965	29.2328	29.1459	29.2196	29.2487
ZMO0443	Ribonucleoside-diphosphate reductase subunit beta (EC 1.17.4.1)	27.8573	27.8291	27.8271	27.8378	28.5102	28.4315	28.6385	28.5267	28.7039	28.546	28.6376	28.6292	28.5633	28.717	28.5661	28.6155	27.6963	27.9655	27.8019	27.9518	27.8539	28.7106	28.6409	28.59	28.7422	28.6709	29.0865	29.0859	29.0677	29.1208	29.0902
ZMO0444	Lipolytic protein G-D-S-L family	27.2135	27.3245	27.1312	27.2231	27.0495	27.058	26.9974	27.035	27.1201	27.1439	26.9573	27.0738	27.2192	27.0069	27.1044	27.1102	27.1319	27.4186	27.2172	27.3221	27.2725	27.3645	27.2872	27.1752	27.202	27.2572	27.3575	27.4341	27.3664	27.4101	27.392
ZMO0445	Uncharacterized protein	25.9628	25.9874	25.8657	25.9386	26.0182	26.0456	25.964	26.0093	26.0092	25.9302	26.0472	25.9955	25.9986	26.1343	25.9932	26.042	25.9108	26.0073	26.0101	26.0081	25.9841	26.0854	25.98	25.8146	25.967	25.9617	25.8255	25.8295	25.6579	25.9113	25.806
ZMO0449	Uncharacterized protein	28.9636	28.8421	28.6266	28.8107	29.1235	29.2615	29.354	29.2463	29.0329	29.1433	29.1691	29.1151	29.0459	29.2445	28.9805	29.0903	28.91	28.8025	28.8701	28.8642	28.8617	29.1143	28.9143	28.9472	29	28.9939	29.1905	29.0254	28.8352	29.0994	29.0376
ZMO0452	Pyrrolo-quinoline quinone	28.4642	28.5598	28.1457	28.3899	28.8534	28.8554	28.8421	28.8503	28.7604	28.7594	28.6957	28.7385	28.6872	28.7393	28.6023	28.6763	28.6103	28.7308	28.6437	28.6087	28.6484	28.7455	28.6956	28.6646	28.819	28.7312	28.6138	28.5388	28.2779	28.6404	28.5177
ZMO0453	GTPase Der (GTP-binding protein EngA)	29.4169	29.5172	29.4861	29.4734	29.4785	29.4961	29.4946	29.4897	29.3623	29.3599	29.3305	29.3509	29.2708	29.2699	29.313	29.2845	29.5403	29.5344	29.538	29.5496	29.5406	29.4847	29.3681	29.368	29.4143	29.4088	29.2531	29.2488	29.1033	29.211	29.2041
ZMO0454	Formate--tetrahydrofolate ligase (EC 6.3.4.3) (Formyltetrahydrofolate synthetase) (FHS) (FTHFS)	32.3168	32.3759	32.258	32.3169	32.2291	32.2714	32.2588	32.2531	32.3862	32.3334	32.3464	32.3553	32.502	32.413	32.5364	32.4838	32.4185	32.3967	32.3339	32.3915	32.3852	32.2833	32.1883	32.1634	32.2045	32.2099	31.9347	31.9647	32.02	31.9916	31.9777
ZMO0460	Proline--tRNA ligase (EC 6.1.1.15) (Prolyl-tRNA synthetase) (ProRS)	30.9274	31.0081	30.9401	30.9586	30.8483	30.879	30.846	30.8578	30.9167	30.8622	30.873	30.8839	30.8712	30.8959	30.8964	30.8878	31.0456	31.0294	31.0178	30.9839	31.0192	31.0522	31.0076	30.9627	31.0349	31.0143	31.1039	31.0943	30.9185	30.9813	31.0245
ZMO0462	CTP synthase (EC 6.3.4.2) (Cytidine 5'-triphosphate synthase) (Cytidine triphosphate synthetase) (CTP synthetase) (CTPS) (UTP--ammonia ligase)	29.9669	30.0168	29.9061	29.9633	29.3797	29.3211	29.3491	29.35	29.4681	29.4254	29.4694	29.4543	29.6503	29.5745	29.5917	29.6055	30.0328	30.0342	30.002	29.9848	30.0134	29.6676	29.6059	29.6532	29.6264	29.6383	29.6268	29.6349	29.6009	29.6692	29.633
ZMO0465	Triosephosphate isomerase (TIM) (TPI) (EC 5.3.1.1) (Triose-phosphate isomerase)	27.6346	27.6582	27.7225	27.6718	27.9518	27.8995	27.9255	27.9256	27.8858	27.9551	27.9165	27.9191	27.9631	27.9365	27.8986	27.9327	27.6777	27.7283	27.7434	27.7218	27.7178	27.8703	27.7718	27.7853	27.8014	27.8072	27.9932	28.009	28.0281	27.9891	28.0049
ZMO0467	Peptidylprolyl isomerase (EC 5.2.1.8)	30.7668	30.757	30.321	30.6149	30.9886	30.9437	30.9676	30.9666	30.8829	30.8409	30.8437	30.8558	30.811	30.8525	30.8292	30.8309	30.7507	30.8217	30.7005	30.7802	30.7633	30.8351	30.7734	30.6834	30.7933	30.7713	30.7993	30.7738	30.4777	30.7849	30.7089
ZMO0468	Anthranilate synthase component 1 (EC 4.1.3.27)	29.226	29.1927	29.1577	29.1921	29.4344	29.3476	29.4182	29.4001	29.3781	29.3397	29.308	29.3419	29.4081	29.3047	29.3517	29.3548	29.2265	29.2612	29.2642	29.246	29.2495	29.367	29.2599	29.2112	29.3572	29.2988	29.331	29.3193	29.363	29.3283	29.3354
ZMO0471	Transcriptional regulator, LysR family	23.8002	23.575	23.7131	23.6961	23.5082	23.9114	23.5543	23.658	23.8109	23.8539	23.7931	23.8193	24.032	24.0366	23.7559	23.9415	23.6139	23.9746	23.9148	23.9241	23.8568	24.4174	24.2693	24.1362	24.0737	24.2242	24.5059	24.6029	24.3176	24.4343	24.4652
ZMO0473	6,7-dimethyl-8-ribityllumazine synthase (DMRL synthase) (LS) (Lumazine synthase) (EC 2.5.1.78)	28.4722	28.5018	28.5552	28.5097	28.6176	28.5119	28.3125	28.4807	28.6996	28.3543	28.482	28.512	28.7787	28.1864	28.7022	28.5558	28.3313	28.2016	28.3009	28.3406	28.2936	28.4227	28.2704	28.302	28.3127	28.327	28.6298	28.9609	29.0107	28.6998	28.8253
ZMO0474	3,4-dihydroxy-2-butanone 4-phosphate synthase (DHBP synthase) (EC 4.1.99.12)	29.8868	29.9841	29.9194	29.9301	30.1844	30.2335	30.132	30.1833	30.2427	30.2344	30.1834	30.2202	30.2516	30.2402	30.2429	30.2449	29.9221	30.0362	30.0744	30.002	30.0087	30.1918	30.2839	30.2158	30.2981	30.2474	30.4572	30.54	30.5189	30.5374	30.5134
ZMO0475	Riboflavin synthase, alpha subunit	29.8009	29.7341	29.8626	29.7992	29.4506	29.6588	29.4869	29.5321	29.3972	29.5683	29.623	29.5295	29.5271	29.6476	29.594	29.5896	29.8104	29.6	29.7016	29.6525	29.6911	29.212	29.62	29.8067	29.6092	29.562	30.1364	30.0719	30.3267	30.3223	30.2143
ZMO0476	Riboflavin biosynthesis protein RibD	24.6596	24.8408	24.7315	24.744	24.6051	24.2745	24.5822	24.4873	24.5331	24.6566	24.4771	24.5556	24.4396	24.4569	24.4815	24.4593	24.821	24.8266	24.8416	24.6759	24.7913	24.6459	24.7726	24.6047	24.7056	24.6822	24.9126	24.885	25.0732	24.7484	24.9048
ZMO0478	Two component transcriptional regulator, winged helix family	28.088	28.097	28.0501	28.0784	28.5837	28.4764	28.5854	28.5485	28.6277	28.5047	28.5588	28.5637	28.6308	28.5935	28.5557	28.5933	28.1006	28.2128	28.169	28.1562	28.1597	28.8343	28.7427	28.67	28.8096	28.7641	29.056	29.1051	29.0801	28.9286	29.0425
ZMO0482	Fructose-1,6-bisphosphatase	26.857	26.9572	26.9915	26.9352	26.4393	26.6227	26.7296	26.5972	26.6883	26.6183	26.6753	26.6607	26.7596	26.822	26.8346	26.8054	27.0536	26.8989	26.9354	26.9339	26.9555	26.6938	26.4979	26.3684	26.4889	26.5122	26.7641	26.8021	26.7526	26.8053	26.781
ZMO0483	Homoserine dehydrogenase (EC 1.1.1.3)	30.4265	30.4855	30.5333	30.4818	30.2639	30.2195	30.3334	30.2723	30.3078	30.2744	30.2361	30.2728	30.3662	30.3367	30.371	30.358	30.4231	30.4905	30.423	30.4547	30.4478	30.4609	30.4798	30.386	30.4324	30.4398	30.6223	30.6569	30.6946	30.6419	30.6539
ZMO0485	Acyl-CoA dehydrogenase domain protein	30.1504	30.0592	30.1087	30.1061	30.5752	30.6175	30.6085	30.6004	30.7134	30.716	30.7812	30.7369	30.6666	30.8316	30.8082	30.7688	29.7915	29.6879	29.6724	29.7679	29.7299	30.3142	30.3718	30.4524	30.4406	30.3947	30.9927	31.0398	31.0717	30.9862	31.0226
ZMO0486	Uncharacterized protein	28.7058	28.6508	28.8203	28.7256	29.26	29.2565	29.2115	29.2427	29.4022	29.4027	29.3615	29.3888	29.4426	29.5341	29.4051	29.4606	28.4034	28.5369	28.4606	28.4718	28.4682	29.19	29.2797	29.2143	29.3864	29.2676	29.9272	30.0405	30.0329	29.8957	29.9741
ZMO0487	HpcH/HpaI aldolase	28.123	28.1165	28.0794	28.1063	28.8408	28.7699	28.8017	28.8041	28.8578	28.8124	28.759	28.8098	28.8369	28.8108	28.7522	28.7999	27.9008	28.0639	27.9401	28.067	27.9929	28.7726	28.7283	28.6456	28.8014	28.737	29.1334	29.3022	29.2967	29.1358	29.217
ZMO0490	Oligopeptidase B (EC 3.4.21.83)	28.5414	28.5763	28.4875	28.5351	28.9759	29.0032	28.8724	28.9505	29.205	29.2666	29.1902	29.2206	29.3743	29.4161	29.3439	29.3781	28.5637	28.6818	28.6479	28.7003	28.6484	29.2551	29.3067	29.3514	29.4867	29.3499	29.5255	29.5682	29.6701	29.6935	29.6143
ZMO0491	Peptidase M24	29.0902	29.0826	29.0148	29.0626	29.3208	29.4173	29.487	29.4084	29.0567	28.8195	29.1465	29.0076	28.6384	28.6352	28.8308	28.7015	29.1397	29.1347	29.1148	29.1142	29.1258	29.4159	29.0714	28.9359	28.852	29.0688	29.1226	28.9278	28.9654	28.9086	28.9811
ZMO0492	Nitrogen regulatory protein P-II	30.1861	30.2976	30.2417	30.2418	30.1774	30.1719	30.1874	30.1789	30.1598	30.1443	30.0721	30.1254	30.2592	30.1816	30.3301	30.257	30.3636	30.3075	30.3535	30.304	30.3321	30.2929	30.2156	30.1725	30.2201	30.2253	29.861	30.0414	30.0583	29.8243	29.9463
ZMO0493	Glutamine synthetase (EC 6.3.1.2)	33.7314	33.6479	33.6271	33.6688	33.5451	33.5058	33.5735	33.5415	33.5065	33.426	33.4379	33.4568	33.473	33.4001	33.4805	33.4512	33.7206	33.748	33.6724	33.7552	33.724	33.7449	33.6444	33.565	33.5376	33.623	33.1056	33.1188	33.1685	33.1095	33.1256
ZMO0498	Bifunctional protein GlmU [Includes: UDP-N-acetylglucosamine pyrophosphorylase (EC 2.7.7.23) (N-acetylglucosamine-1-phosphate uridyltransferase); Glucosamine-1-phosphate N-acetyltransferase (EC 2.3.1.157)]	29.4079	29.5185	29.4241	29.4502	29.8456	29.8436	29.8156	29.8349	29.9487	29.9366	29.9303	29.9385	29.9665	30.0355	30.0283	30.0101	29.6066	29.4568	29.434	29.4676	29.4913	29.5999	29.6831	29.7425	29.6893	29.6787	29.7872	29.7396	29.7748	29.8396	29.7853
ZMO0499	Penicillin-binding protein, 1A family (EC 2.4.1.129)	28.3622	28.4572	27.6225	28.1473	28.0848	28.0668	28.1912	28.1143	27.9938	27.9457	27.9867	27.9754	27.9814	27.9969	27.8779	27.9521	28.6292	28.6105	28.5272	28.5715	28.5846	28.1859	27.9741	27.9045	27.8961	27.9902	27.792	27.6382	27.1256	27.6273	27.5458
ZMO0500	Uncharacterized protein	22.4026	22.2652	22.7158	22.4612	22.6151	22.2234	22.4342	22.4242	22.2092	22.3379	20.9202	21.8224	24.3074	21.7902	22.3485	22.8154	22.6156	23.9055	22.2808	23.747	23.1372	22.7334	23.6663	22.8918	22.0661	22.8394	22.3838	23.0459	22.1655	23.997	22.898
ZMO0503	Glycosyl transferase family 2	26.945	27.0568	26.098	26.7	26.7074	26.5636	26.663	26.6447	26.6067	26.5868	26.62	26.6045	26.5816	26.5277	26.5963	26.5685	27.2538	27.4444	27.1528	27.2029	27.2635	26.8831	26.8942	26.8477	26.9514	26.8941	26.7553	26.7325	26.0454	26.7111	26.5611
ZMO0505	Uncharacterized RNA pseudouridine synthase ZMO0505 (EC 5.4.99.-) (RNA pseudouridylate synthase) (RNA-uridine isomerase)	25.8152	25.9352	26.1904	25.9802	25.5125	25.6668	25.7486	25.6426	25.419	25.3073	25.5299	25.4187	25.269	25.2742	25.2045	25.2492	25.9789	26.0929	26.0071	26.0574	26.0341	25.99	25.7435	25.7085	25.5678	25.7525	25.5843	25.3	25.3268	25.3144	25.3814
ZMO0507	Protein ZMO0507	25.0127	25.0198	25.2031	25.0785	25.3039	25.3431	25.3863	25.3444	25.4032	25.5379	25.3599	25.4337	25.528	25.5497	25.3373	25.4717	25.2087	25.1746	25.2736	25.106	25.1907	25.2405	24.8208	25.0222	24.9576	25.0103	24.9757	24.8642	24.7724	24.9046	24.8792
ZMO0508	GCN5-related N-acetyltransferase	25.9076	25.9692	26.0709	25.9826	25.3992	25.2213	25.8235	25.4813	25.2882	24.9909	25.2603	25.1798	25.0966	24.8419	24.9999	24.9795	26.0147	25.8017	25.571	25.6556	25.7608	25.5968	24.9993	24.9793	24.9476	25.1307	24.9799	24.7312	24.6098	24.9954	24.8291
ZMO0509	Uncharacterized protein	24.2485	24.2035	24.1384	24.1968	24.6858	24.667	24.4292	24.594	23.8568	24.0972	24.2288	24.0609	23.6725	24.1396	24.161	23.991	24.6706	24.336	24.4138	24.5881	24.5021	24.2232	23.8231	24.0462	24.0565	24.0372	22.789	23.4901	23.468	23.3239	23.2677
ZMO0510	Dihydrolipoyllysine-residue acetyltransferase component of pyruvate dehydrogenase complex (EC 2.3.1.12) (Dihydrolipoamide acetyltransferase component of pyruvate dehydrogenase complex) (E2)	28.9918	28.9842	29.069	29.015	29.2698	29.2541	29.2247	29.2496	29.2798	29.3011	29.2696	29.2835	29.3682	29.3545	29.3245	29.349	29.0487	29.0308	29.0124	28.9873	29.0198	29.3095	29.345	29.2805	29.4201	29.3388	29.5204	29.5619	29.6686	29.6042	29.5888
ZMO0511	Uncharacterized acyl-CoA thioester hydrolase ZMO0511 (EC 3.1.2.-)	27.6257	27.7921	27.8631	27.7603	28.3326	28.0735	27.8637	28.0899	28.4722	28.2483	28.328	28.3495	28.7852	27.87	28.4673	28.3741	27.0505	27.2843	27.3625	27.2814	27.2447	27.8732	27.5383	27.8353	27.8275	27.7686	28.2747	28.5025	28.6794	28.4607	28.4793
ZMO0512	Dihydrolipoyl dehydrogenase (EC 1.8.1.4) (Dihydrolipoamide dehydrogenase) (E3 component of pyruvate and 2-oxoglutarate dehydrogenases complexes)	29.005	28.9675	28.932	28.9682	28.9423	28.9917	28.9485	28.9608	28.8992	28.8721	28.9842	28.9185	28.8586	28.922	28.8836	28.888	29.0555	29.0384	29.0603	29.0683	29.0556	29.1705	29.2104	29.2559	29.2556	29.2231	29.3166	29.427	29.4054	29.4344	29.3958
ZMO0514	30S ribosomal protein S7	33.0176	33.0346	33.1014	33.0512	32.7545	32.8279	32.8485	32.8103	32.7058	32.6915	32.7445	32.7139	32.5836	32.6623	32.7195	32.6551	33.0536	32.8928	32.9899	33.0081	32.9861	32.8307	32.8095	32.8339	32.6831	32.7893	32.6188	32.5637	32.6116	32.635	32.6072
ZMO0515	Elongation factor G (EF-G)	34.3996	34.4168	34.1791	34.3318	34.1935	34.1944	34.1445	34.1775	34.1326	34.1126	34.1398	34.1284	34.1251	34.1171	34.098	34.1134	34.4526	34.4571	34.4219	34.4413	34.4432	34.4572	34.4157	34.4119	34.4197	34.4261	34.4403	34.4797	34.4498	34.4776	34.4618
ZMO0516	Elongation factor Tu (EF-Tu)	35.3608	35.2717	35.3655	35.3327	34.9528	34.9448	34.9637	34.9538	34.952	34.9435	34.9835	34.9597	35.0069	35.0522	35.0839	35.0477	35.3239	35.2316	35.294	35.3178	35.2919	35.0899	35.1407	35.1845	35.0983	35.1283	35.1278	35.1353	35.2915	35.1884	35.1857
ZMO0517	50S ribosomal protein L3	32.7259	32.7138	32.7909	32.7435	32.4653	32.487	32.4192	32.4572	32.2759	32.4011	32.3665	32.3478	32.1747	32.3092	32.2949	32.2596	32.7725	32.6786	32.7376	32.6374	32.7065	32.4511	32.4998	32.5015	32.3865	32.4597	32.2916	32.1843	32.279	32.2846	32.2599
ZMO0518	50S ribosomal protein L4	33.0343	32.9805	33.0514	33.0221	32.7982	32.8175	32.7595	32.7917	32.7087	32.6819	32.7184	32.703	32.7055	32.6429	32.7946	32.7143	33.2784	33.1166	33.2019	33.1677	33.1911	33.0064	32.8912	33.0174	32.9163	32.9579	32.7469	32.7413	32.7711	32.6808	32.735
ZMO0519	50S ribosomal protein L23	31.706	31.6291	31.8266	31.7206	31.3051	31.3889	31.3977	31.3639	31.1848	31.3083	31.2479	31.247	30.9985	31.179	31.1796	31.119	31.8121	31.6629	31.7838	31.6891	31.737	31.1874	31.441	31.5673	31.3234	31.3798	31.3012	31.3361	31.4442	31.2855	31.3417
ZMO0520	50S ribosomal protein L2	33.1174	33.0515	33.2158	33.1282	32.7572	32.933	32.9005	32.8636	32.6145	32.7479	32.7145	32.6923	32.3513	32.6118	32.4517	32.4716	32.9105	32.6848	32.9041	32.8087	32.827	32.3096	32.6469	32.787	32.4925	32.559	32.5806	32.2906	32.5298	32.6127	32.5034
ZMO0521	50S ribosomal protein L22	31.6484	31.5468	31.6597	31.6183	31.3985	31.3834	31.1201	31.3007	31.2532	31.2634	31.2556	31.2574	31.3287	31.2141	31.5018	31.3482	31.8589	31.9061	31.7163	31.8276	31.8272	31.5008	31.4284	31.4619	31.3611	31.438	31.1561	31.3733	31.4469	31.2246	31.3002
ZMO0522	30S ribosomal protein S3	32.952	32.9973	33.0596	33.003	32.7555	32.9044	32.825	32.8283	32.6766	32.8121	32.8447	32.7778	32.5872	32.7883	32.6911	32.6889	33.1484	33.0136	33.1349	33.0952	33.098	32.8783	32.9107	32.9308	32.9355	32.9138	32.733	32.6591	32.6903	32.7458	32.707
ZMO0523	50S ribosomal protein L16	31.6246	31.6993	31.7041	31.676	31.6145	31.6532	31.6875	31.6517	31.4428	31.4791	31.4578	31.4599	31.5076	31.4137	31.6992	31.5402	31.8123	31.7093	31.7267	31.8267	31.7688	31.7511	31.6096	31.6231	31.6559	31.6599	31.2925	31.336	31.3231	31.297	31.3121
ZMO0524	50S ribosomal protein L29	27.4223	27.7055	27.1182	27.4153	27.5723	27.2888	27.3416	27.4009	27.7085	27.3615	27.1939	27.4213	27.5988	26.6192	27.4946	27.2376	27.4575	27.0799	27.3302	27.3227	27.2976	26.7501	26.6808	26.7159	26.7003	26.7118	26.629	25.9088	27.099	27.4119	26.7622
ZMO0525	30S ribosomal protein S17	31.6532	31.5098	32.4778	31.8803	31.3106	31.1694	31.1616	31.2139	30.9862	31.0444	31.0306	31.0204	30.9812	30.9788	31.0618	31.0073	31.529	31.3614	31.4096	31.3272	31.4068	31.1688	31.3303	31.1733	31.2201	31.2232	30.9587	31.0454	31.8815	31.1587	31.2611
ZMO0526	50S ribosomal protein L14	31.7944	31.8049	31.7661	31.7885	31.604	31.5929	31.5075	31.5681	31.3901	31.4375	31.4521	31.4266	31.4211	31.4156	31.4658	31.4342	31.8483	31.7409	31.7662	31.7637	31.7798	31.6765	31.5949	31.577	31.5533	31.6004	31.3862	31.3199	31.3297	31.4354	31.3678
ZMO0527	50S ribosomal protein L24	31.5607	31.4609	31.6281	31.5499	31.1631	31.3367	31.2803	31.26	30.9584	31.148	31.2237	31.11	30.7238	31.1303	30.9274	30.9272	31.4649	31.4189	31.3775	31.4455	31.4267	30.9183	31.157	31.2632	31.0018	31.085	30.9456	30.8594	30.9772	31.0181	30.9501
ZMO0528	50S ribosomal protein L5	32.3321	32.3624	32.3858	32.3601	32.1371	32.099	32.0141	32.0834	32.0352	31.9163	32.0478	31.9997	32.1148	31.579	32.029	31.9076	32.1883	32.1189	32.2497	32.1596	32.1791	31.8178	31.7218	31.8394	31.6263	31.7513	31.6081	31.5807	31.3556	31.5382	31.5207
ZMO0529	30S ribosomal protein S14	29.6419	29.8364	29.5935	29.6906	29.5889	29.4626	29.3033	29.4516	29.4264	29.6475	29.3118	29.4619	29.3862	29.8262	29.6049	29.6057	29.8933	29.7229	29.9018	29.8035	29.8304	29.1111	29.4196	29.5709	29.5523	29.4135	29.0965	28.6929	28.3788	28.4255	28.6484
ZMO0530	30S ribosomal protein S8	32.0197	32.0826	32.1375	32.0799	31.9211	31.8645	31.9372	31.9076	31.6481	31.8062	31.8369	31.7637	31.5792	31.8082	31.7394	31.7089	32.1284	31.9879	32.0683	32.0415	32.0565	31.9536	31.8075	31.9463	31.8197	31.8818	31.6759	31.6234	31.679	31.6035	31.6455
ZMO0531	50S ribosomal protein L6	32.8699	32.8425	32.8542	32.8555	32.6596	32.5849	32.6325	32.6256	32.5387	32.4899	32.5371	32.5219	32.4964	32.4447	32.5514	32.4975	32.8984	32.8085	32.7973	32.8386	32.8357	32.7102	32.6623	32.5598	32.6076	32.635	32.3677	32.3906	32.3837	32.4115	32.3884
ZMO0532	50S ribosomal protein L18	31.0539	31.051	31.21	31.1049	30.5291	30.7009	30.4803	30.5701	30.4971	30.5079	30.7424	30.5824	30.5002	30.2668	30.4734	30.4135	30.8794	30.5148	30.9491	30.694	30.7593	30.3732	30.085	30.3106	29.868	30.1592	30.0809	29.8794	30.2006	30.219	30.095
ZMO0533	30S ribosomal protein S5	32.9058	33.0425	33.008	32.9855	32.8174	32.8383	32.7483	32.8013	32.7499	32.7508	32.7276	32.7427	32.6836	32.7174	32.7974	32.7328	33.083	33.0674	33.0473	33.0931	33.0727	32.8925	32.887	32.872	32.8246	32.869	32.7061	32.6607	32.6032	32.645	32.6537
ZMO0534	50S ribosomal protein L30	27.2683	27.6078	27.3805	27.4189	27.6324	27.2458	26.9886	27.2889	27.7231	27.3759	27.3356	27.4782	27.7827	27.1116	27.3743	27.4229	27.2477	27.0452	27.3503	27.4058	27.2623	27.1762	27.1231	27.253	26.9333	27.1214	27.2186	27.2229	27.1632	27.0765	27.1703
ZMO0536	50S ribosomal protein L15	31.5576	31.5605	31.7153	31.6111	31.4087	31.3573	31.3687	31.3782	31.2569	31.2326	31.242	31.2438	31.112	31.1691	31.2196	31.1669	31.7063	31.5838	31.5358	31.6016	31.6069	31.492	31.4456	31.3935	31.3729	31.426	31.1788	31.0449	31.1421	31.1617	31.1319
ZMO0537	Protein translocase subunit SecY	25.6875	25.945	24.8937	25.5087	25.7865	25.8079	25.6444	25.7462	25.5651	25.7227	25.8384	25.7087	25.8499	25.8346	25.5433	25.7426	26.4377	26.5727	26.4484	26.365	26.4559	26.0512	25.8801	25.8596	25.947	25.9345	25.4655	25.2594	24.4487	25.3727	25.1366
ZMO0538	Adenylate kinase (AK) (EC 2.7.4.3) (ATP-AMP transphosphorylase) (ATP:AMP phosphotransferase) (Adenylate monophosphate kinase)	29.9261	29.9187	30.0194	29.9547	29.7475	29.7946	29.7383	29.7601	29.6655	29.67	29.601	29.6455	29.5944	29.5075	29.5509	29.551	29.9538	29.9491	29.9588	29.982	29.9609	29.7016	29.7813	29.7658	29.7496	29.7496	29.6121	29.5898	29.5831	29.5025	29.5718
ZMO0539	30S ribosomal protein S13	31.6996	31.8323	31.7732	31.7684	31.6602	31.6081	31.5889	31.6191	31.5058	31.4702	31.5372	31.5044	31.3745	31.3984	31.5423	31.4384	31.909	31.8281	31.8611	31.8525	31.8627	31.5312	31.6082	31.6712	31.5793	31.5975	31.5324	31.3198	31.2406	31.3763	31.3673
ZMO0540	30S ribosomal protein S11	31.5192	31.6135	31.6678	31.6001	31.3646	31.3953	31.3647	31.3749	31.3613	31.3245	31.3981	31.3613	31.2972	31.4	31.3488	31.3487	31.7627	31.7032	31.7619	31.7838	31.7529	31.3284	31.4523	31.5655	31.4062	31.4381	31.3466	31.2087	31.305	31.3376	31.2995
ZMO0541	DNA-directed RNA polymerase subunit alpha (RNAP subunit alpha) (EC 2.7.7.6) (RNA polymerase subunit alpha) (Transcriptase subunit alpha)	32.1093	32.189	32.0607	32.1197	32.0413	32.0683	31.9608	32.0235	32.0113	31.9387	31.9491	31.9663	32.0515	31.9434	32.0256	32.0069	32.2395	32.2171	32.2429	32.2282	32.2319	32.159	32.1754	32.1382	32.1021	32.1437	32.128	32.1588	31.9625	32.0914	32.0852
ZMO0542	50S ribosomal protein L17	32.3142	32.2162	32.3741	32.3015	32.0613	32.061	32.0749	32.0657	31.8765	31.9532	32.0327	31.9541	31.8165	31.9841	31.9137	31.9048	32.3892	32.2506	32.2946	32.2687	32.3008	31.8783	32.0207	32.1238	31.969	31.998	31.8594	31.7936	31.8102	31.7376	31.8002
ZMO0543	Aconitate hydratase (EC 4.2.1.3)	30.9975	31.0253	30.8654	30.9627	30.9164	30.9423	30.9783	30.9457	30.9885	30.9185	30.9695	30.9589	30.8882	30.9298	30.955	30.9244	31.2208	31.0999	31.0568	31.0785	31.114	31.1175	31.0083	30.9322	30.9975	31.0139	30.7633	30.7447	30.7739	30.7518	30.7584
ZMO0544	Isocitrate dehydrogenase [NADP] (EC 1.1.1.42)	29.8537	29.9056	30.0325	29.9306	30.2435	30.2906	30.3145	30.2829	30.4302	30.3674	30.3355	30.3777	30.4099	30.3571	30.3915	30.3862	30.1385	30.0924	30.0641	30.0943	30.0973	30.3437	30.2377	30.1055	30.2219	30.2272	29.9067	29.8748	29.9751	29.8261	29.8957
ZMO0545	Indole-3-glycerol phosphate synthase (IGPS) (EC 4.1.1.48)	26.9247	27.027	27.1112	27.0209	26.604	26.6427	26.5943	26.6137	26.6769	26.4818	26.7318	26.6302	26.5599	26.5933	26.7178	26.6237	27.0877	27.0654	27.1817	27.0844	27.1048	26.7515	27.0015	27.0192	27.0619	26.9585	27.0954	27.035	26.9293	26.9726	27.0081
ZMO0549	Polyribonucleotide nucleotidyltransferase (EC 2.7.7.8) (Polynucleotide phosphorylase) (PNPase)	32.2988	32.3539	32.1385	32.2638	32.524	32.48	32.4845	32.4961	32.4064	32.3874	32.357	32.3836	32.308	32.2623	32.3509	32.3071	32.406	32.4927	32.3879	32.4465	32.4333	32.6304	32.5087	32.4531	32.5037	32.524	32.4945	32.4767	32.3709	32.3978	32.435
ZMO0550	30S ribosomal protein S15	29.6144	29.7527	29.5141	29.627	29.4935	29.0622	29.0367	29.1975	29.5955	28.958	28.9796	29.1777	29.4719	28.557	29.2834	29.1041	29.361	29.0355	29.1908	29.3104	29.2244	28.6304	28.4687	28.6253	28.5537	28.5695	28.6262	28.3612	28.9131	29.082	28.7456
ZMO0551	tRNA pseudouridine synthase B (EC 5.4.99.25) (tRNA pseudouridine(55) synthase) (Psi55 synthase) (tRNA pseudouridylate synthase) (tRNA-uridine isomerase)	25.5206	25.5544	25.5857	25.5536	25.233	24.8785	24.9207	25.0107	24.857	24.9685	24.8787	24.9014	24.7839	24.9625	24.8751	24.8738	25.5729	25.5904	25.5822	25.4527	25.5496	25.2404	25.2288	25.2	25.5279	25.2993	25.4407	25.5519	25.7812	25.5315	25.5763
ZMO0552	Thymidine kinase (EC 2.7.1.21)	24.9974	24.9322	24.7553	24.895	24.3134	24.3494	24.1031	24.2553	24.4132	24.3669	24.482	24.4207	24.4606	24.2882	24.393	24.3806	24.7763	24.6806	25.024	24.6589	24.785	24.4682	24.4971	24.7877	24.6569	24.6025	25.0112	24.9441	25.0589	25.0597	25.0185
ZMO0553	Ribosome-binding factor A	27.2123	27.2968	27.2641	27.2577	26.7585	26.7951	26.7056	26.7531	26.8116	26.8979	26.8421	26.8505	27.037	26.9589	27.0432	27.013	27.4039	27.3308	27.3785	27.4984	27.4029	27.27	27.294	27.2541	27.2961	27.2786	27.4543	27.5359	27.6557	27.5141	27.54
ZMO0554	Translation initiation factor IF-2	32.0667	32.0615	32.0571	32.0618	31.8724	31.9527	31.8583	31.8945	31.9352	32.0606	32.0251	32.007	31.9351	32.0832	31.9822	32.0002	32.1554	32.148	32.15	32.1268	32.1451	32.0718	32.0574	32.097	32.0766	32.0757	31.898	31.7547	31.6703	31.8539	31.7942
ZMO0555	Uncharacterized protein	27.4849	27.5059	27.4081	27.4663	27.49	27.5492	27.4842	27.5078	27.553	27.6364	27.614	27.6012	27.6577	27.6121	27.7008	27.6569	27.4358	27.5205	27.4867	27.5764	27.5048	27.5236	27.4862	27.6154	27.5969	27.5555	27.6313	27.596	27.5266	27.5956	27.5874
ZMO0556	Transcription termination/antitermination protein NusA	31.4784	31.4251	31.4113	31.4383	31.3834	31.4378	31.3716	31.3976	31.3228	31.3618	31.3211	31.3352	31.2262	31.3054	31.3046	31.2787	31.5023	31.4616	31.4754	31.5125	31.4879	31.4225	31.4146	31.3992	31.4485	31.4212	31.3649	31.3174	31.348	31.3813	31.3529
ZMO0557	Ribosome maturation factor RimP	28.5444	28.5111	28.6818	28.5791	28.1189	28.1526	28.1485	28.14	27.9595	27.8723	27.89	27.9073	27.6907	27.5759	27.7526	27.6731	28.6984	28.7642	28.7506	28.6784	28.7229	28.3129	28.0403	27.9298	27.9869	28.0675	27.5851	27.419	27.302	27.2275	27.3834
ZMO0558	Glucose sorbosone dehydrogenase	27.7146	27.7811	27.1802	27.5586	27.9661	28.019	27.9398	27.975	28.1256	28.0875	28.0214	28.0782	28.1176	28.1566	28.0069	28.0937	27.5653	27.7127	27.6238	27.6488	27.6376	27.9179	27.7786	27.7526	27.7184	27.7919	28.2303	28.2138	27.7731	28.2482	28.1163
ZMO0559	Uncharacterized protein	28.2416	28.2429	28.252	28.2455	28.6335	28.7314	28.6016	28.6555	28.7863	28.7721	28.6995	28.7526	28.7677	28.7537	28.783	28.7681	27.9722	28.2101	28.0509	28.0964	28.0824	28.4812	28.4893	28.4727	28.4857	28.4822	28.8341	29.0261	29.0037	28.881	28.9362
ZMO0560	Aminotransferase class I and II	27.6104	27.5699	27.7125	27.631	26.7371	26.6009	27.0952	26.8111	26.5714	26.295	26.6044	26.4903	26.1591	26.1182	26.3899	26.2224	28.0675	27.8047	27.7854	27.6546	27.8281	27.0835	26.7532	26.4242	26.4596	26.6801	24.9204	24.4774	24.1951	24.9653	24.6396
ZMO0561	TonB-dependent receptor plug	26.0563	25.9865	25.7148	25.9192	24.6844	24.5658	24.9547	24.735	24.4909	24.8066	24.7298	24.6758	24.2119	24.5989	24.8484	24.5531	25.9815	25.7622	25.9305	25.5337	25.802	23.1389	21.6286	23.1805	22.9333	22.7203	21.7717	22.6156	22.7576	23.4124	22.6393
ZMO0563	Chorismate mutase	27.3932	27.5533	27.2955	27.414	27.6381	27.5564	27.3858	27.5268	27.7157	27.3888	27.3689	27.4911	27.5949	26.8077	27.2813	27.228	27.1991	26.8754	27.2282	27.0452	27.087	26.8466	26.1209	26.5475	26.461	26.494	26.3449	25.9353	26.5517	26.6231	26.3638
ZMO0564	Polyprenyl synthetase	26.9976	27.0912	26.9775	27.0221	27.0225	26.9567	26.9622	26.9805	26.9125	26.8297	26.8888	26.877	26.8548	26.7854	26.7174	26.7859	27.185	27.1975	27.2138	27.1963	27.1982	26.9306	26.9637	26.9949	26.9563	26.9613	26.7878	26.6744	26.6287	26.6369	26.6819
ZMO0565	ATP-dependent helicase HrpB	26.3038	26.5082	25.9866	26.2662	25.9348	25.8048	25.97	25.9032	25.3661	25.3144	25.3126	25.3311	24.4805	24.6546	25.2112	24.7821	26.6787	26.9334	26.7794	26.908	26.8249	27.3808	25.3804	25.6781	25.7705	26.0524	24.6388	24.2654	25.447	24.1901	24.6353
ZMO0567	Succinate--CoA ligase [ADP-forming] subunit alpha (EC 6.2.1.5) (Succinyl-CoA synthetase subunit alpha) (SCS-alpha)	29.1255	29.0783	29.2495	29.1511	29.1524	29.2562	29.2532	29.2206	29.1759	29.1792	29.2376	29.1976	29.1671	29.2948	29.2376	29.2332	29.222	29.0605	29.0502	29.1414	29.1185	29.1771	29.117	29.2094	29.1247	29.1571	29.3297	29.3429	29.5571	29.3756	29.4014
ZMO0570	Ribosomal L11 methyltransferase	28.3216	28.4092	28.3347	28.3552	28.4006	28.4877	28.445	28.4444	28.4442	28.3637	28.4454	28.4178	28.4695	28.414	28.4478	28.4438	28.433	28.4603	28.41	28.4109	28.4285	28.5882	28.4173	28.5831	28.5659	28.5386	28.5088	28.4406	28.4986	28.4857	28.4834
ZMO0572	ABC transporter, conserved site	27.9058	28.1315	27.8705	27.9693	28.2144	28.141	28.0051	28.1202	28.1284	28.0725	27.948	28.0496	28.2315	28.133	28.14	28.1681	28.0366	28.1912	28.2583	28.2006	28.1717	27.9903	28.0419	28.0475	28.0199	28.0249	28.2369	28.4357	28.3354	28.2498	28.3145
ZMO0574	DNA helicase (EC 3.6.4.12)	27.4013	27.3873	27.3363	27.375	27.2989	27.3064	27.3193	27.3082	27.3471	27.2493	27.1778	27.2581	27.3279	27.329	27.3419	27.3329	27.3935	27.5627	27.5243	27.5329	27.5034	27.3779	27.2311	27.1683	27.3595	27.2842	27.0846	27.0692	26.9965	27.1004	27.0627
ZMO0575	Methyltransferase	27.231	27.294	27.0112	27.1787	27.2094	27.2158	27.2251	27.2167	27.1553	27.2197	27.1803	27.1851	27.326	27.1793	27.226	27.2438	27.3345	27.4569	27.2746	27.2992	27.3413	27.3875	27.1871	27.2182	27.283	27.2689	27.1078	27.1747	27.0603	27.1537	27.1242
ZMO0576	Pseudouridine synthase (EC 5.4.99.-)	27.4801	27.4757	27.4875	27.4811	27.231	27.2168	27.1827	27.2102	27.1516	27.1465	27.121	27.1397	27.0338	27.1799	27.1151	27.1096	27.5955	27.7118	27.5876	27.5182	27.6033	27.391	27.1535	27.1686	27.3234	27.2591	27.1301	27.0431	26.9549	27.0829	27.0528
ZMO0582	FolC bifunctional protein (EC 6.3.2.17)	28.6364	28.6002	28.6883	28.6416	28.4921	28.4185	28.4444	28.4517	28.1445	28.0861	28.094	28.1082	28.0094	27.9826	27.9756	27.9892	28.7245	28.714	28.7096	28.6615	28.7024	28.3614	28.3525	28.3262	28.284	28.331	28.1161	28.1306	28.0224	28.1706	28.1099
ZMO0583	Acetyl-coenzyme A carboxylase carboxyl transferase subunit beta (ACCase subunit beta) (Acetyl-CoA carboxylase carboxyltransferase subunit beta) (EC 6.4.1.2)	28.0505	28.1333	28.0604	28.0814	28.0333	28.0485	28.0647	28.0488	28.1727	28.0929	28.0973	28.121	28.1887	28.1429	28.0996	28.1437	28.1013	28.2213	28.1342	28.2102	28.1668	28.0585	28.0344	28.027	28.0152	28.0338	27.8292	27.8747	27.8994	27.9568	27.89
ZMO0584	Tryptophan synthase alpha chain (EC 4.2.1.20)	28.9274	29.0325	29.1072	29.0224	28.7764	28.8067	28.6563	28.7465	28.8035	28.752	28.7143	28.7566	28.8106	28.7538	28.8027	28.789	29.1176	29.1895	29.2322	29.2417	29.1953	29.2916	29.0442	28.9727	29.0695	29.0945	28.8568	28.8628	28.8561	28.7834	28.8398
ZMO0585	Tryptophan synthase beta chain (EC 4.2.1.20)	30.3354	30.2425	30.2432	30.2737	29.9602	30.0873	29.9798	30.0091	30.0837	30.0198	30.014	30.0392	30.111	30.07	30.0592	30.08	30.3783	30.4736	30.4352	30.3986	30.4214	30.3715	30.3578	30.2937	30.3076	30.3327	30.2423	30.1782	30.2822	30.2682	30.2427
ZMO0586	N-(5'-phosphoribosyl)anthranilate isomerase (PRAI) (EC 5.3.1.24)	27.5931	27.6735	27.7568	27.6745	27.6404	27.6269	27.6318	27.633	27.5872	27.6778	27.6572	27.6408	27.5816	27.6973	27.6964	27.6585	27.6889	27.7154	27.5943	27.7131	27.6779	27.8364	27.7165	27.7255	27.7582	27.7591	27.9766	27.9588	27.9743	27.9844	27.9735
ZMO0587	Orotidine 5'-phosphate decarboxylase (EC 4.1.1.23)	29.2842	29.2413	29.2651	29.2635	29.1775	29.0864	29.056	29.1066	29.027	29.0059	28.9806	29.0045	29.0424	28.8942	29.0518	28.9961	29.2037	29.2095	29.2173	29.1588	29.1973	28.9908	29.0759	29.1241	29.0439	29.0587	28.9753	29.0004	29.0197	29.0764	29.018
ZMO0589	DNA repair protein RadA	25.834	25.9088	25.8944	25.8791	26.1269	26.2006	26.0283	26.1186	26.2691	26.3328	26.1475	26.2498	26.3386	26.2911	26.2363	26.2886	26.07	26.1986	26.1142	26.1024	26.1213	26.5375	26.1572	26.1693	26.3138	26.2945	26.2001	26.3584	26.1937	26.1378	26.2225
ZMO0593	3-dehydroquinate synthase (EC 4.2.3.4)	30.4256	30.4733	30.4745	30.4578	30.2614	30.1965	30.1926	30.2168	30.1888	30.1059	30.0962	30.1303	30.1339	30.0893	30.1188	30.114	30.5035	30.4839	30.5124	30.5028	30.5006	30.3871	30.3006	30.3363	30.3121	30.334	30.2867	30.2946	30.2968	30.3124	30.2976
ZMO0594	Shikimate kinase (SK) (EC 2.7.1.71)	25.9064	25.9248	26.1578	25.9963	25.7043	25.5909	25.5238	25.6063	25.6725	25.547	25.7408	25.6534	25.8372	25.3097	25.5816	25.5762	25.8453	26.0164	26.0652	25.9571	25.971	25.9633	25.7326	25.7382	25.5814	25.7539	25.5453	25.6329	25.4412	25.5112	25.5327
ZMO0597	Uncharacterized protein	25.6588	26.6214	26.074	26.1181	26.2478	26.1894	26.2693	26.2355	26.2696	25.8729	26.0619	26.0681	25.8869	25.9175	25.8186	25.8743	26.052	26.2343	26.1339	26.0961	26.1291	25.9678	25.0588	25.8187	25.4724	25.5794	24.6195	25.1736	23.677	22.1005	23.8927
ZMO0599	Acetyl-coenzyme A carboxylase carboxyl transferase subunit alpha (ACCase subunit alpha) (Acetyl-CoA carboxylase carboxyltransferase subunit alpha) (EC 6.4.1.2)	28.2138	28.2792	28.2987	28.2639	28.3822	28.268	28.308	28.3194	28.398	28.3935	28.3067	28.366	28.5345	28.4837	28.5001	28.5061	28.465	28.5633	28.4239	28.5081	28.4901	28.4869	28.3588	28.3248	28.48	28.4127	28.1991	28.1852	28.1566	28.1205	28.1653
ZMO0602	OmpA/MotB domain protein	26.6491	26.4859	26.7004	26.6118	27.0881	27.1498	27.3685	27.2021	26.6566	26.9878	26.9096	26.8514	26.6874	26.8508	26.5951	26.7111	26.6964	26.6387	26.7335	26.7291	26.6994	26.7615	26.6005	26.9023	26.5204	26.6962	26.1809	25.86	26.3443	26.164	26.1373
ZMO0603	Flagellar motor protein MotA	26.9486	26.9681	25.8162	26.5776	27.9954	27.704	27.8502	27.8499	27.7452	27.5414	27.651	27.6458	27.5169	27.6661	27.4383	27.5404	27.2606	27.3433	27.067	27.2611	27.233	27.7703	27.4375	27.5288	27.6326	27.5923	26.928	26.6921	25.8729	26.9403	26.6083
ZMO0604	Flagellin domain protein	27.369	27.3446	27.5058	27.4065	27.4342	27.5478	27.6551	27.5457	27.451	27.3656	27.4864	27.4343	27.2637	27.4784	27.2925	27.3449	27.511	27.4285	27.4454	27.5266	27.4779	27.2624	26.9229	26.996	27.026	27.0518	26.2868	26.0635	26.0423	26.1734	26.1415
ZMO0605	Flagellar hook-associated protein FlgK	27.4504	27.5655	27.5403	27.5187	27.5072	27.5519	27.526	27.5284	27.3827	27.4289	27.4323	27.4146	27.1746	27.3044	27.264	27.2477	27.652	27.7009	27.7331	27.7752	27.7153	27.3555	26.923	26.9604	27.0279	27.0667	25.8502	25.7412	25.7762	25.9063	25.8185
ZMO0606	Uncharacterized protein	27.4395	27.2532	27.5203	27.4043	28.0141	28.1382	28.111	28.0878	27.7383	27.6055	27.2104	27.518	26.9609	27.1012	26.918	26.9934	26.1255	26.259	26.2284	26.5335	26.2866	26.8832	26.5841	26.5813	26.4505	26.6248	25.289	25.071	25.3811	25.0604	25.2004
ZMO0607	Flagellar P-ring protein (Basal body P-ring protein)	26.9276	26.919	26.9786	26.9417	27.3739	27.1369	27.5619	27.3576	26.9626	26.9269	26.9032	26.9309	26.6933	26.8029	26.7744	26.7569	27.0829	27.016	26.8393	27.0235	26.9904	26.6075	26.1985	26.3851	26.2756	26.3667	25.7199	24.8476	24.717	24.9676	25.063
ZMO0608	Flagellar L-ring protein (Basal body L-ring protein)	26.5203	26.5302	26.4447	26.4984	27.0779	27.2202	27.1784	27.1588	26.746	26.8427	26.9399	26.8428	26.4235	26.7884	26.4853	26.5657	26.7966	26.681	26.7598	26.7191	26.7391	25.9875	26.1597	26.2621	26.0649	26.1186	25.2388	24.8392	24.677	25.0597	24.9537
ZMO0609	Flagellar basal-body rod protein FlgG (Distal rod protein)	27.9154	27.8266	27.9214	27.8878	28.8042	29.0607	28.962	28.9423	28.5357	28.3183	28.3776	28.4105	27.9079	28.2048	28.211	28.1079	26.9775	27.0521	27.081	27.2054	27.079	26.7414	26.259	25.9955	26.1299	26.2815	24.7927	24.3277	24.3026	24.1537	24.3942
ZMO0610	Flagellar basal-body rod protein FlgF	28.0632	27.7652	27.6588	27.8291	28.4528	28.6862	28.598	28.579	27.8726	27.8824	27.9735	27.9095	27.2411	27.6555	27.5187	27.4718	26.8132	26.8727	26.9208	27.1248	26.9329	26.6744	26.1399	26.2429	26.3806	26.3595	25.2656	24.9467	25.0798	25.1312	25.1058
ZMO0611	Flagellar basal body protein	31.1159	30.9755	31.0347	31.042	31.4959	31.6094	31.6952	31.6001	31.1548	31.1161	31.3281	31.1997	30.6395	30.9926	30.8153	30.8158	31.257	31.0003	31.138	31.0734	31.1171	30.7437	30.5675	30.5576	30.218	30.5217	29.2594	28.7886	28.7732	29.1061	28.9818
ZMO0612	Basal-body rod modification protein FlgD	29.188	29.0301	28.9882	29.0688	29.5729	29.5162	29.6582	29.5824	29.3693	29.2444	29.3695	29.3278	29.0964	29.3136	29.3176	29.2425	29.0478	28.4692	28.5389	28.7813	28.7093	28.7115	28.5629	28.4207	28.6531	28.587	28.1497	27.9502	27.8604	28.0672	28.0069
ZMO0613	Flagellar basal-body rod protein FlgC	28.3135	28.1473	28.3585	28.2731	29.2195	29.1828	29.3128	29.2384	29.1669	29.0285	28.6067	28.9341	28.628	28.6297	28.5094	28.5891	27.2274	27.2083	27.2391	28.1029	27.4444	27.6192	27.4993	27.4056	27.5204	27.5111	26.2941	26.1478	26.1495	26.2083	26.1999
ZMO0619	Flagella basal body P-ring formation protein FlgA	26.7552	26.4406	26.7029	26.6329	26.3729	26.8429	26.6165	26.6108	26.0034	26.6122	26.7361	26.4506	26.1203	26.6641	26.2786	26.3543	27.0298	26.6664	27.038	26.5841	26.8296	26.3592	26.4362	26.6153	25.9033	26.3285	25.8157	25.2784	25.7614	26.0969	25.7381
ZMO0621	Anti-sigma-28 factor FlgM family protein	25.9315	25.925	26.1321	25.9962	26.3637	26.5295	26.4016	26.4316	26.2575	26.4828	26.448	26.3961	26.5624	26.5446	26.421	26.5093	26.1477	26.1535	26.1806	26.2186	26.1751	26.3213	26.2469	26.2731	26.4369	26.3195	26.0041	26.0387	26.331	26.297	26.1677
ZMO0624	Flagellar biosynthesis protein FlhA	25.3344	25.3882	23.9214	24.8813	25.7473	25.6623	25.8002	25.7366	25.6551	25.5572	25.5721	25.5948	25.4973	25.486	25.464	25.4824	25.6957	25.9163	25.7193	25.7853	25.7791	25.839	25.2652	25.3675	25.4015	25.4683	23.2992	23.6019	23.9997	21.9017	23.2006
ZMO0625	Site-determining protein	26.4321	26.6113	26.5397	26.5277	26.5978	26.5106	26.5674	26.5586	26.46	26.5484	26.4385	26.4823	26.6182	26.5397	26.6054	26.5878	26.5541	26.5613	26.3858	26.5996	26.5252	26.9455	26.7515	26.7809	26.9298	26.8519	26.8157	26.7818	26.6102	26.8125	26.755
ZMO0627	Uncharacterized protein	28.4902	28.4935	28.6552	28.5463	29.0175	28.8996	28.942	28.953	29.0893	28.9683	28.9133	28.9903	29.179	28.85	29.1027	29.0439	28.7821	28.7719	28.6586	28.7753	28.747	29.2265	29.0771	29.0447	29.1542	29.1257	28.5679	28.4692	28.5215	28.5633	28.5305
ZMO0628	Uncharacterized protein	27.439	27.3632	27.4559	27.4194	27.605	27.4089	27.5392	27.5177	27.5538	27.4019	27.4856	27.4805	27.6559	27.4493	27.5304	27.5452	27.55	27.5988	27.4487	27.5659	27.5408	27.9365	27.723	27.5857	27.7199	27.7413	27.3036	27.2615	27.2114	27.3064	27.2707
ZMO0629	Flagellin	28.8297	28.7009	28.8503	28.7936	29.3348	29.3171	29.3595	29.3371	29.4727	29.4291	29.5393	29.4803	29.3791	29.4266	29.3934	29.3997	28.896	28.6441	28.8503	29.0902	28.8701	29.3422	29.171	29.1396	29.0758	29.1822	28.8794	28.7092	28.7639	28.8469	28.7998
ZMO0631	Sigma54 specific transcriptional regulator, Fis family	24.0362	23.954	23.9928	23.9944	24.9143	24.7629	24.9173	24.8648	24.8183	24.8627	24.7077	24.7962	24.8004	24.7801	24.7218	24.7674	23.7014	24.0037	24.111	24.2733	24.0223	24.6935	24.6389	24.4688	24.7863	24.6469	23.6891	21.615	21.9561	23.3226	22.6457
ZMO0634	Flagellar M-ring protein FliF	26.8442	26.9268	26.7447	26.8386	27.59	27.5957	27.5896	27.5918	27.5019	27.3767	27.4671	27.4486	27.3586	27.4462	27.4112	27.4053	27.2282	27.2124	27.2627	27.2376	27.2352	27.3673	27.1993	27.2712	27.2881	27.2814	26.6668	26.5617	26.3663	26.8113	26.6015
ZMO0635	Flagellar motor switch protein FliG	28.37	28.2783	28.3391	28.3292	29.5005	29.3752	29.4717	29.4491	29.4562	29.4688	29.4282	29.4511	29.5442	29.6978	29.4575	29.5665	28.7097	28.743	28.7762	28.7053	28.7336	29.559	29.4732	29.5277	29.6017	29.5404	28.9563	28.8869	28.9036	29.0064	28.9383
ZMO0636	Uncharacterized protein	26.7537	26.7411	26.8441	26.7796	27.3772	27.3243	27.4159	27.3725	27.5259	27.4143	27.344	27.4281	27.5389	27.6668	27.5668	27.5908	27.0524	26.9973	27.0483	27.0752	27.0433	27.1693	26.9737	27.0436	26.8628	27.0123	25.8631	25.5907	25.4928	25.78	25.6816
ZMO0637	ATPase, FliI/YscN family (EC 3.6.3.14)	27.3042	27.4888	27.3752	27.3894	28.171	28.0473	28.2035	28.1406	28.157	28.0868	28.0866	28.1101	28.2541	28.1729	28.1905	28.2058	27.7534	27.7927	27.7588	27.7652	27.7675	28.086	27.8484	27.8065	27.8048	27.8864	26.6929	26.3671	26.3388	26.5004	26.4748
ZMO0639	Uncharacterized protein	26.1522	26.1282	26.3873	26.2226	26.39	25.8997	26.0875	26.1258	26.1161	26.5718	26.5322	26.4067	26.7378	26.8204	26.6305	26.7296	26.5404	26.2414	26.3511	26.5438	26.4192	26.7899	26.7953	26.7317	26.6611	26.7445	26.1481	25.9349	26.2222	26.3393	26.1611
ZMO0643	Surface presentation of antigens (SPOA) protein	25.8935	25.9712	26.0658	25.9768	26.2725	26.1872	26.192	26.2172	26.2462	26.0423	26.2389	26.1758	26.156	26.0899	26.2485	26.1648	26.2196	26.2816	26.1295	26.2986	26.2323	26.3173	25.9474	26.1043	25.9372	26.0766	25.3364	25.1114	25.2293	25.2176	25.2237
ZMO0644	Flagellar motor switch protein FliN	26.1073	26.1738	26.1763	26.1524	26.6786	26.5925	26.6232	26.6314	26.6918	26.6562	26.6206	26.6562	26.8299	26.771	26.871	26.824	26.336	26.3766	26.2488	26.318	26.3198	26.632	26.5169	26.4344	26.6724	26.5639	26.4986	26.6077	26.3354	26.5161	26.4895
ZMO0651	Flagellar hook-associated protein 2 (HAP2) (Flagellar cap protein)	25.9585	25.8433	25.9254	25.9091	26.0104	25.974	25.9086	25.9643	25.8946	25.9298	25.8868	25.9037	25.8623	25.9642	25.9753	25.9339	26.0829	26.0316	25.994	26.0968	26.0513	25.7901	25.8287	25.7833	25.7955	25.7994	25.6103	25.6801	25.7799	25.527	25.6493
ZMO0654	Polysaccharide deacetylase	27.1069	27.2178	26.2208	26.8485	27.3692	27.4424	27.3131	27.3749	27.3192	27.3212	27.2675	27.3026	27.3143	27.3783	27.2162	27.303	27.2102	27.3257	27.2295	27.2611	27.2566	27.1945	26.812	26.7827	26.7853	26.8936	26.4857	26.5894	25.6899	25.9796	26.1861
ZMO0655	Adenosine/AMP deaminase	27.1574	27.1676	27.3299	27.2183	27.6428	27.5438	27.5785	27.5884	27.4374	27.3432	27.3642	27.3816	27.3813	27.3043	27.3634	27.3496	27.5074	27.5445	27.4342	27.3876	27.4684	27.6292	27.2956	27.2199	27.2833	27.357	26.7077	26.5572	26.5415	26.4957	26.5755
ZMO0656	Phosphoribosyltransferase	29.2044	29.1919	29.2562	29.2175	29.4146	29.5419	29.3271	29.4279	29.3351	29.2378	29.2635	29.2788	29.2562	28.9941	29.2814	29.1772	29.3548	29.1581	29.3091	29.2258	29.262	28.9863	28.9183	29.0628	28.8393	28.9517	28.6609	28.6047	28.6253	28.4876	28.5946
ZMO0657	Arginine/ornithine succinyltransferase subunit (EC 2.3.1.109)	28.0618	28.0154	28.1214	28.0662	28.9527	28.908	29.0323	28.9643	28.7237	28.6689	28.7568	28.7165	28.4969	28.6138	28.5767	28.5625	28.3692	28.3646	28.2413	28.3452	28.3301	28.586	28.3899	28.3533	28.3016	28.4077	27.3041	27.2124	27.2748	27.4892	27.3201
ZMO0658	Peptidase M20	25.0143	24.9917	25.2058	25.0706	25.1698	25.2357	25.2666	25.224	25.3053	25.4772	25.4541	25.4122	25.4339	25.379	25.4097	25.4075	25.0927	25.0221	25.0814	25.0144	25.0527	25.2593	25.1691	25.2766	25.4027	25.2769	25.5178	25.388	25.5238	25.4681	25.4745
ZMO0659	HAD-superfamily subfamily IB hydrolase, TIGR01490	24.2979	24.5907	24.2784	24.389	24.6084	24.5104	24.6969	24.6052	24.5411	24.3788	24.5136	24.4778	24.4823	24.3574	24.226	24.3552	24.6614	24.4172	24.6041	24.5392	24.5555	24.8344	24.6854	24.4521	24.4243	24.5991	24.0286	23.9764	23.7367	23.9699	23.9279
ZMO0660	Chaperone protein DnaK (HSP70) (Heat shock 70 kDa protein) (Heat shock protein 70)	33.8946	33.8574	33.8798	33.8773	33.9985	34.0732	33.8638	33.9785	34.2639	34.3301	34.2771	34.2904	34.4632	34.5412	34.4627	34.489	33.7944	33.8295	33.8535	33.8663	33.8359	34.3397	34.4579	34.5728	34.6333	34.5009	34.9362	34.9918	35.0952	35.0563	35.0199
ZMO0661	Chaperone protein DnaJ	28.4204	28.397	28.434	28.4171	28.9163	29.0231	28.8291	28.9228	29.0881	29.2222	29.1294	29.1466	29.1938	29.3492	29.1181	29.2204	28.4674	28.5642	28.5903	28.4908	28.5282	28.9869	29.0374	29.1785	29.2087	29.1029	28.9801	28.9653	29.0881	29.1589	29.0481
ZMO0662	Adenylosuccinate lyase (ASL) (EC 4.3.2.2) (Adenylosuccinase)	31.0045	31.0411	31.1008	31.0488	30.797	30.693	30.7193	30.7364	30.8854	30.8756	30.8568	30.8726	30.962	30.91	30.9555	30.9425	31.0612	31.1295	31.0908	31.0458	31.0819	30.951	30.9633	30.9404	31.0239	30.9697	31.0087	31.0198	30.9392	30.9756	30.9858
ZMO0664	Uncharacterized protein	25.7028	25.7017	24.2067	25.2038	25.9518	25.8939	25.8798	25.9085	25.7229	25.7791	25.8047	25.7689	25.7458	25.7159	25.5004	25.654	25.6396	25.8033	25.9236	25.7083	25.7687	25.466	25.4148	25.4811	25.2533	25.4038	23.4443	22.364	21.3166	21.1604	22.0713
ZMO0666	Uncharacterized protein	25.4135	25.544	25.6124	25.5233	25.729	25.5233	25.1782	25.4768	25.5829	25.6338	25.5657	25.5941	26.2501	25.4404	25.8791	25.8565	24.7224	25.032	25.1061	22.3284	24.2972	25.203	25.2716	25.3161	25.5743	25.3413	25.1848	24.8376	24.81	25.3931	25.0564
ZMO0668	H+transporting two-sector ATPase C subunit	27.8386	27.509	27.7429	27.6968	27.2646	26.8818	26.9877	27.0447	27.45	27.1408	27.3118	27.3009	28.0595	27.6953	27.796	27.8503	27.9039	28.2277	27.8394	27.9458	27.9792	28.0455	28.0069	27.888	28.0126	27.9882	27.3641	27.8152	27.4258	26.8801	27.3713
ZMO0669	ATP synthase subunit b (ATP synthase F(0) sector subunit b) (ATPase subunit I) (F-type ATPase subunit b) (F-ATPase subunit b)	29.3429	29.3407	29.2305	29.3047	29.042	29.0926	28.8842	29.0063	29.1509	29.1441	29.2245	29.1732	29.591	28.9593	29.1827	29.2443	29.1347	29.1971	29.1887	29.1032	29.1559	29.2423	29.0684	29.0297	28.9373	29.0694	28.8774	28.7524	28.7879	29.1551	28.8932
ZMO0671	ATP synthase subunit b (ATP synthase F(0) sector subunit b) (ATPase subunit I) (F-type ATPase subunit b) (F-ATPase subunit b)	29.4739	29.535	29.4137	29.4742	29.2835	29.2154	29.0005	29.1665	29.3185	29.2462	29.3222	29.2956	29.4659	28.9173	29.4606	29.2812	29.2198	29.16	29.2288	29.2641	29.2182	29.2532	29.2591	29.1957	29.025	29.1833	29.0656	28.9296	28.9949	29.1318	29.0305
ZMO0675	Transcriptional regulator, LysR family	25.3263	25.4596	25.4757	25.4205	25.6905	25.2991	25.5526	25.5141	25.5912	25.3378	25.6669	25.5319	25.6412	25.1988	25.6313	25.4904	25.1426	25.1106	25.2645	25.0164	25.1335	25.5682	25.2545	25.3496	25.5677	25.435	25.6383	25.4801	25.4101	25.3858	25.4786
ZMO0676	O-succinylhomoserine sulfhydrylase (OSH sulfhydrylase) (OSHS sulfhydrylase) (EC 2.5.1.-)	31.5457	31.5844	31.4074	31.5125	31.4687	31.4586	31.4632	31.4635	31.5943	31.5866	31.6061	31.5957	31.7583	31.7367	31.7405	31.7451	31.6699	31.6848	31.6121	31.6428	31.6524	31.7129	31.7474	31.7045	31.8154	31.745	31.851	31.8567	31.7847	31.8727	31.8413
ZMO0677	3-isopropylmalate dehydrogenase (EC 1.1.1.85) (3-IPM-DH) (Beta-IPM dehydrogenase) (IMDH)	31.3779	31.3625	31.4449	31.3951	31.4052	31.4139	31.3583	31.3925	31.7155	31.6132	31.5855	31.6381	31.8446	31.7045	31.8916	31.8136	31.4972	31.5229	31.4399	31.4788	31.4847	31.6751	31.6493	31.6024	31.687	31.6534	31.6642	31.7097	31.6203	31.5497	31.636
ZMO0682	CRISPR-associated protein, Csy1 family	26.9241	26.9264	27.0144	26.9549	26.9971	27.0304	27.0555	27.0277	27.1146	27.1249	27.0318	27.0904	27.1592	27.2066	27.1433	27.1697	26.8677	26.9284	26.9862	26.9455	26.932	26.9835	26.8939	26.8879	26.9374	26.9257	27.016	26.9899	27.064	27.067	27.0342
ZMO0683	CRISPR-associated protein, Csy2 family	25.9056	26.0481	26.0128	25.9888	26.2041	26.271	26.1101	26.1951	26.2008	26.3069	26.1567	26.2214	26.2777	26.1973	26.3327	26.2692	25.9613	26.1686	26.1218	26.2134	26.1163	25.9694	25.959	26.1111	25.9516	25.9978	26.0845	26.0153	26.1	26.1123	26.078
ZMO0684	CRISPR-associated protein, Csy3 family	29.6082	29.6774	29.6621	29.6492	29.6411	29.6722	29.6481	29.6538	29.6425	29.5895	29.566	29.5993	29.6186	29.531	29.6378	29.5958	29.5513	29.643	29.5951	29.6198	29.6023	29.2158	29.1264	29.1663	29.1811	29.1724	29.3265	29.3149	29.1299	29.1739	29.2363
ZMO0685	CRISPR-associated protein, Csy4 family	25.933	25.9726	26.0001	25.9686	26.0776	25.7919	26.0166	25.962	25.8848	25.7534	25.722	25.7867	25.8153	25.7558	25.8358	25.8023	25.6942	25.8478	25.7547	25.7981	25.7737	25.761	25.5194	25.5874	25.6411	25.6272	26.0232	25.9618	25.8773	25.7438	25.9015
ZMO0687	Thiamine pyrophosphate protein TPP binding domain protein	31.5273	31.5517	31.5421	31.5403	29.6748	29.7482	29.595	29.6727	29.7485	29.7678	29.688	29.7347	29.8821	29.7497	29.8894	29.8404	31.4885	31.4521	31.4303	31.4083	31.4448	30.5163	30.5505	30.5199	30.488	30.5187	30.5206	30.3996	30.2656	30.4234	30.4023
ZMO0689	Glucose--fructose oxidoreductase (GFOR) (EC 1.1.99.28)	33.3816	33.432	33.5043	33.4393	33.2928	33.335	33.3137	33.3138	33.3646	33.4526	33.3969	33.4047	33.4839	33.4535	33.5376	33.4917	33.5142	33.3724	33.4283	33.4228	33.4344	32.7943	32.7947	32.798	32.644	32.7577	32.2428	32.2444	32.1982	32.3023	32.2469
ZMO0691	Methylenetetrahydrofolate--tRNA-(uracil-5-)-methyltransferase TrmFO (EC 2.1.1.74) (Folate-dependent tRNA (uracil-5-)-methyltransferase) (Folate-dependent tRNA(M-5-U54)-methyltransferase)	28.7428	28.772	28.6779	28.7309	28.649	28.6017	28.5469	28.5992	28.6679	28.5364	28.6321	28.6121	28.7135	28.6505	28.6101	28.658	28.933	29.0331	28.905	28.9758	28.9617	28.9529	28.9699	28.9439	28.9778	28.9611	29.0406	28.958	28.9566	29.0407	28.999
ZMO0692	DNA gyrase subunit A (EC 5.99.1.3)	29.989	30.0135	29.8082	29.9369	29.9225	29.8638	29.9556	29.914	29.9906	29.9869	29.9248	29.9674	30.0013	29.9807	29.9249	29.969	30.075	30.14	30.0513	30.0996	30.0915	30.1652	30.0234	30.0725	30.1177	30.0947	30.1604	30.1368	29.9575	30.0887	30.0858
ZMO0693	OsmC family protein	28.726	28.8339	28.8119	28.7906	29.1951	29.231	29.1518	29.1926	29.2424	29.2224	29.1973	29.2207	29.2134	29.3267	29.2022	29.2474	28.6436	28.8924	28.9307	28.9382	28.8512	29.4177	29.5981	29.6502	29.4191	29.5213	30.2101	30.2028	30.0931	30.1226	30.1572
ZMO0694	Uncharacterized protein	27.9775	27.838	27.8534	27.8896	27.9424	28.1141	27.7438	27.9334	28.3458	28.3308	28.2083	28.295	28.5915	28.4541	28.46	28.5019	27.1415	27.5475	27.5666	27.6041	27.4649	27.8374	28.2539	28.2647	28.2925	28.1621	29.6577	29.7243	29.6758	29.6276	29.6714
ZMO0704	AMP-dependent synthetase and ligase	29.9474	30.0077	29.732	29.8957	29.7765	29.8149	29.75	29.7805	29.7758	29.782	29.7521	29.77	29.8225	29.777	29.7917	29.7971	30.0947	30.1044	30.1386	30.1398	30.1194	30.0548	29.9275	29.9163	29.996	29.9736	29.7019	29.6824	29.6746	29.6971	29.689
ZMO0706	Endonuclease III (EC 4.2.99.18) (DNA-(apurinic or apyrimidinic site) lyase)	25.6317	25.4529	25.6686	25.5844	25.5022	25.4371	25.3501	25.4298	25.7341	25.5913	25.6436	25.6563	25.9227	25.4554	25.8155	25.7312	25.1925	25.3082	25.3964	25.3946	25.3229	25.2699	25.0938	24.9704	25.1785	25.1282	25.193	25.227	25.2959	25.1771	25.2233
ZMO0707	4-hydroxy-tetrahydrodipicolinate reductase (HTPA reductase) (EC 1.17.1.8)	28.6726	28.5889	28.7201	28.6605	28.4699	28.5315	28.5395	28.5136	28.4481	28.6897	28.624	28.5873	28.5724	28.8707	28.5165	28.6532	28.5583	28.3831	28.4769	28.4875	28.4764	28.0064	28.4061	28.6587	28.3232	28.3486	28.8316	28.7867	28.9873	28.9441	28.8874
ZMO0708	Phosphoribosylglycinamide formyltransferase (EC 2.1.2.2) (5'-phosphoribosylglycinamide transformylase) (GAR transformylase) (GART)	28.1578	28.1646	28.2561	28.1928	28.0988	28.1898	28.1339	28.1408	28.1924	28.1179	28.1113	28.1405	28.2531	28.2155	28.1308	28.1998	28.2948	28.2304	28.171	28.2502	28.2366	28.2166	28.0722	28.0507	28.1815	28.1302	28.0996	28.1179	28.0177	28.0143	28.0624
ZMO0709	Phosphoribosylformylglycinamidine cyclo-ligase (EC 6.3.3.1) (AIR synthase) (AIRS) (Phosphoribosyl-aminoimidazole synthetase)	29.6317	29.6207	29.5342	29.5955	29.3252	29.2917	29.3221	29.313	29.4245	29.3848	29.3635	29.3909	29.4544	29.445	29.4622	29.4538	29.7145	29.7491	29.753	29.7699	29.7466	29.413	29.424	29.4547	29.4362	29.432	29.448	29.4295	29.4331	29.4556	29.4415
ZMO0712	Polyphosphate kinase (EC 2.7.4.1) (ATP-polyphosphate phosphotransferase) (Polyphosphoric acid kinase)	28.7667	28.8074	28.7539	28.776	29.0792	29.0073	29.091	29.0592	29.0532	28.9735	28.9761	29.0009	29.0221	28.9813	28.9598	28.9877	28.8189	28.9971	28.9522	28.8818	28.9125	29.1271	29.0684	29.0228	29.1261	29.0861	29.4861	29.5752	29.4842	29.5538	29.5248
ZMO0713	Ppx/GppA phosphatase	27.5282	27.6076	27.5736	27.5698	27.6688	27.5904	27.7189	27.6594	27.6936	27.5617	27.553	27.6028	27.703	27.6529	27.6621	27.6727	27.7586	27.7511	27.7351	27.7207	27.7414	27.87	27.7069	27.6067	27.7654	27.7373	27.5823	27.5367	27.3838	27.5386	27.5103
ZMO0714	Ribonuclease D (RNase D) (EC 3.1.13.5)	27.7221	27.7312	27.6794	27.7109	28.0279	27.7913	27.9508	27.9233	28.0489	27.8651	27.8667	27.9269	27.9321	27.7512	27.9284	27.8706	27.7249	27.8585	27.6106	27.718	27.728	27.8735	27.6801	27.6012	27.7787	27.7334	27.4378	27.5258	27.5634	27.5077	27.5087
ZMO0715	Aspartate--tRNA(Asp/Asn) ligase (EC 6.1.1.23) (Aspartyl-tRNA synthetase) (AspRS) (Non-discriminating aspartyl-tRNA synthetase) (ND-AspRS)	30.7927	30.837	30.7098	30.7798	30.6323	30.5875	30.5865	30.6021	30.6673	30.5996	30.6594	30.6421	30.7097	30.6826	30.7686	30.7203	30.9992	31.0578	30.9588	30.9381	30.9885	30.7917	30.7503	30.7334	30.7566	30.758	30.6051	30.5483	30.5515	30.5666	30.5679
ZMO0716	Uncharacterized protein	27.161	27.2106	27.2266	27.1994	27.568	27.5642	27.6335	27.5886	27.694	27.5894	27.6449	27.6428	27.7225	27.6966	27.6845	27.7012	27.2659	27.3519	27.3079	27.4518	27.3444	27.6623	27.4835	27.5048	27.582	27.5582	27.2918	27.319	27.2838	27.3496	27.311
ZMO0719	Lytic transglycosylase catalytic	27.2082	27.1456	27.2611	27.205	27.1009	27.1116	27.3564	27.1896	26.9841	26.8353	27.012	26.9438	26.8429	26.693	26.9196	26.8185	27.3084	27.3037	27.0313	27.1435	27.1967	27.1361	26.6687	26.5858	26.3762	26.6917	26.0036	24.6163	23.2012	25.5372	24.8396
ZMO0720	4-hydroxy-tetrahydrodipicolinate synthase (HTPA synthase) (EC 4.3.3.7)	29.7523	29.8401	29.824	29.8054	29.823	29.8508	29.8251	29.833	29.8819	29.8666	29.7812	29.8432	29.886	29.757	29.859	29.834	29.8719	30.007	30.012	30.0222	29.9783	30.0393	29.9944	29.9502	29.9889	29.9932	30.0255	29.922	29.9354	29.9617	29.9611
ZMO0721	SsrA-binding protein (Small protein B)	26.3529	26.3982	26.4412	26.3974	26.6242	26.6562	26.5277	26.6027	26.5103	26.6013	26.4532	26.5216	26.4778	26.6216	26.4788	26.5261	26.3454	26.5501	26.3096	26.3904	26.3989	26.7206	26.6424	26.5799	26.8918	26.7087	26.7169	26.8472	26.727	26.7344	26.7564
ZMO0722	Endothelin-converting enzyme 1 (EC 3.4.24.71)	30.8759	30.9109	31.061	30.9493	32.0952	32.0494	32.0734	32.0727	31.8689	31.7834	31.8359	31.8294	31.6754	31.7086	31.7043	31.6961	31.1095	31.2574	31.2146	31.2885	31.2175	31.5222	31.4341	31.361	31.3683	31.4214	30.9656	30.912	30.7504	30.9362	30.8911
ZMO0724	Transcription termination/antitermination protein NusG	30.6311	30.6692	30.7633	30.6879	30.4511	30.5056	30.4833	30.48	30.501	30.4985	30.4855	30.495	30.5083	30.5153	30.5516	30.5251	30.7909	30.829	30.6878	30.7582	30.7665	30.7766	30.7026	30.5492	30.6581	30.6716	30.6324	30.5977	30.5892	30.6063	30.6064
ZMO0725	50S ribosomal protein L11	32.1739	32.1871	32.2607	32.2072	32.0536	31.9875	32.1085	32.0498	31.9071	31.9125	31.9486	31.9227	31.9006	31.9663	32.0079	31.9583	32.3411	32.2495	32.2487	32.2391	32.2696	32.1841	32.1449	32.054	32.065	32.112	31.8824	31.8454	31.8256	31.8646	31.8545
ZMO0726	50S ribosomal protein L1	32.8438	32.9204	32.9362	32.9001	32.8149	32.7378	32.7694	32.774	32.6653	32.6827	32.644	32.664	32.5563	32.6095	32.6424	32.6027	32.8916	32.965	32.969	33.008	32.9584	32.9591	32.8209	32.8103	32.8654	32.8639	32.5611	32.5977	32.4921	32.4602	32.5278
ZMO0727	50S ribosomal protein L10	31.8879	31.8864	32.1036	31.9593	31.7628	31.6393	31.4654	31.6225	31.7287	31.3716	31.5633	31.5546	31.6808	30.9876	31.4089	31.3591	31.4676	31.3468	31.3733	31.3982	31.3965	31.5275	31.0041	30.9225	31.0186	31.1182	30.8079	30.9585	31.0739	31.1988	31.0098
ZMO0728	50S ribosomal protein L7/L12	33.7335	33.5417	33.73	33.6684	33.3863	33.3412	33.1494	33.2923	33.1838	33.0545	33.3176	33.1853	33.2021	32.993	33.1832	33.1261	33.6252	33.4614	33.5317	33.4983	33.5291	33.1428	32.9701	32.9985	32.9066	33.0045	32.8537	33.0326	33.1303	33.0084	33.0062
ZMO0731	DNA-directed RNA polymerase subunit beta (RNAP subunit beta) (EC 2.7.7.6) (RNA polymerase subunit beta) (Transcriptase subunit beta)	33.3356	33.3925	33.1184	33.2822	33.2553	33.2822	33.2332	33.2569	33.2709	33.2682	33.2534	33.2641	33.2921	33.251	33.2419	33.2617	33.466	33.5111	33.4887	33.5134	33.4948	33.5223	33.4384	33.3928	33.4412	33.4487	33.3282	33.2574	33.0933	33.3139	33.2482
ZMO0732	DNA-directed RNA polymerase subunit beta' (RNAP subunit beta') (EC 2.7.7.6) (RNA polymerase subunit beta') (Transcriptase subunit beta')	33.4159	33.4722	33.0694	33.3192	33.3116	33.3427	33.2938	33.316	33.2971	33.2779	33.3107	33.2952	33.3029	33.2531	33.2739	33.2766	33.5474	33.5807	33.5297	33.5855	33.5609	33.5641	33.5248	33.4758	33.5178	33.5206	33.4229	33.3535	33.1632	33.3886	33.332
ZMO0734	3'(2'),5'-bisphosphate nucleotidase	28.9836	28.957	29.1247	29.0218	29.3236	29.3836	29.3751	29.3608	29.4316	29.4242	29.505	29.4536	29.528	29.6202	29.5268	29.5583	29.0015	28.891	28.9179	28.9673	28.9444	29.3572	29.4299	29.4317	29.4796	29.4246	29.8813	29.9439	30.0339	29.9454	29.9511
ZMO0735	Acetyl-CoA carboxylase, biotin carboxylase	29.7665	29.7823	29.729	29.7592	29.7685	29.7106	29.6761	29.7184	29.8174	29.785	29.7505	29.7843	29.8761	29.8522	29.8515	29.8599	29.971	29.9278	29.9104	29.9121	29.9303	30.0058	29.9662	29.9242	29.964	29.9651	29.8572	29.7249	29.7822	29.7811	29.7863
ZMO0738	Thiazole synthase (EC 2.8.1.10)	30.1431	30.1226	30.1444	30.1367	30.0665	29.9811	29.9258	29.9911	30.0326	29.9902	29.9229	29.9819	30.0804	29.9002	30.0664	30.0157	30.1211	30.2135	30.1255	30.1904	30.1626	30.1248	29.9676	29.8644	30.0247	29.9954	29.9369	30.0795	30.0859	30.0141	30.0291
ZMO0739	Antibiotic biosynthesis monooxygenase	28.8055	28.8164	29.0773	28.8997	29.0031	28.985	28.7116	28.8999	29.1119	28.8456	28.9267	28.9614	29.1273	28.8277	29.0482	29.0011	28.6267	28.6617	28.7295	28.6897	28.6769	28.5041	28.3694	28.5006	28.2462	28.4051	28.483	28.6582	28.7449	28.3692	28.5638
ZMO0740	CsbD family protein	29.6712	29.5635	29.6159	29.6169	30.1492	30.0099	29.8464	30.0018	30.078	29.7762	29.8159	29.89	29.8543	29.4815	29.7635	29.6998	28.871	29.2377	29.3107	29.3065	29.1815	29.4487	29.1122	29.1559	29.1119	29.2072	29.6548	29.3604	29.6144	29.0214	29.4128
ZMO0743	Peptide chain release factor 3 (RF-3)	28.2979	28.2311	28.2369	28.2553	28.0953	28.133	28.1707	28.133	28.0003	27.9953	27.9686	27.9881	27.8752	27.9103	27.8583	27.8813	28.2302	28.176	28.129	28.1834	28.1796	28.2081	27.9972	27.9602	27.9828	28.0371	27.9465	27.8457	27.7524	27.8644	27.8522
ZMO0746	Uncharacterized protein	26.2653	26.3545	26.4079	26.3426	26.2111	26.2804	26.2325	26.2413	26.2244	26.2907	26.1517	26.2223	26.2769	26.3044	26.3338	26.305	26.3252	26.4467	26.4487	26.4427	26.4158	26.1081	26.2189	26.1622	26.157	26.1615	25.8052	25.5847	25.6175	25.8831	25.7226
ZMO0747	Uncharacterized protein	24.0164	23.7035	23.8437	23.8545	23.8087	24.0048	23.9223	23.9119	23.3712	23.69	23.7298	23.597	23.8058	23.8895	23.2253	23.6402	24.0083	23.7929	23.9578	23.9013	23.9151	22.9896	23.7932	24.0841	23.7354	23.6506	23.0464	22.4511	22.8844	22.936	22.8295
ZMO0748	Cysteine synthase (EC 2.5.1.47)	30.1016	30.1119	30.007	30.0735	29.569	29.6252	29.5722	29.5888	29.8803	29.864	29.8401	29.8615	30.1025	30.0375	30.0921	30.0773	29.7989	29.9951	30.1002	29.6724	29.8917	30.1159	30.1057	29.9366	30.1085	30.0667	30.5803	30.6563	30.64	30.5819	30.6146
ZMO0749	RNA polymerase sigma factor RpoH (RNA polymerase sigma-32 factor)	26.7216	26.7441	26.8676	26.7777	27.0555	27.1614	27.0624	27.0931	27.3406	27.4241	27.2631	27.3426	27.5433	27.5285	27.5539	27.5419	26.6129	26.657	26.7492	26.8147	26.7085	27.7279	27.7036	27.6902	27.8729	27.7486	28.2106	28.2498	28.1715	28.2321	28.216
ZMO0750	Ribosomal large subunit pseudouridine synthase D (EC 5.4.99.23) (23S rRNA pseudouridine(1911/1915/1917) synthase) (rRNA pseudouridylate synthase D) (rRNA-uridine isomerase D)	24.1779	24.3979	24.1366	24.2375	23.7605	24.0537	24.2435	24.0193	24.0146	23.5669	23.7265	23.7693	23.9939	23.9435	23.8321	23.9232	24.4437	24.4564	24.4687	24.3777	24.4367	24.2189	23.9963	24.049	24.1949	24.1148	23.9676	23.3612	22.989	23.7164	23.5086
ZMO0752	Uncharacterized protein	27.412	27.465	27.5574	27.4781	27.7798	27.6441	27.5764	27.6668	27.8091	27.6155	27.56	27.6615	27.8421	27.2846	27.7083	27.6117	27.2887	27.6115	27.4658	27.5352	27.4753	27.4953	27.3738	27.417	27.4328	27.4298	27.5161	27.7331	27.4664	27.4375	27.5382
ZMO0753	Glutaredoxin 3	28.7783	28.8832	28.9885	28.8833	29.2963	29.3289	29.0566	29.2273	29.5927	29.4298	29.4321	29.4849	29.7875	29.615	29.6875	29.6967	28.6445	28.7956	28.7178	28.6905	28.7121	29.5471	29.55	29.6132	29.5292	29.5599	30.3	30.4326	30.6364	30.2206	30.3974
ZMO0756	TPR repeat-containing protein	29.386	29.4233	29.556	29.4551	28.9213	28.9563	28.9762	28.9513	28.9431	28.9293	28.994	28.9555	28.9748	28.9801	28.9216	28.9588	29.618	29.5431	29.5169	29.5223	29.5501	29.4119	29.2444	29.2721	29.2367	29.2913	29.1851	29.1237	29.1778	29.1701	29.1642
ZMO0757	TPR repeat-containing protein	27.5591	27.5259	27.4994	27.5281	27.3395	27.3022	27.2901	27.3106	27.3853	27.2754	27.3574	27.3394	27.6301	27.5137	27.4821	27.542	27.5794	27.6289	27.668	27.6772	27.6384	27.711	27.65	27.4964	27.6016	27.6147	27.5496	27.4825	27.5016	27.4298	27.4909
ZMO0758	Isochorismatase hydrolase	26.9692	26.9179	26.8608	26.9159	26.7128	26.5441	26.7497	26.6689	26.7281	26.7682	26.9071	26.8011	26.8019	26.7992	26.7248	26.7753	26.6751	26.6517	26.7451	26.6678	26.6849	26.7466	26.75	26.8312	26.9615	26.8223	27.1855	27.332	27.5275	27.3229	27.342
ZMO0759	Hydroxyacylglutathione hydrolase (EC 3.1.2.6) (Glyoxalase II) (Glx II)	27.6379	27.5526	27.6956	27.6287	27.6697	27.7693	27.6794	27.7061	27.8514	27.8159	27.7286	27.7987	28.1097	28.0087	27.9616	28.0267	27.39	27.5856	27.5368	27.5707	27.5207	28.0051	28.0378	27.8606	28.0401	27.9859	28.3124	28.3138	28.4161	28.3584	28.3502
ZMO0760	Glyoxalase/bleomycin resistance protein/dioxygenase	28.4596	28.4766	28.617	28.5177	28.9369	28.9168	28.9161	28.9232	29.1245	29.0832	29.0147	29.0741	29.2453	29.1434	29.2399	29.2095	28.388	28.5116	28.4574	28.5189	28.469	28.8899	28.8895	28.8597	28.984	28.9058	29.1591	29.2701	29.1676	29.1522	29.1872
ZMO0763	Tetratricopeptide domain protein	26.7595	26.7798	26.8073	26.7822	27.0797	27.0829	26.9891	27.0506	27.0802	27.0694	27.0138	27.0545	27.0466	27.1452	27.0036	27.0651	26.7756	26.8494	26.7153	26.8018	26.7855	27.1947	27.1226	27	27.2513	27.1422	27.3016	27.3534	27.2332	27.3318	27.305
ZMO0764	Alpha/beta hydrolase fold protein	27.3895	27.3971	27.4636	27.4167	27.7733	27.5853	27.7366	27.6984	27.7015	27.7335	27.6522	27.6957	27.697	27.667	27.6456	27.6699	27.5709	27.5334	27.6097	27.5758	27.5725	27.8932	27.8305	27.812	27.9229	27.8647	27.9944	28.1546	28.0721	27.9423	28.0409
ZMO0765	Threonine--tRNA ligase (EC 6.1.1.3) (Threonyl-tRNA synthetase) (ThrRS)	30.6528	30.7131	30.5176	30.6278	30.6115	30.637	30.6123	30.6203	30.7045	30.6951	30.681	30.6936	30.8339	30.7769	30.793	30.8013	30.7263	30.7439	30.7005	30.7524	30.7308	30.9642	30.919	30.926	30.9706	30.945	31.109	31.1658	31.0253	31.1189	31.1048
ZMO0766	Bifunctional uridylyltransferase/uridylyl-removing enzyme (UTase/UR) (Bifunctional [protein-PII] modification enzyme) (Bifunctional nitrogen sensor protein) [Includes: [Protein-PII] uridylyltransferase (PII uridylyltransferase) (UTase) (EC 2.7.7.59); [Protein-PII]-UMP uridylyl-removing enzyme (UR) (EC 3.1.4.-)]	25.0002	25.1049	24.8166	24.9739	25.4279	25.2922	25.4975	25.4059	25.4669	25.374	25.3837	25.4082	25.6907	25.5096	25.6027	25.601	24.8086	25.1417	24.766	25.0939	24.9526	25.6062	25.5157	25.3622	25.6106	25.5237	26.0058	26.0905	25.5187	25.8985	25.8784
ZMO0767	Uncharacterized protein	27.4422	27.5455	27.3215	27.4364	27.4096	27.5693	27.2896	27.4228	27.3588	27.3477	27.384	27.3635	27.395	27.3557	27.1453	27.2987	27.6481	27.8317	28.01	27.8056	27.8239	26.8357	26.8388	26.8519	26.6676	26.7985	26.1107	26.0744	26.2064	26.3747	26.1916
ZMO0769	tRNA-specific 2-thiouridylase MnmA (EC 2.8.1.13)	27.7425	27.7938	27.7021	27.7461	27.8358	27.8724	27.794	27.8341	27.9407	27.8705	27.8962	27.9025	27.8934	27.8341	27.8699	27.8658	27.9153	28.0316	27.951	27.9671	27.9663	27.9163	27.9226	27.8291	27.9025	27.8926	27.7289	27.8077	27.713	27.8558	27.7763
ZMO0773	Peptidyl-prolyl cis-trans isomerase (PPIase) (EC 5.2.1.8)	29.6949	29.7295	29.8382	29.7542	29.64	29.5925	29.5979	29.6101	29.7399	29.6874	29.6078	29.6784	29.7333	29.6607	29.7009	29.6983	29.8672	29.8473	29.8264	29.8358	29.8442	30.0818	29.8449	29.7989	29.9762	29.9255	29.6981	29.7829	29.78	29.73	29.7477
ZMO0774	Transcriptional regulator, LysR family	23.7243	23.8092	23.8417	23.7918	23.9662	23.8283	23.9358	23.9101	24.0336	23.8165	23.8172	23.8891	24.3713	24.0008	24.1913	24.1878	23.8348	23.7835	23.6518	23.7917	23.7655	24.3096	24.0469	23.9329	24.2445	24.1335	24.3278	24.3494	23.9553	23.9985	24.1578
ZMO0776	Methyltransferase type 12	28.4217	28.4227	28.5991	28.4811	28.075	27.9421	27.8608	27.9593	27.9153	27.6824	27.8738	27.8238	27.8384	27.7747	27.9408	27.8513	28.5323	28.4872	28.478	28.3933	28.4727	28.2263	28.2516	28.0439	28.1609	28.1707	27.7442	27.6786	27.586	27.6555	27.6661
ZMO0778	Acriflavin resistance protein	26.5157	26.7623	24.9591	26.079	26.9425	26.8886	26.8147	26.8819	26.9258	26.9243	26.8897	26.9133	27.1715	26.9892	26.9106	27.0238	27.1793	27.2661	27.1586	27.1654	27.1923	27.6306	27.3215	27.3525	27.3209	27.4063	26.6986	26.5296	25.5364	26.699	26.3659
ZMO0779	Efflux transporter, RND family, MFP subunit	28.382	28.3122	28.3544	28.3495	28.4267	28.4713	28.4429	28.447	28.4397	28.4476	28.4592	28.4488	28.5481	28.5715	28.537	28.5522	28.3589	28.4513	28.3977	28.5389	28.4367	28.7004	28.7314	28.6968	28.6727	28.7003	28.7356	28.6534	28.6796	28.7012	28.6925
ZMO0780	RND efflux system, outer membrane lipoprotein, NodT family	26.9893	27.0027	26.7966	26.9296	27.2015	27.2109	27.2304	27.2143	27.2055	27.1682	27.0959	27.1565	27.2071	27.1009	27.1645	27.1575	27.1196	27.2657	27.2122	27.2606	27.2145	27.3089	27.2521	27.2373	27.228	27.2566	27.0086	26.8506	26.5286	26.9248	26.8281
ZMO0781	Transcriptional regulator, LysR family (EC 4.2.1.1)	27.7843	27.99	28.0455	27.94	28.016	28.0049	27.9887	28.0032	28.0862	27.9884	27.9358	28.0035	28.1774	28.0882	28.1041	28.1232	28.1513	28.4015	28.3498	28.2861	28.2972	28.6488	28.3218	28.3629	28.4706	28.451	28.3681	28.3447	28.2909	28.3363	28.335
ZMO0782	Aspartyl/glutamyl-tRNA(Asn/Gln) amidotransferase subunit B (Asp/Glu-ADT subunit B) (EC 6.3.5.-)	30.3996	30.4231	30.4402	30.421	30.1595	30.1169	30.161	30.1458	30.2561	30.201	30.2374	30.2315	30.2633	30.3371	30.2968	30.2991	30.5761	30.4744	30.4864	30.4773	30.5036	30.3126	30.2844	30.2546	30.2789	30.2826	30.2608	30.2598	30.1961	30.215	30.2329
ZMO0783	Glutamyl-tRNA(Gln) amidotransferase subunit A (Glu-ADT subunit A) (EC 6.3.5.7)	30.7511	30.7091	30.8284	30.7629	30.373	30.3641	30.3891	30.3754	30.5247	30.4472	30.4796	30.4838	30.6492	30.5335	30.6849	30.6225	30.8818	30.8197	30.7771	30.8084	30.8217	30.7853	30.6798	30.5352	30.686	30.6716	30.5648	30.5338	30.5074	30.5539	30.54
ZMO0787	Glucose-methanol-choline oxidoreductase	26.9802	27.1163	26.9241	27.0069	27.0795	27.1182	27.0449	27.0809	27.0849	27.0861	27.042	27.071	27.2256	27.1174	27.1328	27.1586	26.9765	27.0156	27.1296	27.0792	27.0502	27.0056	26.867	26.7192	26.8124	26.8511	27.1972	27.1801	27.0732	27.1526	27.1508
ZMO0788	Gluconate 2-dehydrogenase (Acceptor) (EC 1.1.99.3)	26.6469	26.5476	25.7621	26.3189	27.0444	26.9857	26.9226	26.9842	27.0552	27.0424	26.8971	26.9982	27.219	26.9135	26.8811	27.0045	26.6773	27.1115	26.7173	26.8553	26.8403	26.9773	26.6795	26.6517	26.5311	26.7099	26.7216	26.6823	26.2456	26.7057	26.5888
ZMO0791	Aspartate carbamoyltransferase (EC 2.1.3.2) (Aspartate transcarbamylase) (ATCase)	28.1033	28.0671	28.3903	28.1869	28.0119	27.9463	27.8657	27.9413	28.0365	28.0334	28.1159	28.0619	28.446	27.5441	28.2154	28.0685	27.7265	27.7621	27.7725	27.6431	27.7261	27.4867	27.2661	27.2252	27.2215	27.2999	27.3254	27.488	27.4804	27.3904	27.4211
ZMO0792	Dihydroorotase (EC 3.5.2.3)	29.1727	29.2035	29.1789	29.185	29.1131	29.0964	29.0854	29.0983	29.3103	29.2237	29.1535	29.2292	29.4789	29.308	29.3764	29.3878	29.1655	29.2499	29.0985	29.2234	29.1843	29.1079	29.0735	29.0281	29.1936	29.1008	29.0949	29.1688	29.0382	29.1259	29.107
ZMO0794	Prolyl oligopeptidase (EC 3.4.21.26)	28.5598	28.6126	28.6893	28.6205	29.3409	29.2669	29.392	29.3333	29.05	29.0028	29.0249	29.0259	28.7447	28.7296	28.8304	28.7682	28.9514	28.9032	28.8443	28.9259	28.9062	29.1523	28.9029	28.8466	28.7907	28.9231	27.4393	27.0636	27.0241	27.3555	27.2206
ZMO0797	Short-chain dehydrogenase/reductase SDR	28.664	28.7522	28.8027	28.7396	29.2373	29.123	29.2541	29.2048	29.1865	29.1001	29.0976	29.1281	29.1288	29.0308	29.1435	29.101	28.9155	28.8944	28.8242	28.8935	28.8819	29.7582	29.6633	29.57	29.6918	29.6708	29.6816	29.5748	29.5246	29.4777	29.5647
ZMO0798	RND efflux system, outer membrane lipoprotein, NodT family	26.007	26.0438	25.8828	25.9779	26.5096	26.4766	26.6413	26.5425	26.5931	26.4606	26.5312	26.5283	26.5267	26.528	26.5871	26.5473	25.8022	25.7055	25.5903	25.7933	25.7228	27.0671	26.9189	26.7745	26.7894	26.8875	27.2291	27.0091	26.5868	26.9483	26.9433
ZMO0801	Secretion protein HlyD family protein	26.3157	26.256	26.27	26.2806	26.9557	27.0532	27.2242	27.0777	26.9367	27.0387	27.1531	27.0428	26.8806	27.0346	26.9594	26.9582	26.205	26.1154	26.0271	26.0889	26.1091	27.5438	27.3345	27.1827	27.1199	27.2952	27.6278	27.1365	26.8737	27.1565	27.1987
ZMO0803	Sporulation domain protein	27.2311	27.3541	27.5079	27.3644	26.8856	27.0165	26.9192	26.9405	26.9862	27.0926	26.9985	27.0258	27.1446	27.115	27.1197	27.1264	27.2598	27.2966	27.2908	27.3043	27.2879	27.0605	27.0626	26.9938	26.9643	27.0203	27.1984	27.0588	27.148	27.1576	27.1407
ZMO0804	N-acetyl-gamma-glutamyl-phosphate reductase (AGPR) (EC 1.2.1.38) (N-acetyl-glutamate semialdehyde dehydrogenase) (NAGSA dehydrogenase)	28.5963	28.6392	28.7517	28.6624	28.3793	28.5242	28.3405	28.4147	28.3897	28.5639	28.6049	28.5195	28.5483	28.5782	28.5575	28.5613	28.5396	28.5814	28.5645	28.4236	28.5273	28.5981	28.4541	28.4525	28.3808	28.4714	28.7324	28.7862	28.9078	28.7923	28.8047
ZMO0805	NLP/P60 protein	26.7074	26.7823	26.7814	26.7571	26.9121	26.8078	26.9863	26.9021	26.9555	26.8559	26.9407	26.9174	26.9207	26.8209	26.9695	26.9037	26.2181	26.4197	26.2491	26.2928	26.2949	26.8401	26.8229	26.8135	26.9031	26.8449	27.5856	27.7307	27.6093	27.5686	27.6235
ZMO0806	Leucyl aminopeptidase (EC 3.4.11.1)	28.6989	28.6703	28.6661	28.6784	28.5648	28.5281	28.6248	28.5725	28.5601	28.3712	28.5001	28.4771	28.4105	28.2985	28.5295	28.4129	28.5971	28.7565	28.5245	28.677	28.6388	28.5989	28.4558	28.4425	28.3284	28.4564	28.4054	28.2883	28.0943	28.2435	28.2579
ZMO0807	Ribosomal protein S12 methylthiotransferase RimO (S12 MTTase) (S12 methylthiotransferase) (EC 2.8.4.4) (Ribosomal protein S12 (aspartate-C(3))-methylthiotransferase) (Ribosome maturation factor RimO)	27.8603	27.9599	27.8689	27.8964	27.2415	27.17	27.1824	27.198	27.2678	27.2445	27.3219	27.278	27.4339	27.2552	27.4808	27.39	28.1283	28.1303	28.015	28.0904	28.091	27.5719	27.2971	27.131	27.1902	27.2976	26.7349	26.4629	26.2429	26.4688	26.4774
ZMO0810	tRNA pseudouridine synthase A (EC 5.4.99.12) (tRNA pseudouridine(38-40) synthase) (tRNA pseudouridylate synthase I) (tRNA-uridine isomerase I)	23.9098	24.2257	24.1276	24.0877	23.6448	23.2898	23.8994	23.6113	23.4908	23.2531	23.5914	23.4451	23.6804	23.6301	23.7158	23.6754	24.3553	24.1625	24.143	24.1489	24.2024	23.4042	23.56	23.4415	20.9322	22.8345	23.488	23.2853	23.2893	23.3446	23.3518
ZMO0811	Methionyl-tRNA formyltransferase (EC 2.1.2.9)	27.2978	27.2678	27.437	27.3342	27.6112	27.5848	27.5385	27.5782	27.7043	27.726	27.7582	27.7295	27.9162	27.9547	27.9335	27.9348	27.4227	27.3971	27.3758	27.3498	27.3864	27.4597	27.4348	27.4872	27.4028	27.4462	27.2327	27.2541	27.3903	27.1922	27.2673
ZMO0813	Peptide deformylase (PDF) (EC 3.5.1.88) (Polypeptide deformylase)	28.0854	27.8809	27.9632	27.9765	27.634	27.6955	27.5344	27.6213	27.8037	27.6001	27.7762	27.7267	27.819	27.5162	27.8341	27.7231	27.8199	27.6537	27.6977	27.7794	27.7377	27.402	27.8096	27.8849	27.7496	27.7115	28.0531	28.0675	28.2554	27.8738	28.0625
ZMO0814	DNA recombination protein RmuC homolog	25.2509	25.1871	25.1455	25.1945	25.0921	24.9083	24.9377	24.9793	25.0753	25.0476	24.9999	25.0409	24.9897	25.1568	25.117	25.0878	25.2467	25.3432	25.2533	25.3824	25.3064	25.3937	25.32	25.28	25.4107	25.3511	25.5779	25.5516	25.4875	25.4869	25.526
ZMO0819	Nucleotide sugar dehydrogenase (EC 1.1.1.22)	29.4084	29.3926	29.4078	29.4029	29.5387	29.6137	29.6112	29.5879	29.6536	29.594	29.6784	29.642	29.5846	29.6767	29.6022	29.6211	28.9921	29.003	28.8964	28.9637	28.9638	29.603	29.5946	29.5303	29.6737	29.6004	30.4583	30.577	30.574	30.4684	30.5194
ZMO0820	Phosphoribosylformylglycinamidine synthase subunit PurL (FGAM synthase) (EC 6.3.5.3) (Formylglycinamide ribonucleotide amidotransferase subunit II) (FGAR amidotransferase II) (FGAR-AT II) (Glutamine amidotransferase PurL) (Phosphoribosylformylglycinamidine synthase subunit II)	30.5533	30.5788	30.3483	30.4934	29.7093	29.7982	29.7781	29.7619	29.9262	29.8553	29.994	29.9252	30.0588	29.9898	30.049	30.0325	30.787	30.7464	30.6879	30.6988	30.73	30.2984	30.218	30.1601	30.129	30.2014	30.1464	30.0593	29.8961	30.0629	30.0412
ZMO0821	Pyridoxal-5'-phosphate-dependent protein beta subunit	27.5035	27.5253	27.559	27.5292	27.611	27.5818	27.5909	27.5946	27.616	27.6528	27.7033	27.6574	27.6379	27.7152	27.6444	27.6659	27.3783	27.472	27.4379	27.4441	27.4331	27.6165	27.4734	27.6033	27.5535	27.5617	27.6864	27.7266	27.799	27.696	27.727
ZMO0823	Ribosomal RNA small subunit methyltransferase H (EC 2.1.1.199) (16S rRNA m(4)C1402 methyltransferase) (rRNA (cytosine-N(4)-)-methyltransferase RsmH)	26.9542	26.9905	27.0568	27.0005	26.9159	27.0137	26.9308	26.9535	26.8003	26.9626	26.9409	26.9013	26.6471	27.0026	26.8848	26.8448	27.0007	26.874	26.9593	26.9256	26.9399	26.4335	26.4609	26.6356	26.5322	26.5155	26.8579	26.8365	26.9835	26.8492	26.8818
ZMO0825	Peptidoglycan glycosyltransferase (EC 2.4.1.129)	25.6121	25.8164	24.8751	25.4345	25.6208	25.6452	25.5945	25.6201	25.5628	25.5031	25.3528	25.4729	25.2393	25.3715	25.2208	25.2772	25.7862	25.839	25.8038	25.8264	25.8138	25.1314	25.1341	24.8809	25.1344	25.0702	25.0602	24.2598	22.7345	24.8072	24.2154
ZMO0826	UDP-N-acetylmuramoyl-L-alanyl-D-glutamate--2,6-diaminopimelate ligase (EC 6.3.2.13) (Meso-A2pm-adding enzyme) (Meso-diaminopimelate-adding enzyme) (UDP-MurNAc-L-Ala-D-Glu:meso-diaminopimelate ligase) (UDP-MurNAc-tripeptide synthetase) (UDP-N-acetylmuramyl-tripeptide synthetase)	28.2167	28.2409	28.2439	28.2338	27.8081	27.9432	27.8376	27.863	27.8283	27.8943	27.9074	27.8767	27.7935	27.9453	27.8932	27.8773	28.1843	28.0484	28.1366	28.0927	28.1155	27.5603	27.5195	27.6289	27.5133	27.5555	28.1695	28.0977	28.2068	28.1184	28.1481
ZMO0827	UDP-N-acetylmuramoyl-tripeptide--D-alanyl-D-alanine ligase (EC 6.3.2.10) (D-alanyl-D-alanine-adding enzyme)	27.8412	27.9004	27.796	27.8459	27.6055	27.5319	27.565	27.5675	27.3843	27.245	27.3835	27.3376	27.2842	27.3209	27.4402	27.3484	27.7919	27.8653	27.8826	27.9304	27.8675	27.4471	27.3119	27.2279	27.2718	27.3147	27.3159	27.3009	27.1827	27.3279	27.2819
ZMO0829	UDP-N-acetylmuramoylalanine--D-glutamate ligase (EC 6.3.2.9) (D-glutamic acid-adding enzyme) (UDP-N-acetylmuramoyl-L-alanyl-D-glutamate synthetase)	27.5638	27.5886	27.4237	27.5254	27.1112	27.1317	27.2042	27.1491	27.0362	26.803	26.9513	26.9302	26.8003	26.8439	26.9133	26.8525	27.5879	27.6874	27.5821	27.6363	27.6234	27.0396	26.6948	26.6532	26.5469	26.7336	26.6199	26.4659	26.4125	26.4817	26.495
ZMO0831	UDP-N-acetylglucosamine--N-acetylmuramyl-(pentapeptide) pyrophosphoryl-undecaprenol N-acetylglucosamine transferase (EC 2.4.1.227) (Undecaprenyl-PP-MurNAc-pentapeptide-UDPGlcNAc GlcNAc transferase)	28.4142	28.5531	28.5416	28.503	28.5282	28.5502	28.504	28.5275	28.4573	28.4037	28.4268	28.4293	28.5408	28.556	28.5265	28.5411	28.486	28.5326	28.5826	28.5178	28.5297	28.5227	28.4159	28.4845	28.4827	28.4765	28.767	28.7267	28.6572	28.7223	28.7183
ZMO0832	UDP-N-acetylmuramate--L-alanine ligase (EC 6.3.2.8) (UDP-N-acetylmuramoyl-L-alanine synthetase)	29.0116	28.8614	28.8703	28.9144	28.636	28.75	28.7202	28.7021	28.4927	28.7377	28.6787	28.6364	28.461	28.8801	28.6182	28.6531	28.8497	28.8045	28.8485	28.8287	28.8329	28.4668	28.5235	28.7126	28.6518	28.5887	28.8782	29.0044	29.1014	29.0208	29.0012
ZMO0833	UDP-N-acetylenolpyruvoylglucosamine reductase (EC 1.3.1.98) (UDP-N-acetylmuramate dehydrogenase)	29.3223	29.353	29.2752	29.3168	29.3665	29.3036	29.2136	29.2946	29.2747	29.2425	29.1592	29.2255	29.2791	29.2225	29.2375	29.2464	29.3716	29.4344	29.4141	29.3697	29.3974	29.3185	29.1545	29.1528	29.2146	29.2101	29.0305	29.1283	29.0152	29.0249	29.0497
ZMO0834	D-alanine--D-alanine ligase (EC 6.3.2.4) (D-Ala-D-Ala ligase) (D-alanylalanine synthetase)	29.0673	29.1212	29.0999	29.0961	29.0906	29.178	29.0958	29.1215	29.0716	29.0422	29.1067	29.0735	29.1311	29.0898	29.1106	29.1105	29.1428	29.121	29.0786	29.0878	29.1076	29.0278	29.0826	29.025	29.1312	29.0667	29.2209	29.2672	29.3852	29.3421	29.3039
ZMO0835	Cell division protein FtsQ	24.9327	24.9387	24.94	24.9371	24.9437	24.9773	24.8961	24.939	24.9199	25.0501	24.9563	24.9755	24.9793	25.0051	24.7416	24.9087	25.1599	24.9674	24.9592	24.9794	25.0165	24.9423	24.7954	24.757	24.8828	24.8444	24.6498	24.4819	24.5967	24.5578	24.5715
ZMO0836	Cell division protein FtsA	27.0657	27.2163	27.1832	27.1551	27.165	27.1667	27.0576	27.1298	27.1624	27.1064	27.1099	27.1262	27.1588	27.2278	27.2056	27.1974	27.2281	27.3266	27.3448	27.3124	27.303	27.3182	27.2023	27.0908	27.1906	27.2005	27.2952	27.2718	27.0792	27.3063	27.2381
ZMO0837	Cell division protein FtsZ	31.4828	31.5214	31.4218	31.4753	31.5773	31.6099	31.6082	31.5985	31.6471	31.6454	31.637	31.6432	31.6232	31.6821	31.7202	31.6752	31.5446	31.5004	31.5136	31.5071	31.5164	31.3888	31.3265	31.3584	31.257	31.3327	31.1076	30.9662	30.9378	31.0675	31.0197
ZMO0840	Sporulation domain protein	27.8072	27.8194	27.8336	27.8201	27.9355	27.814	27.813	27.8542	27.8946	27.926	27.9537	27.9248	28.0097	27.9181	28.0019	27.9766	27.6879	27.8298	27.8062	27.8763	27.8	27.7988	27.6879	27.6415	27.7017	27.7075	27.3308	27.232	27.1218	27.2073	27.223
ZMO0842	Deoxyguanosinetriphosphate triphosphohydrolase-like protein	25.7622	25.8094	25.9821	25.8512	25.7916	25.8613	25.9255	25.8595	25.8589	25.8577	25.8829	25.8665	26.0903	25.8203	25.8318	25.9141	25.7461	25.8932	26	25.8941	25.8834	26.3001	26.1285	26.1102	26.1657	26.1761	26.499	26.5517	26.3602	26.5274	26.4846
ZMO0843	Arginine--tRNA ligase (EC 6.1.1.19) (Arginyl-tRNA synthetase) (ArgRS)	30.1901	30.2643	30.3069	30.2538	30.1385	30.1276	30.0873	30.1178	30.1441	30.0392	30.1024	30.0952	30.1036	30.1148	30.0938	30.1041	30.2769	30.2331	30.1915	30.2288	30.2326	30.0972	30.0666	30.1264	30.0657	30.089	30.0994	30.1215	30.1036	30.0709	30.0988
ZMO0844	Sporulation domain protein	29.2254	29.3207	29.0225	29.1895	29.3699	29.455	29.5071	29.444	29.3777	29.5515	29.4591	29.4628	29.3229	29.6176	29.361	29.4338	29.1746	29.0797	29.2187	29.1994	29.1681	29.1727	29.1712	29.3344	29.0988	29.1943	29.3778	29.1804	29.1099	29.4323	29.2751
ZMO0845	Alanine--tRNA ligase (EC 6.1.1.7) (Alanyl-tRNA synthetase) (AlaRS)	31.3137	31.3847	31.18	31.2928	31.2295	31.2064	31.2162	31.2174	31.1969	31.1795	31.2095	31.1953	31.2684	31.2323	31.257	31.2526	31.4931	31.4993	31.4698	31.5123	31.4936	31.4861	31.2924	31.2786	31.3155	31.3432	30.8454	30.805	30.716	30.8589	30.8063
ZMO0846	Sodium/hydrogen exchanger	25.2812	25.4068	24.0823	24.9234	25.3966	25.4026	25.305	25.3681	25.3153	25.3378	25.2333	25.2955	25.4433	25.2628	25.327	25.3444	25.164	25.3869	25.2218	25.1817	25.2386	25.1889	24.9021	24.8463	25.0612	24.9996	25.3089	25.2711	24.0732	25.2025	24.9639
ZMO0847	Porin	30.4821	30.4759	30.5975	30.5185	30.3256	30.2949	30.4865	30.369	30.1995	30.1646	30.2295	30.1979	29.9739	30.1263	30.2043	30.1015	30.5791	30.4704	30.4414	30.5099	30.5002	31.1707	31.2065	31.1548	31.1816	31.1784	31.0038	30.711	30.5422	30.7251	30.7455
ZMO0850	Sigma54 specific transcriptional regulator, Fis family	24.4028	24.2554	24.3057	24.3213	24.8615	24.7958	24.9209	24.8594	24.7097	24.8817	24.7051	24.7655	24.8301	24.8398	24.7882	24.8193	24.6285	24.7311	24.639	24.6342	24.6582	25.2488	25.1059	24.8603	25.0517	25.0667	24.5628	24.639	24.1841	24.6333	24.5048
ZMO0851	Pyridoxine/pyridoxamine 5'-phosphate oxidase (EC 1.4.3.5) (PNP/PMP oxidase) (PNPOx) (Pyridoxal 5'-phosphate synthase)	29.5347	29.5149	29.709	29.5862	29.732	29.7855	29.7872	29.7683	29.8994	29.8997	29.89	29.8963	29.9234	29.889	30.0105	29.941	29.618	29.5927	29.59	29.5496	29.5876	29.5649	29.5822	29.5038	29.4983	29.5373	29.5496	29.6234	29.7097	29.5333	29.604
ZMO0852	S-adenosylmethionine:tRNA ribosyltransferase-isomerase (EC 2.4.99.17) (Queuosine biosynthesis protein QueA)	27.3183	27.4693	27.4848	27.4241	27.1408	26.9892	27.1264	27.0855	26.7121	26.6355	26.6795	26.6757	26.285	26.2729	26.485	26.3477	27.5055	27.4363	27.4246	27.4618	27.457	27.0842	27.0863	26.97	26.8946	27.0088	27.2407	27.2306	27.1169	26.9777	27.1415
ZMO0853	Peptidyl-prolyl cis-trans isomerase (PPIase) (EC 5.2.1.8)	27.5765	27.5728	27.6928	27.614	27.4864	27.5513	27.5558	27.5312	27.542	27.5454	27.5864	27.5579	27.5772	27.6091	27.4134	27.5332	27.6855	27.5678	27.5751	27.641	27.6174	27.5686	27.5073	27.3749	27.4404	27.4728	27.2641	27.12	27.041	27.3844	27.2024
ZMO0855	Polyprenyl synthetase	30.1142	30.1803	30.3079	30.2008	30.1782	29.9742	30.101	30.0845	30.2005	30.1386	30.1804	30.1732	30.2652	30.1466	30.2061	30.2059	30.3189	30.3954	30.3815	30.3041	30.35	30.4809	30.3808	30.3414	30.413	30.404	30.3135	30.276	30.1925	30.1002	30.2206
ZMO0857	Uncharacterized protein	29.7175	29.7858	29.7747	29.7593	29.705	29.6485	29.6324	29.662	29.6166	29.4733	29.5602	29.55	29.6257	29.2578	29.6187	29.5007	29.616	29.517	29.6498	29.5832	29.5915	29.1468	29.16	29.2535	29.1024	29.1657	29.0935	28.8846	28.9295	28.9183	28.9565
ZMO0859	Aminotransferase class V	25.575	25.5652	25.5208	25.5537	25.0595	25.1568	25.0953	25.1039	25.2131	25.1154	25.1991	25.1759	25.2108	25.1607	25.2759	25.2158	25.3879	25.39	25.495	25.5868	25.465	25.3762	25.3716	25.1991	25.3836	25.3326	25.7445	25.7969	25.8418	25.9091	25.8231
ZMO0861	DNA polymerase III subunit gamma/tau (EC 2.7.7.7)	27.1385	27.1649	27.1514	27.1516	27.243	27.3266	27.3805	27.3167	27.3399	27.3471	27.2568	27.3146	27.3665	27.2998	27.3458	27.3374	27.0667	27.1467	27.1355	27.1742	27.1308	27.316	27.2537	27.2648	27.2848	27.2798	27.2403	27.2089	27.2777	27.292	27.2547
ZMO0862	Nucleoid-associated protein ZMO0862	28.6842	28.6828	28.8852	28.7507	28.6733	28.5225	28.32	28.5053	28.534	28.3161	28.4284	28.4262	28.5124	28.1391	28.3661	28.3392	28.4903	28.3442	28.3519	28.3593	28.3864	28.2548	28.0497	28.0274	27.9367	28.0672	28.2589	28.3045	28.5208	28.3123	28.3491
ZMO0863	dCTP deaminase (EC 3.5.4.13) (Deoxycytidine triphosphate deaminase)	27.7551	27.7734	27.8054	27.778	27.9792	27.9137	27.9916	27.9615	27.896	27.9189	27.8376	27.8842	27.9006	27.8457	28.0678	27.938	27.9363	27.9726	27.7979	27.9677	27.9186	28.0958	28.0272	28.0367	28.0904	28.0625	27.8614	27.8741	27.8333	27.862	27.8577
ZMO0864	Cytidine deaminase (EC 3.5.4.5) (Cytidine aminohydrolase)	26.6947	26.6618	26.7745	26.7104	26.4855	26.5262	26.5472	26.5196	26.4931	26.5276	26.6398	26.5535	26.664	26.4665	26.7385	26.623	26.5143	26.6151	26.7159	26.5895	26.6087	26.3554	26.5665	26.74	26.457	26.5297	26.6555	26.8235	26.9028	26.8038	26.7964
ZMO0865	Replicative DNA helicase (EC 3.6.4.12)	26.9999	27.2469	27.1119	27.1196	27.0069	26.9854	26.9828	26.9917	26.9896	26.956	26.8731	26.9396	26.8834	26.8736	26.8962	26.8844	27.2464	27.3657	27.2519	27.3642	27.307	27.1929	26.9557	26.949	26.9585	27.014	26.5543	26.6338	26.5444	26.6497	26.5955
ZMO0867	Hopanoid-associated sugar epimerase	28.1804	28.3347	28.3252	28.2801	28.0277	28.1103	27.9918	28.0432	28.0092	27.9718	27.9308	27.9706	27.8585	27.7995	27.9515	27.8698	28.3247	28.3113	28.312	28.2232	28.2928	28.149	27.9664	27.9595	28.0411	28.029	27.8307	27.646	27.5841	27.5769	27.6594
ZMO0868	Hopene-associated glycosyltransferase HpnB	24.8571	25.1244	24.0595	24.6803	24.6663	24.6101	24.483	24.5864	24.5027	24.4148	24.3255	24.4143	24.2312	24.1537	24.2554	24.2134	25.3716	25.6043	25.3277	25.4493	25.4382	24.9244	24.4758	24.2821	24.4692	24.5379	23.4576	23.1745	22.509	22.6362	22.9443
ZMO0869	Squalene synthase HpnC	29.0155	29.1241	29.1158	29.0851	28.9978	28.8953	28.771	28.888	29.0692	28.896	28.9671	28.9774	29.201	28.7081	29.0999	29.003	28.9579	29.1027	29.0017	29.0736	29.034	29.0206	28.8942	28.9687	28.9577	28.9603	28.9598	29.0035	28.9393	28.8832	28.9464
ZMO0870	Squalene synthase HpnD	28.5745	28.6902	28.6938	28.6528	28.2246	28.2039	28.2335	28.2207	28.2575	28.2557	28.1675	28.2269	28.3262	28.253	28.3919	28.3237	28.7851	28.8021	28.7698	28.7586	28.7789	28.5118	28.2904	28.3168	28.3806	28.3749	28.1337	28.0211	27.9759	28.0599	28.0476
ZMO0871	Squalene-associated FAD-dependent desaturase	27.7721	27.7537	27.6075	27.7111	27.5626	27.4197	27.4926	27.4916	27.6997	27.5713	27.4559	27.5756	27.7422	27.565	27.7019	27.6697	27.6638	27.7335	27.6707	27.695	27.6907	27.7181	27.5822	27.4921	27.6442	27.6091	27.5837	27.533	27.4329	27.526	27.5189
ZMO0872	Squalene--hopene cyclase (EC 4.2.1.129) (EC 5.4.99.17) (Squalene--hopanol cyclase)	26.9562	26.9572	26.9538	26.9557	26.242	25.9768	26.274	26.1642	26.1853	25.9488	26.1371	26.0904	26.132	26.0051	26.0864	26.0745	26.9636	27.0055	26.907	26.9196	26.9489	26.5931	26.1624	25.8533	25.8222	26.1078	25.4159	24.3081	24.2185	24.7005	24.6608
ZMO0874	Hopanoid biosynthesis associated radical SAM protein HpnH	31.4108	31.4846	31.1724	31.3559	31.1709	31.1358	31.0782	31.1283	31.1483	31.0894	31.1313	31.123	31.1901	31.0574	31.1846	31.1441	31.4483	31.4703	31.4542	31.4424	31.4538	31.1583	30.7696	30.6925	30.763	30.8458	30.5166	30.458	30.2967	30.3989	30.4175
ZMO0875	4-hydroxy-3-methylbut-2-enyl diphosphate reductase (EC 1.17.7.4)	30.5038	30.6171	30.5658	30.5622	30.2889	30.3671	30.2626	30.3062	30.2588	30.2414	30.2837	30.2613	30.1747	30.3423	30.3035	30.2735	30.6315	30.4696	30.5661	30.5576	30.5562	30.4123	30.3215	30.3711	30.3684	30.3683	30.1293	29.9898	29.8713	30.0437	30.0085
ZMO0876	Hopanoid biosynthesis associated membrane protein HpnM	28.6174	28.6986	28.6768	28.6643	28.9384	29.1062	29.018	29.0209	29.0544	29.0186	29.037	29.0367	29.0702	29.1292	29.0693	29.0896	28.6353	28.6893	28.7113	28.724	28.69	28.5802	28.587	28.5202	28.7048	28.5981	28.6197	28.3988	28.077	28.4527	28.3871
ZMO0878	Chemotaxis response regulator protein-glutamate methylesterase (EC 3.1.1.61)	30.3394	30.4497	30.3035	30.3642	30.4999	30.5457	30.4362	30.4939	30.5286	30.5771	30.4573	30.521	30.5507	30.6081	30.5042	30.5543	30.4953	30.4937	30.5537	30.5276	30.5176	30.7165	30.7804	30.8356	30.8788	30.8028	30.9076	30.9148	31.0405	31.0364	30.9748
ZMO0882	Methyl-accepting chemotaxis sensory transducer	25.6714	25.7814	25.7693	25.7407	25.9976	25.9029	26.044	25.9815	26.1265	25.9408	25.9759	26.0144	26.199	25.7341	25.983	25.9721	25.475	25.5236	25.5085	25.5231	25.5075	25.7359	25.6732	25.8004	25.6525	25.7155	25.6547	25.744	25.7838	25.7831	25.7414
ZMO0883	30S ribosomal protein S9	32.8444	33.0324	33.0654	32.9807	32.7197	32.8818	32.8074	32.803	32.7339	32.7148	32.7288	32.7259	32.6788	32.724	32.8095	32.7374	33.1684	32.989	33.0382	33.0619	33.0644	32.9234	32.8157	32.891	32.8015	32.8579	32.6598	32.6089	32.5729	32.6922	32.6335
ZMO0884	50S ribosomal protein L13	32.1322	32.0503	32.4477	32.2101	31.3574	31.7155	31.5275	31.5335	31.1219	31.5099	31.607	31.413	31.1846	31.3982	31.3232	31.302	32.196	31.7346	31.9517	31.7635	31.9115	30.921	31.5081	31.8632	31.3018	31.3985	31.5955	31.3272	31.5842	31.5795	31.5216
ZMO0886	Uncharacterized protein	27.3713	27.5765	27.7447	27.5642	27.6362	27.7985	27.7013	27.712	27.7396	27.6088	27.6174	27.6553	27.7017	27.6058	27.7599	27.6891	27.6007	27.5879	27.5286	27.6146	27.5829	27.5919	27.4595	27.4015	27.253	27.4265	26.6633	26.183	26.0038	26.6476	26.3744
ZMO0889	Aldose 1-epimerase (EC 5.1.3.3) (Galactose mutarotase)	27.203	27.1328	27.2058	27.1806	28.8391	29.0538	29.135	29.0093	28.9397	29.0861	29.0278	29.0179	28.8112	29.0133	28.97	28.9315	26.9632	26.9388	27.0689	26.9929	26.9909	27.6591	27.6239	27.6802	27.6089	27.643	27.8822	27.7275	27.5316	27.8115	27.7382
ZMO0890	Lysine--tRNA ligase (EC 6.1.1.6) (Lysyl-tRNA synthetase) (LysRS)	29.8217	29.861	29.9817	29.8881	29.8322	29.8127	29.8036	29.8161	30.0069	29.9614	29.9564	29.9749	30.1705	30.1143	30.1568	30.1472	29.8541	30.0111	29.8767	29.9422	29.921	30.0977	30.0316	29.9948	30.083	30.0518	30.2271	30.2979	30.3427	30.2778	30.2864
ZMO0893	Beta-lactamase	24.6599	24.807	24.8445	24.7705	24.8648	24.9885	24.9677	24.9403	25.0874	24.9681	24.9308	24.9954	24.9406	25.1045	25.0328	25.026	24.6202	24.6849	24.8469	24.6811	24.7083	24.9802	24.9719	24.7704	25.0051	24.9319	24.86	24.9964	24.9799	24.9468	24.9458
ZMO0896	Uncharacterized protein	28.9133	28.8497	28.8965	28.8865	28.9695	28.8879	28.9226	28.9267	28.9428	28.8291	28.8656	28.8792	28.8893	28.6862	28.892	28.8225	28.7803	28.8507	28.7843	28.8644	28.8199	29.0617	28.9882	28.9333	29.1146	29.0245	28.893	28.9184	28.952	28.8574	28.9052
ZMO0899	Glutamine-dependent NAD(+) synthetase (EC 6.3.5.1) (NAD(+) synthase [glutamine-hydrolyzing])	27.8855	27.986	27.8614	27.911	27.9589	27.9555	27.9952	27.9699	27.8437	27.8305	27.9008	27.8583	27.8592	27.7441	27.6991	27.7674	27.9439	28.1236	28.0638	28.0782	28.0524	28.0476	27.9376	27.7824	27.7653	27.8833	27.9062	27.7856	27.7738	27.7681	27.8084
ZMO0900	Glutamate--tRNA ligase 1 (EC 6.1.1.17) (Glutamyl-tRNA synthetase 1) (GluRS 1)	28.8327	28.832	28.7779	28.8142	28.7929	28.742	28.7716	28.7688	28.7614	28.6931	28.7086	28.721	28.8216	28.7135	28.7586	28.7646	28.8213	28.916	28.8544	28.8961	28.872	28.9891	28.9295	28.9372	29.0473	28.9758	29.1155	29.1235	29.1486	29.0882	29.1189
ZMO0902	TonB-dependent receptor	25.6044	25.6327	25.6125	25.6165	25.2647	25.477	25.2081	25.3166	24.7326	24.925	24.7736	24.8104	24.6661	24.1485	24.3978	24.4041	25.2504	26.0167	25.816	25.7274	25.7026	25.26	24.9684	25.2461	24.9419	25.1041	23.0364	20.9913	23.6745	23.0205	22.6807
ZMO0903	2-isopropylmalate synthase (EC 2.3.3.13) (Alpha-IPM synthase) (Alpha-isopropylmalate synthase)	29.2239	29.3003	29.1903	29.2382	29.1626	29.1771	29.0809	29.1402	29.1606	29.2212	29.0926	29.1581	29.1651	29.1335	29.1178	29.1388	29.3794	29.3738	29.4198	29.3165	29.3724	29.4934	29.4148	29.3669	29.4987	29.4434	29.3813	29.5197	29.4853	29.4707	29.4643
ZMO0904	Beta-galactosidase (EC 3.2.1.23)	26.263	26.2589	26.1712	26.231	26.6071	26.6788	26.7218	26.6692	26.42	26.539	26.4246	26.4612	26.2369	26.1731	26.2503	26.2201	26.0233	26.1345	26.1564	26.1398	26.1135	26.2802	26.1364	26.1053	25.9175	26.1099	26.4709	26.2822	26.1038	26.2629	26.28
ZMO0905	Periplasmic glucan biosynthesis protein MdoG	29.8541	29.9176	29.8767	29.8828	30.1501	30.125	30.1287	30.1346	30.084	30.0645	30.0268	30.0584	30.0803	30.0975	30.109	30.0956	29.8895	30.0292	29.952	30.0512	29.9805	30.2219	30.1505	30.1532	30.1575	30.1708	29.9753	29.9393	29.854	29.9265	29.9238
ZMO0908	Lipopolysaccharide biosynthesis protein	28.0692	28.1108	27.4653	27.8818	27.7369	27.6779	27.7769	27.7306	27.828	27.8268	27.825	27.8266	27.8049	28.0033	27.7963	27.8682	28.3147	28.4168	28.236	28.3541	28.3304	28.0073	28.03	28.0096	28.0228	28.0174	27.9256	27.8521	27.3321	27.8689	27.7447
ZMO0909	Glycosyl transferase group 1	26.1862	26.1789	26.3074	26.2242	26.1314	26.0179	25.9734	26.0409	26.0014	25.9108	25.9944	25.9689	25.8232	25.7973	26.0596	25.8934	26.0418	26.2635	26.1444	26.2083	26.1645	26.2382	26.0526	26.1302	26.2985	26.1799	26.7307	26.8976	26.8039	26.7091	26.7853
ZMO0910	ABC transporter related protein	27.921	28.0112	28.0915	28.0079	28.0918	28.2996	27.988	28.1265	28.3241	28.2498	28.3379	28.3039	28.385	28.3978	28.415	28.3993	28.1034	28.282	28.2358	28.4251	28.2616	28.5204	28.4399	28.5953	28.6961	28.5629	29.0707	29.3376	29.1844	29.1841	29.1942
ZMO0911	Polysaccharide export protein	28.3383	28.4088	27.9589	28.2353	28.408	28.3705	28.3867	28.3884	28.2837	28.1513	28.2941	28.243	28.1833	28.2013	28.2197	28.2014	28.4692	28.4253	28.4768	28.4905	28.4655	28.3252	28.0452	27.8641	27.8644	28.0247	27.5158	27.3084	26.7655	27.2967	27.2216
ZMO0912	Uncharacterized protein	29.8178	29.887	29.9024	29.8691	31.0663	31.0054	31.1287	31.0668	30.8217	30.7575	30.7999	30.793	30.5682	30.5798	30.6212	30.5897	30.2494	30.2235	30.0932	30.1928	30.1898	30.4669	30.0627	30.0186	30.0085	30.1392	28.3282	28.0204	27.9811	28.3227	28.1631
ZMO0913	Branched-chain-amino-acid aminotransferase (EC 2.6.1.42)	30.6019	30.5576	30.6468	30.6021	30.3273	30.2954	30.2291	30.2839	30.5475	30.4187	30.4381	30.4681	30.6596	30.5647	30.6845	30.6362	30.6983	30.6272	30.6043	30.6458	30.6439	30.7143	30.7725	30.6616	30.7103	30.7147	30.6543	30.7708	30.7979	30.7295	30.7381
ZMO0914	Bifunctional protein FolD [Includes: Methylenetetrahydrofolate dehydrogenase (EC 1.5.1.5); Methenyltetrahydrofolate cyclohydrolase (EC 3.5.4.9)]	30.2595	30.2105	30.3398	30.2699	29.5302	29.589	29.5849	29.568	29.819	29.8215	29.9513	29.8639	30.0053	30.0186	29.9783	30.0007	30.3098	30.1861	30.1846	30.1512	30.2079	30.1904	30.2629	30.3119	30.2457	30.2527	30.5758	30.5436	30.6224	30.6311	30.5932
ZMO0917	2-nitropropane dioxygenase, NPD	28.8011	28.7329	28.8442	28.7927	29.1781	29.258	29.3028	29.2463	29.1639	29.2549	29.1947	29.2045	29.0848	29.2608	29.1385	29.1614	28.7628	28.6397	28.7659	28.7475	28.729	28.8241	29.0328	29.0663	29.0981	29.0053	29.2242	29.2581	29.3265	29.2762	29.2713
ZMO0918	Catalase (EC 1.11.1.6)	28.1241	28.1956	28.1979	28.1725	28.8245	28.9427	28.9798	28.9156	28.8605	28.8403	28.8015	28.8341	28.3979	28.6544	28.5035	28.5186	27.8048	27.9445	27.9056	27.942	27.8992	28.3998	28.2056	28.1822	27.9606	28.187	28.7158	28.5555	28.3303	28.4925	28.5235
ZMO0919	Diguanylate cyclase with beta propeller sensor	25.1522	26.0301	23.3181	24.8335	26.7979	26.8066	27.7491	27.1179	26.8733	26.7793	26.7187	26.7904	26.9474	26.9222	26.8304	26.9	26.1846	26.733	26.7316	26.2497	26.4747	26.4404	25.7339	30.6416	25.5005	27.0791	22.6339	23.0765	22.9159	24.2196	23.2115
ZMO0920	Uncharacterized protein	25.5542	25.3867	25.5494	25.4967	25.8431	25.8702	25.8115	25.8416	25.6948	26.0298	26.1302	25.9516	26.0032	26.2208	25.8963	26.0401	25.1898	25.1039	25.2861	25.3528	25.2331	25.1651	25.3138	25.7612	25.4826	25.4307	25.83	25.6877	26.2371	26.1615	25.9791
ZMO0921	Uncharacterized protein	27.1854	27.277	27.1785	27.2136	27.6575	27.7035	27.4648	27.6086	27.9168	27.8288	27.7598	27.8351	28.1171	28.0203	28.096	28.0778	27.1532	27.3748	27.2958	27.3519	27.2939	28.0593	28.2476	28.2089	28.5019	28.2544	28.6114	28.6233	28.6698	28.7418	28.6616
ZMO0923	Arginine biosynthesis bifunctional protein ArgJ [Cleaved into: Arginine biosynthesis bifunctional protein ArgJ alpha chain; Arginine biosynthesis bifunctional protein ArgJ beta chain] [Includes: Glutamate N-acetyltransferase (EC 2.3.1.35) (Ornithine acetyltransferase) (OATase) (Ornithine transacetylase); Amino-acid acetyltransferase (EC 2.3.1.1) (N-acetylglutamate synthase) (AGSase)]	29.4443	29.4493	29.4364	29.4433	29.3272	29.3615	29.1971	29.2953	29.3583	29.3416	29.3238	29.3413	29.4136	29.324	29.3838	29.3738	29.5265	29.5913	29.554	29.5171	29.5472	29.7293	29.6929	29.6478	29.6226	29.6732	29.819	29.9736	29.9427	29.824	29.8898
ZMO0924	Protein translocase subunit SecA	30.1562	30.1969	30.1081	30.1537	30.5153	30.496	30.5117	30.5077	30.5603	30.5434	30.5398	30.5478	30.5538	30.6008	30.59	30.5816	30.2326	30.25	30.2128	30.2536	30.2373	30.6134	30.6004	30.6046	30.7087	30.6318	30.8457	30.8762	30.8373	30.8575	30.8542
ZMO0925	Cold-shock DNA-binding domain protein	26.3628	26.251	26.5495	26.3878	27.4192	27.4517	27.6258	27.4989	27.079	27.0408	27.1044	27.0747	26.7189	26.7461	26.9857	26.8169	26.5797	26.4193	26.2069	26.4617	26.4169	26.5938	26.3735	26.4243	26.3504	26.4355	25.4336	25.1232	25.31	25.2951	25.2905
ZMO0935	Glutathione S-transferase domain protein	28.1607	28.1314	28.2497	28.1806	28.5372	28.494	28.4538	28.495	28.7703	28.7148	28.729	28.738	28.8046	28.6727	28.7913	28.7562	28.0697	28.1825	28.2882	28.2012	28.1854	28.3076	28.3687	28.4738	28.388	28.3845	28.6418	28.657	28.6661	28.5981	28.6407
ZMO0937	Aromatic-amino-acid transaminase (EC 2.6.1.57)	28.593	28.5877	28.5451	28.5752	29.6278	29.6342	29.6498	29.6373	29.8163	29.8802	29.8142	29.8369	29.971	30.0475	29.9728	29.9971	28.6368	28.7549	28.701	28.6873	28.695	29.1266	29.0187	29.0575	29.0652	29.067	28.8267	28.7276	28.8383	28.8503	28.8107
ZMO0938	Alkaline phosphatase PhoD (ALPI) (EC 3.1.3.1) (Type I phosphodiesterase/nucleotide pyrophosphatase)	27.1068	27.1329	27.2092	27.1496	27.3198	27.2709	27.3139	27.3015	27.2155	27.1792	27.1842	27.193	27.0709	27.143	27.0299	27.0813	27.5208	27.3661	27.4249	27.3413	27.4133	27.4946	27.4023	27.271	27.3381	27.3765	27.0251	26.7548	26.8044	27.0224	26.9017
ZMO0942	Sucrose-6-phosphate hydrolase (Sucrase) (EC 3.2.1.26) (Invertase)	25.1654	25.3946	25.1734	25.2445	25.5845	25.5702	25.5497	25.5681	25.658	25.6184	25.5201	25.5988	25.6978	25.3992	25.7306	25.6092	25.1193	25.327	25.2242	25.344	25.2536	25.8761	25.5405	25.5012	25.6555	25.6433	26.0737	26.1386	26.0275	26.0455	26.0713
ZMO0945	Aldose 1-epimerase	28.4746	28.5189	28.5032	28.4989	28.966	29.0688	28.8404	28.9584	29.0805	29.1892	28.9956	29.0884	29.2217	29.0965	29.2417	29.1866	28.6525	28.6752	28.65	28.5802	28.6395	28.8318	28.7237	28.7312	28.7228	28.7524	28.5117	28.545	28.535	28.4749	28.5166
ZMO0946	Trigger factor (TF) (EC 5.2.1.8) (PPIase)	33.3448	33.332	33.2759	33.3176	32.8725	32.8763	32.9234	32.8908	32.8308	32.8243	32.9038	32.853	32.7892	32.8112	32.9269	32.8424	33.4026	33.2728	33.3342	33.3177	33.3318	32.9353	32.9985	32.966	32.8558	32.9389	32.8787	32.709	32.6937	32.8199	32.7753
ZMO0948	ATP-dependent Clp protease proteolytic subunit (EC 3.4.21.92) (Endopeptidase Clp)	30.4673	30.362	30.4512	30.4269	30.6313	30.5908	30.4922	30.5714	30.8307	30.8078	30.7668	30.8018	30.9799	30.9612	30.9786	30.9732	30.2227	30.3819	30.3561	30.3476	30.3271	30.8643	31.0008	31.0115	31.1797	31.0141	31.7079	31.8923	32.0041	31.7557	31.84
ZMO0949	ATP-dependent Clp protease ATP-binding subunit ClpX	30.7704	30.7555	30.7049	30.7436	30.9471	30.8725	30.8475	30.889	30.9393	30.9444	30.9187	30.9341	31.1091	30.9927	30.9868	31.0295	30.7425	30.7929	30.7844	30.7804	30.7751	31.2666	31.1808	31.1491	31.2598	31.2141	31.5152	31.5237	31.5143	31.5449	31.5245
ZMO0951	Coproporphyrinogen oxidase (EC 1.3.3.3)	26.1386	26.1472	26.1348	26.1402	26.4577	26.3744	26.4203	26.4175	26.5637	26.628	26.4558	26.5491	26.7784	26.6572	26.6857	26.7071	26.1759	26.2669	26.2996	26.2248	26.2418	26.4977	26.4218	26.5574	26.6266	26.5259	26.5377	26.5961	26.5484	26.5732	26.5638
ZMO0952	tRNA (cytidine(34)-2'-O)-methyltransferase (EC 2.1.1.207) (tRNA (cytidine/uridine-2'-O-)-methyltransferase TrmL)	24.3856	24.1065	23.8795	24.1239	24.3654	24.115	24.077	24.1858	24.2775	23.9966	24.1726	24.1489	24.4844	23.174	24.1674	23.9419	24.1297	24.4482	24.1465	24.1293	24.2134	24.2973	24.1783	24.2353	24.3004	24.2528	24.2184	24.1881	23.8831	23.9914	24.0702
ZMO0961	Cytochrome c class I	25.4872	25.5794	25.5123	25.5263	26.2341	26.0444	25.911	26.0631	26.2857	25.9842	25.8758	26.0486	26.1068	25.9039	26.1044	26.0384	25.4682	25.7174	25.8023	25.7182	25.6765	26.1094	25.8587	25.8685	25.9162	25.9382	25.4899	25.2689	25.0599	25.4282	25.3117
ZMO0962	N-acetylglucosamine-6-phosphate deacetylase (EC 3.5.1.25)	26.3191	26.4661	26.6757	26.487	25.9267	26.128	26.0924	26.049	25.9837	25.9322	26.0754	25.9971	25.9755	26.0171	26.0668	26.0198	26.5082	26.432	26.5322	26.5101	26.4956	26.598	26.5287	26.4761	26.5151	26.5295	26.6741	26.5501	26.5057	26.6462	26.594
ZMO0963	Transcriptional regulator, TetR family	26.7209	26.7425	26.7607	26.7414	27.1611	27.0255	27.053	27.0798	27.226	27.0925	27.0409	27.1198	27.1466	26.9206	27.1669	27.078	26.7275	26.9016	26.8303	26.9281	26.8469	27.373	27.2695	27.2073	27.3514	27.3003	27.1666	27.2791	27.1112	27.1765	27.1834
ZMO0964	RND efflux system, outer membrane lipoprotein, NodT family	28.6634	28.7397	28.5426	28.6486	28.9861	29.0063	29.0958	29.0294	28.966	29.0013	28.9135	28.9603	28.8629	28.9562	28.7944	28.8712	28.5136	28.6349	28.537	28.6412	28.5817	29.3886	29.4775	29.3433	29.555	29.4411	29.6836	29.6755	29.4485	29.5996	29.6018
ZMO0965	Efflux pump membrane protein	29.1741	29.222	28.6319	29.0093	29.224	29.3848	29.3844	29.3311	29.2095	29.2639	29.3037	29.259	29.0958	29.3448	29.1287	29.1898	29.0864	29.0995	29.0034	29.0362	29.0564	29.6357	29.6859	29.6222	29.6562	29.65	30.0239	29.9919	29.6575	30.0274	29.9252
ZMO0970	Purine nucleoside permease	26.7859	26.616	26.7812	26.7277	26.6555	26.6451	26.7275	26.6761	26.4928	26.4032	26.5526	26.4829	26.3105	26.4731	26.4309	26.4048	26.844	26.746	26.7976	26.8237	26.8028	26.6323	26.5274	26.546	26.4531	26.5397	26.0228	25.7395	25.5465	25.9572	25.8165
ZMO0971	Adenine deaminase (ADE) (EC 3.5.4.2) (Adenine aminohydrolase) (AAH)	28.158	28.3875	28.3543	28.2999	28.2149	28.1612	28.1337	28.1699	28.2203	28.027	28.0807	28.1093	28.1682	27.9622	28.1737	28.1014	28.541	28.606	28.5159	28.5212	28.546	28.6273	28.4263	28.3697	28.3968	28.455	27.9492	27.9044	27.9039	27.9038	27.9153
ZMO0973	Hopanoid biosynthesis associated radical SAM protein HpnJ	31.3593	31.2752	31.2545	31.2963	30.7963	30.8524	30.7696	30.8061	30.9779	30.9335	30.9156	30.9423	31.1082	31.087	31.1475	31.1142	31.343	31.3493	31.3227	31.3268	31.3354	31.3902	31.3707	31.2837	31.3387	31.3458	31.546	31.6144	31.5098	31.5772	31.5619
ZMO0974	Hopanoid biosynthesis associated protein HpnK	28.4278	28.3988	28.6316	28.4861	28.7141	28.6276	28.551	28.6309	28.8139	28.7861	28.6949	28.765	28.9703	28.7453	28.9095	28.875	27.9494	28.1207	28.1132	28.0918	28.0688	28.5502	28.5045	28.5461	28.7448	28.5864	29.1272	29.3338	29.3681	29.1599	29.2472
ZMO0976	Aldo/keto reductase	29.4109	29.513	29.4882	29.4707	29.7021	29.7416	29.6995	29.7144	29.8451	29.8065	29.7408	29.7975	29.9109	29.9454	29.9811	29.9458	29.5217	29.5259	29.5961	29.6155	29.5648	29.9063	29.9488	29.9954	30.0091	29.9649	30.3559	30.3676	30.2503	30.2692	30.3108
ZMO0979	TonB-dependent receptor	26.6765	26.8118	26.8029	26.7637	26.8229	26.8976	27.0145	26.9116	26.4748	26.5483	26.6622	26.5618	25.8895	26.0508	26.228	26.0561	27.0329	27.1051	26.9958	26.8627	26.9991	27.0664	26.494	26.6573	26.4896	26.6768	23.3433	22.3198	23.6156	24.0627	23.3354
ZMO0980	DNA polymerase III subunit beta (EC 2.7.7.7)	31.0662	31.0788	30.997	31.0473	31.4516	31.4226	31.3762	31.4168	31.6496	31.5639	31.5142	31.5759	31.7942	31.719	31.7179	31.7437	31.0572	31.1781	31.1063	31.1908	31.1331	31.5969	31.5711	31.5363	31.6686	31.5932	31.9083	32.0075	32.0164	31.9681	31.9751
ZMO0981	ABC transporter related protein	23.8157	24.0765	24.0245	23.9722	23.7259	23.9242	23.7909	23.8137	23.7593	23.8785	23.7713	23.803	23.746	23.753	22.5076	23.3355	23.9084	24.3482	23.8696	24.0332	24.0398	23.7815	23.8273	23.7556	24.2096	23.8935	23.9175	23.8877	23.5527	24.0195	23.8444
ZMO0984	Peptidase M23	24.7395	24.7442	24.8028	24.7621	24.8102	24.8724	24.9911	24.8912	24.8412	24.9631	24.8004	24.8682	24.6965	24.5263	24.7663	24.663	24.8889	24.7505	24.9279	24.9285	24.874	24.7271	24.8346	24.808	24.7433	24.7783	24.7527	24.4584	24.6101	24.6603	24.6204
ZMO0985	5'-nucleotidase SurE (EC 3.1.3.5) (Nucleoside 5'-monophosphate phosphohydrolase)	28.6392	28.6783	28.8227	28.7134	28.245	28.2051	28.2799	28.2434	28.3413	28.2969	28.3499	28.3293	28.5098	28.4494	28.5742	28.5111	28.8414	28.8721	28.8114	28.8781	28.8507	28.6082	28.5333	28.402	28.4081	28.4879	28.3122	28.0695	28.1365	28.0957	28.1535
ZMO0986	Serine--tRNA ligase (EC 6.1.1.11) (Seryl-tRNA synthetase) (SerRS) (Seryl-tRNA(Ser/Sec) synthetase)	29.2643	29.3274	29.263	29.2849	29.1675	29.1972	29.1561	29.1736	29.2906	29.3133	29.2425	29.2821	29.3504	29.3512	29.408	29.3699	29.4318	29.4634	29.4025	29.4496	29.4368	29.2105	29.1644	29.1496	29.1888	29.1784	28.9409	28.9237	28.9061	28.9966	28.9418
ZMO0987	RNA polymerase-binding transcription factor DksA	29.2133	29.3282	29.454	29.3318	29.1314	29.241	29.1385	29.1703	29.1201	29.2288	29.1779	29.1756	29.1115	29.3782	29.2781	29.2559	29.3551	29.3	29.2887	29.3193	29.3158	29.2966	29.2609	29.2208	29.1318	29.2275	29.2947	29.1733	29.1406	29.2046	29.2033
ZMO0989	Heat shock protein Hsp20	27.2079	27.2214	27.1996	27.2096	27.567	27.4873	27.0593	27.3712	27.8615	27.7619	27.814	27.8125	28.3073	27.6411	28.0995	28.0159	27.2111	27.2221	27.3095	27.3524	27.2738	28.1776	28.9506	29.1378	29.7765	29.0106	29.8641	30.1283	30.2666	30.1678	30.1067
ZMO0992	Peptidase S10 serine carboxypeptidase	27.8659	27.938	28.1679	27.9906	28.8669	28.8929	29.0647	28.9415	28.4612	28.5448	28.6395	28.5485	28.0879	28.2139	28.282	28.1946	28.4525	28.293	28.2573	28.2451	28.312	28.8229	28.6286	28.5834	28.2552	28.5725	27.1437	26.4945	26.1152	26.6443	26.5994
ZMO0994	Uncharacterized protein	30.5163	30.5038	30.5689	30.5297	30.6305	30.7458	30.4814	30.6192	30.3976	30.7008	30.6124	30.5703	30.4323	30.6448	30.4174	30.4982	30.4474	30.4987	30.6245	30.5768	30.5368	30.5045	30.5619	30.6906	30.4151	30.543	30.7401	30.4532	30.599	30.6642	30.6141
ZMO0997	KHG/KDPG aldolase [Includes: 4-hydroxy-2-oxoglutarate aldolase (EC 4.1.3.16) (2-keto-4-hydroxyglutarate aldolase) (KHG-aldolase); 2-dehydro-3-deoxy-phosphogluconate aldolase (EC 4.1.2.14) (2-keto-3-deoxy-6-phosphogluconate aldolase) (KDPG-aldolase) (Phospho-2-dehydro-3-deoxygluconate aldolase) (Phospho-2-keto-3-deoxygluconate aldolase)]	33.4407	33.4983	33.5525	33.4972	33.4918	33.3363	33.4561	33.4281	33.5859	33.5027	33.4706	33.5197	33.6941	33.4918	33.6515	33.6124	33.3104	33.3968	33.2897	33.4303	33.3568	33.4092	33.4187	33.2871	33.3418	33.3642	33.4595	33.4642	33.4948	33.3582	33.4442
ZMO0999	Threonylcarbamoyl-AMP synthase (TC-AMP synthase) (EC 2.7.7.87) (L-threonylcarbamoyladenylate synthase)	25.5544	25.5822	25.5864	25.5743	25.2453	25.2998	25.3147	25.2866	25.2715	25.2323	25.195	25.233	25.284	25.2359	25.2752	25.265	25.5768	25.5965	25.5938	25.6695	25.6092	25.5008	25.2421	25.2973	25.3275	25.3419	25.425	25.3934	25.4945	25.2611	25.3935
ZMO1000	5-methyltetrahydropteroyltriglutamate--homocysteine methyltransferase (EC 2.1.1.14) (Cobalamin-independent methionine synthase) (Methionine synthase, vitamin-B12 independent isozyme)	33.9322	33.9233	33.8128	33.8894	33.1693	33.131	33.1639	33.1548	33.1973	33.1434	33.2201	33.1869	33.2689	33.2149	33.2567	33.2469	34.0218	33.9894	33.8899	33.9276	33.9572	33.6612	33.5848	33.4857	33.5251	33.5642	33.3441	33.2983	33.174	33.2552	33.2679
ZMO1002	Phosphoglucosamine mutase (EC 5.4.2.10)	28.0635	28.0908	27.9304	28.0282	27.9766	28.0262	27.9898	27.9975	28.2044	28.2076	28.2187	28.2103	28.3955	28.2994	28.3007	28.3319	28.2494	28.237	28.1849	28.2442	28.2289	28.3651	28.293	28.2153	28.2905	28.291	27.8545	27.6928	27.5382	27.8121	27.7244
ZMO1003	Phosphomethylpyrimidine kinase (EC 2.7.4.7)	27.5584	27.4785	27.6051	27.5473	28.0877	28.0334	27.9834	28.0349	28.0466	28.0245	28.0779	28.0497	28.0174	27.9861	28.03	28.0112	27.6922	27.7197	27.6613	27.7026	27.6939	27.937	28.0001	27.9943	27.9384	27.9674	28.0602	28.0508	28.0447	28.0428	28.0496
ZMO1005	Methyltransferase (EC 2.1.1.-)	25.8596	25.8324	25.905	25.8657	25.7731	25.6678	25.8479	25.7629	25.5435	25.6543	25.6496	25.6158	25.3985	25.1846	25.4993	25.3608	26.0171	26.0723	26.0382	26.0297	26.0393	25.4346	25.1881	25.2092	25.3451	25.2943	24.5303	24.3687	24.2577	23.3511	24.127
ZMO1006	Dihydropteroate synthase (EC 2.5.1.15)	26.0434	26.0196	25.8297	25.9642	26.3652	26.3794	26.4543	26.3997	26.3526	26.1945	26.2761	26.2744	26.1659	26.1173	26.0566	26.1133	26.2033	26.1299	26.2639	26.2211	26.2046	25.8811	25.9657	25.7193	26.1327	25.9247	26.1131	26.1567	26.0128	26.1157	26.0996
ZMO1007	Uncharacterized protein	24.3874	24.3843	23.3994	24.057	24.6501	24.6143	24.5248	24.5964	24.4553	24.5729	24.5104	24.5129	24.4096	24.3714	24.0904	24.2905	24.3417	24.7735	24.5156	24.7064	24.5843	24.7565	24.3065	24.2702	24.3701	24.4258	24.1071	24.0702	23.4897	24.0575	23.9311
ZMO1008	FAD linked oxidase domain protein	27.1136	27.2286	27.2744	27.2055	27.6522	27.5134	27.7367	27.6341	27.5068	27.4035	27.4551	27.4551	27.3694	27.4374	27.4606	27.4225	27.3371	27.3187	27.295	27.2736	27.3061	27.4406	27.303	27.3226	27.1441	27.3026	27.2973	27.2885	27.166	27.1399	27.2229
ZMO1009	SapC family protein	29.5757	29.6462	29.6531	29.625	30.0798	30.0046	29.9974	30.0273	30.0991	29.984	29.9923	30.0251	30.2398	30.0439	30.1891	30.1576	29.648	29.7982	29.7293	29.763	29.7346	29.877	29.8426	29.7872	29.8897	29.8491	29.8223	29.8532	29.9321	29.7231	29.8327
ZMO1012	Uncharacterized protein	25.4169	25.2324	24.8937	25.181	25.0002	27.5632	25.0277	25.8637	21.7512	24.5991	24.7407	23.697	22.3813	23.1122	24.6044	23.366	25.4684	25.5431	25.5842	25.4994	25.5238	25.2743	24.8551	22.4717	24.7077	24.3272	24.8352	24.8893	24.8707	24.4968	24.773
ZMO1013	Maf-like protein ZMO1013	25.8443	25.9238	26.0444	25.9375	25.3911	25.5371	25.4836	25.4706	25.3804	25.2452	25.3072	25.3109	25.5196	25.2944	25.4376	25.4172	26.0251	26.008	26.1636	26.0755	26.068	25.6526	25.4853	25.2574	25.5245	25.48	25.1553	24.9834	24.9492	24.9444	25.0081
ZMO1014	Translation initiation factor IF-1	28.9315	28.9841	28.8451	28.9202	28.8276	28.8264	28.7049	28.7863	28.6525	28.4813	28.7863	28.6401	28.7857	28.4682	28.7585	28.6708	28.9134	28.6478	28.9179	28.9689	28.862	28.6145	28.6126	28.6614	28.5424	28.6077	28.5802	28.5669	28.3409	28.4468	28.4837
ZMO1016	Mammalian cell entry related domain protein	26.9468	27.0301	26.5507	26.8425	27.7773	27.7788	27.8554	27.8039	27.6386	27.6339	27.6505	27.641	27.5042	27.5808	27.4597	27.5149	27.1078	27.1934	27.1125	27.0737	27.1218	27.3834	27.2256	27.1726	27.2885	27.2675	26.9406	26.948	26.4529	26.9	26.8104
ZMO1017	ABC transporter related protein	25.5188	25.535	25.6276	25.5605	26.2057	26.0966	26.278	26.1934	26.1287	26.0068	26.1083	26.0813	26.0504	25.9325	26.0823	26.0217	25.5524	25.7761	25.5563	25.7823	25.6668	25.81	25.6392	25.5225	25.693	25.6662	25.0763	24.6781	25.03	25.1013	24.9715
ZMO1018	Uncharacterized protein	24.6325	24.3576	23.6099	24.2	25.1846	25.1298	25.1855	25.1666	24.9723	25.0931	24.9581	25.0078	24.5585	24.7957	24.7284	24.6942	24.6463	24.7062	24.6787	24.6093	24.6601	24.5334	24.1599	23.916	23.916	24.1313	23.1106	23.4096	23.3596	22.9499	23.2074
ZMO1019	Deoxyhypusine synthase-like protein (EC 2.5.-.-)	31.7225	31.7528	31.6925	31.7226	31.7032	31.684	31.6095	31.6656	31.7248	31.6946	31.702	31.7071	31.7893	31.7342	31.829	31.7842	31.925	31.9264	31.9187	31.9929	31.9408	31.8249	31.8662	31.8469	31.8676	31.8514	31.8489	31.9434	31.8776	31.8991	31.8923
ZMO1020	Orn/DAP/Arg decarboxylase 2	23.9347	24.0081	23.9213	23.9547	23.4162	23.1325	23.2628	23.2705	23.2557	23.302	23.3789	23.3122	23.5183	23.392	23.5574	23.4893	24.3896	24.292	24.2455	24.4476	24.3437	23.1641	23.3815	23.29	23.1519	23.2469	22.7353	22.6275	23.022	23.6233	23.002
ZMO1021	Alpha/beta fold family hydrolase-like protein	28.093	28.0749	28.2275	28.1318	28.4946	28.7776	28.5487	28.607	28.5494	28.8284	28.7918	28.7232	28.7151	28.9343	28.6239	28.7578	28.2474	28.2068	28.4009	28.1181	28.2433	28.0001	28.6821	28.8401	28.8254	28.5869	29.1109	29.2245	29.1348	29.1627	29.1582
ZMO1022	Cysteine desulfurase (EC 2.8.1.7)	26.8589	26.983	27.0713	26.9711	26.8028	26.775	26.8119	26.7966	26.7768	26.7155	26.7615	26.7513	26.8956	26.7208	26.7993	26.8052	26.9714	27.0557	26.9234	27.0036	26.9885	27.1117	26.813	26.8483	26.8805	26.9134	26.9431	26.9364	26.963	26.9176	26.94
ZMO1023	7-cyano-7-deazaguanine synthase (EC 6.3.4.20) (7-cyano-7-carbaguanine synthase) (PreQ(0) synthase) (Queuosine biosynthesis protein QueC)	27.2566	27.3085	27.2841	27.2831	27.6881	27.7495	27.6923	27.71	27.6913	27.6207	27.6864	27.6661	27.6141	27.6282	27.5623	27.6015	27.3924	27.3584	27.4699	27.3938	27.4036	27.5738	27.5889	27.6182	27.6744	27.6138	27.7496	27.7742	27.8921	27.8464	27.8156
ZMO1025	Anaerobic ribonucleoside-triphosphate reductase	29.4633	29.5536	29.2731	29.43	29.1513	29.1373	29.1276	29.1387	29.3518	29.3291	29.2472	29.3094	29.3247	29.2752	29.3071	29.3023	29.671	29.7516	29.6314	29.6571	29.6778	29.5267	29.3816	29.2781	29.3193	29.3764	28.807	28.6501	28.5367	28.705	28.6747
ZMO1026	Uncharacterized protein	24.7709	24.7779	24.9443	24.831	24.062	24.1628	24.2604	24.1617	24.6379	24.8166	24.8039	24.7528	24.7777	25.2075	24.8374	24.9409	25.4547	25.335	25.6533	25.0743	25.3793	24.5128	24.6596	24.6656	24.4677	24.5764	23.856	22.9143	23.9581	23.6351	23.5909
ZMO1032	Dual-specificity RNA methyltransferase RlmN (EC 2.1.1.192) (23S rRNA (adenine(2503)-C(2))-methyltransferase) (23S rRNA m2A2503 methyltransferase) (Ribosomal RNA large subunit methyltransferase N) (tRNA (adenine(37)-C(2))-methyltransferase) (tRNA m2A37 methyltransferase)	28.2592	28.329	28.2092	28.2658	28.2082	28.2143	28.1387	28.1871	28.0011	27.9267	27.9771	27.9683	27.7655	27.7755	27.8619	27.801	28.3834	28.4144	28.4481	28.3683	28.4036	28.3263	28.1437	28.1887	28.1421	28.2002	27.8472	27.7722	27.6821	27.9051	27.8017
ZMO1034	Calcium-binding EF-hand-containing protein	31.5327	31.3377	31.4963	31.4555	31.5011	31.6707	31.4201	31.5306	31.5388	31.7969	31.7796	31.7051	31.6964	31.8774	31.7288	31.7675	30.3066	30.2429	30.4688	30.2387	30.3142	30.6664	30.4156	30.538	30.3491	30.4923	31.2211	31.0105	31.435	31.3445	31.2528
ZMO1036	Argininosuccinate synthase (EC 6.3.4.5) (Citrulline--aspartate ligase)	31.7226	31.6823	31.7823	31.7291	31.4646	31.5031	31.4953	31.4876	31.5028	31.5339	31.5686	31.5351	31.5299	31.6501	31.5901	31.59	31.7053	31.6256	31.6887	31.6983	31.6795	31.457	31.4691	31.4862	31.4499	31.4656	31.4385	31.4387	31.4591	31.508	31.4611
ZMO1039	Ribonucleoside-diphosphate reductase (EC 1.17.4.1)	29.4702	29.5671	29.2898	29.4424	29.7243	29.6017	29.7761	29.7007	30.0081	29.7806	29.9643	29.9177	29.9408	29.9908	29.897	29.9429	29.4292	29.6436	29.5596	29.6399	29.5681	29.8717	29.8639	29.737	29.9018	29.8436	30.1339	30.0765	29.8352	30.0596	30.0263
ZMO1040	TonB-dependent receptor	26.5411	26.4192	26.5239	26.4948	29.3201	29.3106	29.5955	29.4088	28.548	28.3815	28.5825	28.504	27.8935	27.9023	28.0795	27.9584	27.6293	27.6056	27.4878	27.5946	27.5793	28.0282	27.4703	27.4691	27.2015	27.5423	23.3346	21.712	21.0437	23.9813	22.5179
ZMO1042	Uncharacterized protein	23.6192	23.7269	22.6978	23.348	23.8594	23.7044	23.8485	23.8041	23.8673	23.8802	23.7426	23.83	24.0226	22.0768	23.5492	23.2162	23.912	24.035	23.6855	23.9339	23.8916	24.0111	23.7203	23.3719	23.7502	23.7134	23.8939	23.8193	23.3193	23.9673	23.75
ZMO1043	LemA family protein	27.4875	27.706	27.323	27.5055	27.9058	27.7013	27.6492	27.7521	27.9722	27.8452	27.9126	27.91	28.2001	27.7066	28.0866	27.9978	27.0805	27.1399	27.0961	27.2053	27.1304	27.7665	27.4351	27.4445	27.7274	27.5934	27.9201	28.1424	27.8476	28.3079	28.0545
ZMO1044	Large-conductance mechanosensitive channel	27.0154	27.2938	26.432	26.9137	27.1749	27.0828	27.0535	27.1038	27.0142	26.8413	26.8291	26.8949	26.8771	26.7891	26.7577	26.808	26.898	26.9591	27.0258	27.0552	26.9845	26.7514	26.5213	26.5264	26.5843	26.5959	26.4797	26.1979	25.3797	26.3127	26.0925
ZMO1047	Phosphate-binding protein PstS	27.7874	27.8391	27.8357	27.8207	28.5046	28.3853	28.4943	28.4614	28.9479	28.6887	28.6875	28.7747	28.9147	28.9227	28.9555	28.9309	27.7977	27.7868	27.6533	27.7324	27.7426	28.6363	28.5238	28.4315	28.7945	28.5965	30.2438	30.2972	30.136	30.1268	30.201
ZMO1050	Phosphate import ATP-binding protein PstB (EC 3.6.3.27) (ABC phosphate transporter) (Phosphate-transporting ATPase)	28.6301	28.6177	28.6081	28.6186	29.0192	28.9699	28.9083	28.9658	29.073	29.0383	28.9616	29.0243	29.0849	29.0112	29.0199	29.0387	28.5785	28.5872	28.6445	28.6569	28.6168	28.6506	28.5729	28.6504	28.7132	28.6468	28.88	28.8723	28.8458	28.8451	28.8608
ZMO1052	Phosphoribosylaminoimidazole-succinocarboxamide synthase (EC 6.3.2.6) (SAICAR synthetase)	30.4539	30.4839	30.5958	30.5112	30.5888	30.5379	30.6091	30.5786	30.7445	30.6515	30.6667	30.6876	30.8207	30.7581	30.8059	30.7949	30.5377	30.5973	30.5457	30.5837	30.5661	30.704	30.5967	30.5545	30.6622	30.6294	30.652	30.606	30.4821	30.4782	30.5546
ZMO1054	DNA topoisomerase 4 subunit A (EC 5.99.1.3) (Topoisomerase IV subunit A)	27.0942	27.1833	27.1416	27.1397	27.4636	27.4873	27.4562	27.469	27.6091	27.579	27.5456	27.5779	27.5354	27.5479	27.5364	27.5399	27.188	27.3731	27.3192	27.3261	27.3016	27.3954	27.193	27.1682	27.2083	27.2412	27.0067	26.6834	26.5194	26.6846	26.7235
ZMO1055	Diguanylate cyclase/phosphodiesterase	25.9356	25.9737	25.9345	25.9479	26.259	26.0845	26.2441	26.1958	26.1119	25.9911	26.0449	26.0493	26.1759	26.0171	26.0898	26.0942	25.9656	26.4219	26.0014	26.0963	26.1213	26.0683	25.7019	25.7081	25.9077	25.8465	24.5271	24.1728	24.1898	25.2341	24.531
ZMO1056	Polynucleotide adenylyltransferase region	26.6326	26.7955	26.8341	26.7541	26.5494	26.5685	26.5535	26.5571	26.7285	26.6237	26.695	26.6824	26.9718	26.5959	26.7907	26.7861	26.7252	26.9109	26.8599	26.9345	26.8576	26.9107	26.7666	26.7242	26.8561	26.8144	26.7259	26.667	26.6466	26.6544	26.6735
ZMO1057	GCN5-related N-acetyltransferase	26.5214	26.695	26.6579	26.6247	26.4507	26.3396	26.289	26.3598	26.3047	26.1953	26.2619	26.254	26.3012	26.1566	26.1889	26.2156	26.7542	26.8822	26.7829	26.8586	26.8195	26.6724	26.462	26.4158	26.6554	26.5514	26.381	26.2888	26.1767	26.1405	26.2467
ZMO1060	Superoxide dismutase (EC 1.15.1.1)	30.3399	30.3104	30.5149	30.3884	30.5203	30.479	30.4193	30.4729	30.5771	30.5932	30.5262	30.5655	30.6481	30.4922	30.588	30.5761	29.8072	29.7109	30.0427	29.9231	29.871	30.7123	30.7342	30.7361	30.7696	30.7381	31.3246	31.3089	31.5179	31.1459	31.3243
ZMO1063	Phage shock protein A, PspA	28.3541	28.3793	28.6143	28.4492	28.7766	28.9072	28.969	28.8843	29.234	29.1279	29.1142	29.1587	29.1329	29.3521	29.1907	29.2253	26.9352	27.0531	26.9732	27.0001	26.9904	27.8887	27.9952	27.9613	28.096	27.9853	29.2195	29.4512	29.7969	29.0901	29.3894
ZMO1067	Fe-S metabolism associated SufE	27.7244	27.7755	27.8606	27.7868	27.8784	27.7238	27.6141	27.7388	27.6118	27.4113	27.5159	27.513	27.6634	27.0802	27.5031	27.4156	27.4451	27.7676	27.5554	27.6516	27.6049	27.5178	27.3338	27.4116	27.2635	27.3817	27.0968	27.1223	27.1336	26.8774	27.0575
ZMO1070	Signal recognition particle receptor FtsY (SRP receptor)	27.8195	27.9256	27.924	27.8897	27.805	27.8814	27.7828	27.823	27.8997	27.8281	27.8497	27.8592	27.916	27.7109	27.9243	27.8504	28.0025	28.1265	28.1442	28.1774	28.1126	28.1173	28.097	28.0183	28.0628	28.0739	27.8984	27.8714	27.8931	27.9097	27.8932
ZMO1071	MiaB-like tRNA modifying enzyme (EC 1.3.1.74)	26.3106	26.4797	26.4204	26.4036	26.4164	26.4365	26.4306	26.4278	26.5678	26.4742	26.4663	26.5028	26.5884	26.5273	26.4125	26.5094	26.518	26.5196	26.5465	26.5321	26.5291	26.6994	26.4933	26.5522	26.5327	26.5694	26.4185	26.4161	26.3576	26.5385	26.4327
ZMO1072	Diaminopimelate epimerase (DAP epimerase) (EC 5.1.1.7) (PLP-independent amino acid racemase)	27.8608	28.0382	27.9449	27.948	27.9505	27.9916	27.9357	27.9593	28.0512	28.0724	27.9796	28.0344	28.0423	28.0337	28.1001	28.0587	28.0441	28.079	28.1479	28.1351	28.1015	28.0494	28.2185	28.2296	28.2532	28.1877	28.4251	28.4511	28.3968	28.4698	28.4357
ZMO1075	Signal recognition particle protein (Fifty-four homolog)	30.0081	30.0628	30.0975	30.0561	30.4491	30.3386	30.3755	30.3878	30.1982	30.2214	30.1836	30.2011	30.0786	30.0627	30.1015	30.0809	30.1939	30.2541	30.1992	30.2369	30.221	30.3978	30.2455	30.2813	30.3808	30.3264	30.201	30.2305	30.1703	30.1538	30.1889
ZMO1076	30S ribosomal protein S16	32.4065	32.4066	32.4576	32.4235	32.2532	32.2305	32.2944	32.2594	32.1959	32.2036	32.2038	32.2011	32.1194	32.1321	32.1963	32.1493	32.4119	32.4472	32.479	32.4795	32.4544	32.3677	32.2907	32.2445	32.3052	32.302	32.0769	31.9783	32.017	32.0074	32.0199
ZMO1077	Ribosome maturation factor RimM	26.0447	26.1604	26.3137	26.1729	26.3083	26.2493	26.391	26.3162	26.022	25.9708	26.078	26.0236	25.747	25.928	25.9632	25.8794	26.2057	26.3072	26.1883	26.1555	26.2142	26.0335	25.9942	26.1629	25.9726	26.0408	25.7724	25.6535	25.6705	25.7547	25.7128
ZMO1078	tRNA (guanine-N(1)-)-methyltransferase (EC 2.1.1.228) (M1G-methyltransferase) (tRNA [GM37] methyltransferase)	24.567	24.807	24.7166	24.6968	24.821	24.7188	24.5131	24.6843	24.5191	24.5338	24.3941	24.4823	24.2488	24.4252	24.3662	24.3467	24.8156	24.9723	25.0799	24.8776	24.9363	24.9429	24.799	25.0141	24.8633	24.9049	24.3864	24.6367	24.3963	24.434	24.4633
ZMO1079	50S ribosomal protein L19	32.0789	32.0324	32.1214	32.0776	31.97	31.7855	31.9594	31.905	31.8264	31.7505	31.7121	31.763	31.7855	31.6903	31.9558	31.8105	32.1765	32.0586	32.1194	32.2154	32.1425	32.1236	32.0706	31.9678	31.9475	32.0274	31.7124	31.8183	31.6958	31.7196	31.7365
ZMO1081	Uncharacterized protein	26.8823	26.967	26.8667	26.9053	27.6705	27.4946	27.6747	27.6133	27.5548	27.3457	27.3617	27.4207	27.4503	27.2323	27.3913	27.358	26.9876	27.0209	26.8805	26.982	26.9678	26.6087	26.4864	26.4524	26.482	26.5074	25.7386	25.8012	25.5666	25.6337	25.6851
ZMO1084	Cellulose synthase subunit B	24.7219	24.7456	23.2967	24.2547	25.5092	25.4443	25.4007	25.4514	25.5067	25.5066	25.3872	25.4668	25.5205	25.4104	25.2435	25.3915	25.0713	25.1331	25.065	25.2417	25.1278	24.9231	24.7437	24.8507	25.0135	24.8827	24.6256	24.5689	22.1023	24.5446	23.9604
ZMO1085	Cellulose synthase operon C domain protein	27.4579	27.5279	27.0809	27.3556	28.2995	28.2801	28.2619	28.2805	28.2008	28.2101	28.1757	28.1955	28.1152	28.126	27.9579	28.0664	27.5666	27.7556	27.6553	27.7354	27.6783	27.6866	27.3253	27.3743	27.4281	27.4536	26.3834	26.2644	25.9076	26.394	26.2374
ZMO1089	Serine-type D-Ala-D-Ala carboxypeptidase (EC 3.4.16.4)	29.0387	29.0392	29.1462	29.0747	29.182	29.2032	29.2357	29.207	29.2651	29.2348	29.2366	29.2455	29.3346	29.3217	29.3339	29.3301	28.8854	28.9008	28.8156	28.8939	28.874	28.8081	28.8615	28.9192	28.8564	28.8613	29.0098	28.9676	28.9896	29.0615	29.0071
ZMO1090	Thymidylate kinase (EC 2.7.4.9) (dTMP kinase)	26.649	26.7066	26.8024	26.7193	26.9503	26.84	26.9517	26.914	27.0224	27.0059	26.9938	27.0074	27.0891	27.1344	27.0768	27.1001	26.6458	26.7618	26.6596	26.6103	26.6694	26.8105	26.7216	26.6488	26.6155	26.6991	26.8376	26.9201	26.898	26.827	26.8707
ZMO1092	Methionine--tRNA ligase (EC 6.1.1.10) (Methionyl-tRNA synthetase) (MetRS)	29.8379	29.9204	29.8626	29.8736	29.9478	29.9004	29.9811	29.9431	29.9756	29.8987	29.903	29.9257	29.9596	29.9563	29.983	29.9663	29.9342	29.9449	29.9282	29.9958	29.9508	29.9844	29.9299	29.9708	30.0025	29.9719	29.9693	29.9732	29.8649	29.9606	29.942
ZMO1093	Hydrolase, TatD family	27.4961	27.3801	27.5114	27.4625	27.5012	27.521	27.5211	27.5144	27.6384	27.6293	27.5691	27.6123	27.6142	27.6794	27.596	27.6299	27.4779	27.3232	27.4844	27.3593	27.4112	27.4877	27.516	27.5295	27.4676	27.5002	27.6059	27.675	27.7522	27.6937	27.6817
ZMO1094	Beta-lactamase domain protein	25.0829	25.3858	25.2251	25.2313	25.4003	25.2047	25.3508	25.3186	25.5716	25.3183	25.508	25.466	25.6195	25.5354	25.527	25.5606	25.1446	25.1792	25.1758	25.2706	25.1925	25.2622	25.2278	25.3126	25.3766	25.2948	25.3935	25.4283	25.4776	25.4861	25.4464
ZMO1095	MazG family protein	25.8287	25.6952	25.8136	25.7792	25.8842	25.8503	25.8442	25.8596	26.0889	26.0262	25.8801	25.9984	26.4259	26.2355	26.3949	26.3521	25.8275	25.8385	25.7199	25.8206	25.8017	26.0573	26.0089	25.8893	26.1884	26.036	26.2311	26.4763	26.291	26.2936	26.323
ZMO1096	Ribonuclease R (RNase R) (EC 3.1.13.1)	27.4988	27.4921	27.5491	27.5133	27.4829	27.428	27.4901	27.467	27.3792	27.3314	27.3983	27.3696	27.3748	27.3702	27.4692	27.4047	27.4683	27.472	27.4622	27.5008	27.4758	27.44	27.3552	27.4139	27.4199	27.4073	27.734	27.7025	27.6039	27.6204	27.6652
ZMO1097	Thioredoxin	29.4372	29.4733	29.5749	29.4951	29.6504	29.3287	29.2875	29.4222	29.5952	29.3926	29.379	29.4556	29.7147	29.3255	29.483	29.5077	29.1279	29.2906	29.1439	29.1073	29.1674	29.4471	29.3495	29.3546	29.4365	29.397	29.7476	29.8522	30.0215	29.5676	29.7972
ZMO1098	Double-strand break repair helicase AddA	26.6047	26.7852	26.6241	26.6713	26.7074	26.4853	26.672	26.6215	26.6105	26.4519	26.4644	26.5089	26.4889	26.3235	26.4705	26.4277	26.7667	27.0005	26.8049	26.8669	26.8597	26.6863	26.5464	26.3749	26.5479	26.5389	26.5324	26.5117	26.1615	26.3728	26.3946
ZMO1099	Double-strand break repair protein AddB	26.6003	26.5556	26.5073	26.5544	26.4469	26.4585	26.3397	26.4151	26.3265	26.3127	26.3956	26.3449	26.2918	26.2312	26.2317	26.2515	26.6505	26.6231	26.565	26.5646	26.6008	26.4104	26.2554	26.2066	26.2156	26.272	26.3124	26.1828	25.9741	25.6663	26.0339
ZMO1100	Nucleotidyl transferase	28.7806	28.843	28.9683	28.864	28.3923	28.4999	28.3536	28.4153	28.3536	28.3558	28.5273	28.4122	28.2902	28.3473	28.3903	28.3426	28.926	28.8923	28.9428	28.9199	28.9203	28.5535	28.669	28.6491	28.4684	28.585	28.4587	28.2787	28.1589	28.3102	28.3016
ZMO1105	Histidine kinase	26.2783	26.2939	26.3203	26.2975	26.9067	26.9427	26.7023	26.8505	26.8392	26.8306	26.7714	26.8137	27.0117	26.7343	26.7626	26.8362	26.3937	26.6931	26.5214	26.4031	26.5028	26.3363	26.062	26.0961	26.0265	26.1302	24.6597	24.7656	24.524	24.7882	24.6843
ZMO1107	Transcriptional regulator, AsnC family	30.7142	30.8661	31.1182	30.8995	30.519	30.4663	30.1322	30.3725	30.8596	30.4846	30.7441	30.6961	31.0911	30.3637	30.8455	30.7668	30.4971	30.3184	30.4409	30.3925	30.4123	30.599	30.416	30.4333	30.4104	30.4647	30.8656	31.1546	31.2087	31.2867	31.1289
ZMO1109	Uncharacterized protein	32.0219	31.9828	32.1159	32.0402	32.7465	32.7275	32.7849	32.753	32.8489	32.7916	32.776	32.8055	32.9378	32.8601	32.9389	32.9123	32.0074	32.0973	32.0825	32.1243	32.0779	32.4847	32.4408	32.4494	32.47	32.4612	32.4723	32.4029	32.3594	32.5098	32.4361
ZMO1113	FAD-dependent pyridine nucleotide-disulfide oxidoreductase	29.9086	30.0786	29.851	29.9461	29.9673	29.9981	29.9452	29.9702	29.7678	29.7514	29.7766	29.7653	29.5303	29.6111	29.5963	29.5793	30.1593	30.3498	30.4039	30.3778	30.3227	30.298	30.1857	30.1938	30.0288	30.1766	29.6118	29.0352	28.6853	29.1758	29.127
ZMO1116	Glutamate synthase, small subunit	31.2555	31.2756	31.1612	31.2308	31.5396	31.5477	31.5333	31.5402	31.4399	31.4715	31.4951	31.4689	31.3069	31.4201	31.4121	31.3797	31.3803	31.3552	31.3528	31.3491	31.3593	31.209	31.0016	30.9825	31.0241	31.0543	30.2202	30.1882	30.2518	30.1991	30.2148
ZMO1117	Glutamate synthase (Ferredoxin) (EC 1.4.7.1)	33.2086	33.292	32.725	33.0752	33.4386	33.4354	33.4716	33.4485	33.3231	33.304	33.3586	33.3286	33.2356	33.2535	33.2532	33.2474	33.4361	33.3911	33.334	33.3619	33.3808	33.1401	32.9158	32.8729	32.8592	32.947	32.1116	32.0869	31.9779	32.1424	32.0797
ZMO1118	Glutathione S-transferase domain protein	25.6414	25.718	25.7338	25.6977	26.1699	26.0448	26.0108	26.0752	26.2057	26.0725	26.0193	26.0992	26.1347	26.0397	26.1792	26.1179	25.7971	25.9247	25.9267	25.8829	25.8829	25.9197	25.8906	25.7702	25.9983	25.8947	25.5859	25.6765	25.6856	25.7477	25.6739
ZMO1124	Two component, sigma54 specific, transcriptional regulator, Fis family	28.8068	28.8765	28.8863	28.8565	29.1111	29.102	29.1251	29.1128	29.1579	29.1297	29.0714	29.1197	29.1992	29.1148	29.1867	29.1669	28.8571	28.9344	28.8741	28.892	28.8894	29.2494	29.1278	29.1231	29.2275	29.1819	29.402	29.4416	29.402	29.2844	29.3825
ZMO1125	Histidine kinase	24.8374	24.9273	22.7962	24.187	25.2979	25.1511	25.3891	25.2794	25.4034	25.352	25.3035	25.353	25.5649	25.4735	25.3016	25.4467	24.9981	25.4742	25.1999	25.3385	25.2527	25.447	25.2101	25.1285	25.2492	25.2587	24.7931	24.4136	23.6181	24.7513	24.394
ZMO1127	tRNA-dihydrouridine synthase (EC 1.3.1.-)	26.7213	26.7641	26.8109	26.7654	26.2526	26.193	26.2725	26.2393	26.2711	26.201	26.1088	26.1936	26.0027	25.921	26.0451	25.9896	26.8453	26.8275	26.7976	26.9595	26.8575	26.0711	25.7776	25.664	25.8361	25.8372	25.3867	25.5423	25.4538	24.5524	25.2338
ZMO1128	Bifunctional enzyme IspD/IspF [Includes: 2-C-methyl-D-erythritol 4-phosphate cytidylyltransferase (EC 2.7.7.60) (4-diphosphocytidyl-2C-methyl-D-erythritol synthase) (MEP cytidylyltransferase) (MCT); 2-C-methyl-D-erythritol 2,4-cyclodiphosphate synthase (MECDP-synthase) (MECPP-synthase) (MECPS) (EC 4.6.1.12)]	28.6083	28.569	28.6007	28.5927	28.4647	28.6389	28.4572	28.5203	28.5627	28.5452	28.592	28.5666	28.5107	28.6047	28.5451	28.5535	28.5763	28.4179	28.5718	28.5149	28.5202	28.5917	28.579	28.6291	28.5908	28.5976	28.8413	28.7805	29.0256	28.9593	28.9017
ZMO1129	Uncharacterized protein	25.0011	24.5703	24.8035	24.7916	24.7037	24.533	24.3375	24.5247	24.6359	24.2228	24.3241	24.3943	24.3883	24.1223	24.0872	24.1993	24.5785	24.7322	24.589	24.7294	24.6573	24.5331	24.3427	24.3551	24.4241	24.4137	24.2879	24.4278	23.6127	23.9707	24.0748
ZMO1130	CinA domain protein	28.4775	28.6153	28.7663	28.6197	28.7822	28.9629	28.9202	28.8884	28.8883	29.0145	29.0286	28.9771	28.895	29.1628	28.9557	29.0045	28.6957	28.6514	28.7561	28.7179	28.7053	28.8992	28.9475	29.0526	29.0214	28.9802	29.518	29.4216	29.5852	29.5464	29.5178
ZMO1132	Lipoyl synthase (EC 2.8.1.8) (Lip-syn) (LS) (Lipoate synthase) (Lipoic acid synthase) (Sulfur insertion protein LipA)	27.0613	27.1277	27.077	27.0887	27.2083	27.2344	27.1837	27.2088	27.3882	27.3943	27.3008	27.3611	27.2961	27.4507	27.3342	27.3604	27.1838	27.2328	27.2495	27.1635	27.2074	27.4565	27.4116	27.2521	27.4712	27.3979	27.3092	27.3479	27.33	27.3743	27.3404
ZMO1133	Carbonic anhydrase (EC 4.2.1.1) (Carbonate dehydratase)	29.1443	29.1183	29.3026	29.1884	29.5765	29.4894	29.6083	29.5581	29.522	29.6183	29.6157	29.5853	29.5035	29.7698	29.5793	29.6175	29.1099	29.1616	29.1466	29.1316	29.1374	29.7985	29.7393	29.8133	29.7449	29.774	30.2774	30.171	30.2839	30.1849	30.2293
ZMO1135	Peptidase U62 modulator of DNA gyrase	29.2472	29.3767	29.266	29.2967	29.7953	29.756	29.7644	29.7719	30.1057	30.0646	29.9708	30.047	30.2664	30.2312	30.2511	30.2496	29.4873	29.5594	29.4682	29.6183	29.5333	29.8465	29.8049	29.694	29.8387	29.796	29.7443	29.7186	29.6742	29.7152	29.7131
ZMO1136	Cytochrome-c peroxidase (EC 1.11.1.5)	28.3175	28.3152	28.2021	28.2783	29.0608	29.0094	28.9338	29.0013	28.7865	28.8346	28.8407	28.8206	28.7522	28.6597	28.6447	28.6856	28.2669	28.3524	28.3226	28.3598	28.3255	28.5429	28.4516	28.4301	28.3693	28.4485	27.6176	27.6497	27.7307	27.8116	27.7024
ZMO1137	Phosphoserine phosphatase SerB (EC 3.1.3.3)	31.8451	31.7449	31.6924	31.7608	31.8285	31.8165	31.8675	31.8375	31.824	31.7512	31.787	31.7874	31.8723	31.8395	31.8532	31.855	31.718	31.658	31.6866	31.7206	31.6958	31.8107	31.8578	31.8615	31.8246	31.8387	32.1833	32.3383	32.3553	32.3289	32.3014
ZMO1139	Acetolactate synthase (EC 2.2.1.6)	29.705	29.7413	29.6802	29.7089	29.5938	29.5863	29.5327	29.5709	29.6587	29.6174	29.6798	29.6519	29.6173	29.6337	29.6152	29.622	29.812	29.8578	29.8175	29.8531	29.8351	29.8479	29.911	29.8108	29.7792	29.8372	29.5893	29.5768	29.497	29.5545	29.5544
ZMO1140	Acetolactate synthase, small subunit	29.28	29.4347	29.3228	29.3458	29.062	29.0898	28.9604	29.0374	29.0109	28.9118	28.941	28.9546	28.7484	28.6215	28.8356	28.7352	29.6237	29.7553	29.6455	29.6413	29.6664	29.1847	29.1159	29.1488	28.9871	29.1091	28.6184	28.6996	28.5074	28.3955	28.5552
ZMO1141	Ketol-acid reductoisomerase (NADP(+)) (KARI) (EC 1.1.1.86) (Acetohydroxy-acid isomeroreductase) (AHIR) (Alpha-keto-beta-hydroxylacyl reductoisomerase) (Ketol-acid reductoisomerase type 1) (Ketol-acid reductoisomerase type I)	32.902	32.8523	32.8416	32.8653	32.0464	32.1519	32.0575	32.0853	32.0043	32.1386	32.1815	32.1082	31.99	32.1429	32.0888	32.0739	33.05	32.8425	32.9742	32.9371	32.9509	32.3189	32.3697	32.4461	32.3406	32.3688	32.1547	32.1463	32.2077	32.1857	32.1736
ZMO1142	Thioredoxin reductase (EC 1.8.1.9)	29.5922	29.6552	29.5442	29.5972	29.1866	29.2329	29.1945	29.2047	29.3428	29.2451	29.276	29.288	29.452	29.4373	29.4551	29.4482	29.4728	29.5122	29.5439	29.4963	29.5063	29.3511	29.3556	29.3194	29.3914	29.3544	29.4993	29.4834	29.454	29.5357	29.4931
ZMO1145	50S ribosomal protein L31	31.5244	31.3849	31.4623	31.4572	31.2246	31.2599	31.2845	31.2563	31.1118	31.0821	31.1974	31.1304	31.1226	31.1837	31.2112	31.1725	31.408	31.4119	31.3414	31.4407	31.4005	31.159	31.1518	31.2201	31.0005	31.1329	30.9657	31.0357	31.2661	30.9827	31.0626
ZMO1146	3-hydroxyacyl-[acyl-carrier-protein] dehydratase FabZ (EC 4.2.1.59) ((3R)-hydroxymyristoyl-[acyl-carrier-protein] dehydratase) ((3R)-hydroxymyristoyl-ACP dehydrase) (Beta-hydroxyacyl-ACP dehydratase)	28.9713	29.0598	29.1224	29.0512	29.26	29.2615	29.1766	29.2327	29.2985	29.198	29.2176	29.238	29.3865	29.0925	29.256	29.245	29.0365	29.2153	29.1317	29.1169	29.1251	29.1824	29.0348	29.0252	29.1675	29.1025	29.0155	28.884	28.8283	28.8567	28.8961
ZMO1147	Outer membrane chaperone Skp (OmpH)	30.8884	30.9773	31.0022	30.956	31.1583	31.1349	31.0426	31.1119	31.261	31.1032	31.2554	31.2065	31.4153	30.7512	31.2414	31.136	30.6628	30.6888	30.8333	30.7497	30.7337	30.9514	30.7227	30.719	30.7775	30.7927	30.6375	30.6546	30.5185	30.7367	30.6368
ZMO1148	Outer membrane protein assembly factor BamA	29.9495	29.9745	30.0091	29.9777	29.9555	29.9523	30.0259	29.9779	29.9889	29.9575	29.9299	29.9588	29.9415	29.9378	29.9546	29.9446	29.9901	30.0335	30.0036	30.0417	30.0172	30.0267	29.8429	29.8251	29.8938	29.8971	29.7288	29.5647	29.4483	29.6128	29.5886
ZMO1149	Zinc metalloprotease (EC 3.4.24.-)	25.8058	25.7784	24.8234	25.4692	25.7088	25.542	25.4452	25.5653	25.5706	25.4652	25.3583	25.4647	25.6136	25.4305	25.437	25.4937	25.9892	26.1557	26.1459	26.2414	26.1331	25.8025	25.5628	25.5226	25.7172	25.6513	25.3487	25.1544	24.3314	25.064	24.9746
ZMO1150	1-deoxy-D-xylulose 5-phosphate reductoisomerase (DXP reductoisomerase) (EC 1.1.1.267) (1-deoxyxylulose-5-phosphate reductoisomerase) (2-C-methyl-D-erythritol 4-phosphate synthase)	29.8156	29.823	29.8134	29.8173	29.2741	29.3555	29.2681	29.2992	29.3685	29.2489	29.2997	29.3057	29.4745	29.3909	29.4637	29.443	29.8372	29.8585	29.8642	29.8527	29.8532	29.7723	29.7642	29.694	29.7223	29.7382	29.6984	29.7174	29.6935	29.707	29.7041
ZMO1152	Isoprenyl transferase (EC 2.5.1.-)	26.5648	26.7997	27.2103	26.8583	26.4436	26.0921	26.2546	26.2634	26.4637	26.2009	26.4232	26.3626	26.4891	25.9538	26.1346	26.1925	26.5325	26.6558	26.8625	26.8316	26.7206	26.4087	26.3728	26.3045	26.3947	26.3702	26.2571	26.2782	26.0193	25.8966	26.1128
ZMO1153	Ribosome-recycling factor (RRF) (Ribosome-releasing factor)	30.0258	29.8593	30.2069	30.0306	29.6508	29.6553	29.5298	29.6119	29.627	29.711	29.6553	29.6645	29.6523	29.8757	29.7827	29.7702	30.0062	29.9743	30.0013	29.9644	29.9866	30.0221	29.8985	29.7852	29.9259	29.9079	29.7237	29.7185	29.6858	29.616	29.686
ZMO1154	Uridylate kinase (UK) (EC 2.7.4.22) (Uridine monophosphate kinase) (UMP kinase) (UMPK)	28.7275	28.8686	28.7074	28.7679	28.5128	28.533	28.6072	28.551	28.594	28.6312	28.5413	28.5888	28.7599	28.6334	28.6622	28.6852	28.7658	28.9054	28.8669	28.8991	28.8593	28.8855	28.8972	28.8237	28.8999	28.8766	29.0106	29.1591	29.0938	29.0376	29.0753
ZMO1155	Elongation factor Ts (EF-Ts)	32.5848	32.544	32.6401	32.5896	31.9987	32.1068	31.9918	32.0324	31.8643	31.9747	32.0169	31.952	31.8371	31.9651	31.9666	31.923	32.7439	32.5662	32.6596	32.5953	32.6412	32.2295	32.2999	32.3243	32.2202	32.2685	32.3448	32.3415	32.3966	32.3724	32.3638
ZMO1156	30S ribosomal protein S2	33.4444	33.4842	33.5198	33.4828	33.3259	33.3051	33.2967	33.3092	33.2449	33.2096	33.2447	33.2331	33.2029	33.1891	33.2213	33.2044	33.5598	33.5045	33.5975	33.5535	33.5538	33.3984	33.3402	33.438	33.3464	33.3807	33.2024	33.1368	33.1036	33.1691	33.153
ZMO1158	Aspartate racemase	26.0861	25.8353	25.8187	25.9134	26.5471	26.0744	25.9532	26.1915	26.6155	26.0612	26.2455	26.3074	26.852	25.7808	26.5997	26.4108	25.3932	25.4579	25.3725	25.2282	25.3629	25.9612	26.0067	25.849	26.0091	25.9565	26.5632	26.9121	27.1904	26.6501	26.8289
ZMO1160	Phosphatidylserine decarboxylase proenzyme (EC 4.1.1.65) [Cleaved into: Phosphatidylserine decarboxylase alpha chain; Phosphatidylserine decarboxylase beta chain]	26.281	26.5148	25.5518	26.1159	26.7971	26.6113	26.757	26.7218	26.5581	26.6016	26.6828	26.6142	26.5271	26.5596	26.4713	26.5193	26.6031	26.6729	26.4153	26.6615	26.5882	26.7829	26.5067	26.472	26.5842	26.5864	26.4509	26.5604	25.8659	26.3943	26.3179
ZMO1163	Phosphate-specific transport system accessory protein PhoU homolog (Pst system accessory protein PhoU homolog)	28.1677	28.2092	28.2903	28.2224	28.8613	28.5162	28.5478	28.6417	28.9797	28.5719	28.7061	28.7526	29.0745	28.2806	28.8548	28.7366	27.5714	27.7815	27.8217	27.8013	27.744	27.9676	27.9304	27.9256	28.0754	27.9748	28.7097	29.0386	29.0263	28.5849	28.8399
ZMO1166	Protein RecA (Recombinase A)	29.536	29.6272	29.6082	29.5905	29.6908	29.7293	29.7451	29.7217	29.7214	29.8029	29.7788	29.7677	29.7723	29.832	29.8191	29.8078	29.632	29.6786	29.6624	29.6107	29.6459	29.7676	29.8164	29.7635	29.8627	29.8026	29.8642	29.9033	29.9002	29.8743	29.8855
ZMO1167	Peptidase S15	29.2119	29.1387	29.2633	29.2046	29.4776	29.5377	29.6915	29.5689	29.2972	29.0376	29.3022	29.2123	28.6236	28.612	28.8973	28.711	29.5514	29.5706	29.4201	29.4544	29.4991	29.4777	28.9163	28.6283	28.2526	28.8187	27.0423	26.5515	26.3986	26.3719	26.5911
ZMO1169	ATPase BadF/BadG/BcrA/BcrD type	24.5014	25.0621	24.4689	24.6775	24.8392	24.9427	25.0261	24.936	24.9765	25.0577	24.9651	24.9998	25.0471	25.1013	25.0896	25.0793	24.9778	24.7696	24.7892	24.8059	24.8356	24.7903	24.7198	24.6484	24.8205	24.7447	24.5655	24.3909	24.2847	24.7382	24.4948
ZMO1171	Beta-hexosaminidase (EC 3.2.1.52)	25.9457	26.0315	26.1118	26.0297	26.2799	26.2921	26.296	26.2893	26.2314	26.3107	26.3985	26.3136	26.3213	26.2767	26.4182	26.3387	26.1023	26.0845	26.0474	26.0656	26.075	26.3851	26.1903	26.3529	26.4348	26.3408	26.362	26.4203	26.4396	26.2257	26.3619
ZMO1172	N-succinylarginine dihydrolase (EC 3.5.3.23)	28.5034	28.488	28.4422	28.4778	28.8884	28.7622	28.8514	28.834	29.0446	28.9688	28.9206	28.978	29.1768	29.0983	29.0539	29.1097	28.4226	28.6244	28.5724	28.6069	28.5566	28.9286	28.9671	28.8694	29.0383	28.9509	29.0706	29.2043	29.209	29.2035	29.1718
ZMO1173	Uncharacterized protein	26.8558	26.9847	26.2549	26.6985	26.8699	26.867	26.8608	26.8659	26.9374	26.8616	26.8201	26.873	27.0097	26.985	26.8873	26.9606	27.0254	27.0531	26.965	27.0573	27.0252	26.816	26.7502	26.7456	26.7866	26.7746	26.4304	26.3665	25.3594	26.4436	26.15
ZMO1174	Surface antigen (D15)	25.2992	25.4313	25.3787	25.3697	25.3423	25.3326	25.3356	25.3368	25.3957	25.1864	25.3621	25.3147	25.4072	25.2958	25.3535	25.3522	25.5309	25.723	25.7274	25.774	25.6888	25.5942	25.4453	25.3571	25.4658	25.4656	23.1024	23.6928	24.3218	24.2725	23.8474
ZMO1177	Two component transcriptional regulator, winged helix family	26.8083	26.6991	26.7633	26.7569	27.4086	27.4001	27.3407	27.3831	27.4987	27.488	27.345	27.4439	27.5509	27.5533	27.4689	27.5243	26.857	27.036	26.748	26.8203	26.8653	27.3554	27.2294	27.3628	27.3688	27.3291	27.3332	27.4994	27.4976	27.4216	27.438
ZMO1178	Phosphoribosyl-AMP cyclohydrolase (PRA-CH) (EC 3.5.4.19)	27.8057	27.679	27.9068	27.7972	28.3491	28.3225	28.0146	28.2287	28.2641	28.0849	28.1972	28.1821	28.4186	28.0834	28.3006	28.2676	27.7162	27.6917	27.6231	27.608	27.6598	27.9075	27.7067	27.9088	27.8877	27.8527	27.979	28.0757	28.2454	27.9897	28.0724
ZMO1179	Uncharacterized RNA methyltransferase ZMO1179 (EC 2.1.1.-)	26.3699	26.3098	25.9662	26.2153	26.2461	26.4307	26.3788	26.3519	26.2729	26.3232	26.3975	26.3312	26.2675	26.4012	26.4324	26.3671	26.2882	26.5477	26.3337	26.3665	26.3841	26.4251	26.2072	26.2278	26.2887	26.2872	26.311	26.212	25.9624	26.306	26.1979
ZMO1180	ADP-dependent (S)-NAD(P)H-hydrate dehydratase (EC 4.2.1.136) (EC 5.1.99.6) (ADP-dependent NAD(P)HX dehydratase) (NAD(P)H-hydrate epimerase) (NAD(P)HX epimerase)	28.585	28.6131	28.4898	28.5626	28.918	28.9094	28.8708	28.8994	28.991	29.0171	28.9176	28.9753	29.0791	28.9932	29.0159	29.0294	28.6999	28.8643	28.6976	28.7612	28.7557	28.9464	28.8658	28.7992	28.9225	28.8835	29.0474	29.0756	29.0224	29.0388	29.0461
ZMO1182	4-diphosphocytidyl-2-C-methyl-D-erythritol kinase (CMK) (EC 2.7.1.148) (4-(cytidine-5'-diphospho)-2-C-methyl-D-erythritol kinase)	27.8263	27.911	28.0002	27.9125	27.9679	27.9016	27.8275	27.899	28.1089	27.9984	27.9891	28.0322	28.3215	28.1185	28.2995	28.2465	27.8733	27.8785	27.7972	27.9304	27.8698	28.0455	28.1579	28.1011	28.2148	28.1298	28.4841	28.5484	28.5426	28.5236	28.5247
ZMO1183	TPR repeat-containing protein	26.3961	26.4623	26.4265	26.4283	26.8175	26.841	26.973	26.8772	26.9035	26.9525	26.7379	26.8646	26.8669	26.8743	26.906	26.8824	26.4584	26.5933	26.5809	26.504	26.5342	26.734	26.5481	26.598	26.7066	26.6467	26.4349	26.4102	26.4398	26.4187	26.4259
ZMO1184	Electron-transferring-flavoprotein dehydrogenase (EC 1.5.5.1)	29.3544	29.3096	29.2114	29.2918	29.8152	29.7901	29.7643	29.7899	29.9372	29.9622	29.9021	29.9338	30.1363	30.119	30.0648	30.1067	29.3487	29.3693	29.3369	29.4104	29.3663	29.5616	29.5901	29.5607	29.6334	29.5864	29.4636	29.4265	29.5296	29.5995	29.5048
ZMO1186	Lytic transglycosylase catalytic	26.8152	26.97	26.9761	26.9204	27.0157	26.9429	26.9507	26.9698	27.0246	27.0395	26.871	26.9784	26.6907	26.7348	26.7651	26.7302	26.537	26.6906	26.6664	26.7201	26.6535	26.3812	26.2236	26.2647	26.2409	26.2776	26.405	26.1673	26.1939	26.4215	26.2969
ZMO1187	Formamidopyrimidine-DNA glycosylase (Fapy-DNA glycosylase) (EC 3.2.2.23) (DNA-(apurinic or apyrimidinic site) lyase MutM) (AP lyase MutM) (EC 4.2.99.18)	25.9539	25.9979	25.9711	25.9743	26.3976	26.3461	26.2934	26.3457	26.5583	26.6165	26.5218	26.5655	26.7779	26.7517	26.7496	26.7598	25.8918	25.9093	25.9932	25.9912	25.9463	26.7981	26.6794	26.7894	27.0433	26.8276	27.3652	27.4924	27.4664	27.3769	27.4252
ZMO1188	Ubiquinone/menaquinone biosynthesis C-methyltransferase UbiE (EC 2.1.1.163) (EC 2.1.1.201) (2-methoxy-6-polyprenyl-1,4-benzoquinol methylase) (Demethylmenaquinone methyltransferase)	29.3347	29.3218	29.4504	29.369	29.5745	29.5902	29.5752	29.5799	29.6843	29.6637	29.6418	29.6633	29.7767	29.6481	29.7166	29.7138	29.3283	29.418	29.3492	29.4111	29.3766	29.4097	29.2738	29.2067	29.2941	29.2961	29.1466	29.1257	28.9991	29.0393	29.0777
ZMO1190	Phosphopantothenoylcysteine decarboxylase/phosphopantothenate/cysteine ligase (EC 4.1.1.36) (EC 6.3.2.5)	27.4128	27.3081	27.3529	27.3579	27.0898	27.0558	27.1387	27.0948	27.055	27.0331	27.1034	27.0638	26.9692	27.1291	27.1242	27.0741	27.4701	27.3634	27.362	27.371	27.3916	27.1308	26.9764	26.8188	26.9375	26.9659	27.0715	26.8447	27.0058	26.8856	26.9519
ZMO1191	Deoxyuridine 5'-triphosphate nucleotidohydrolase (dUTPase) (EC 3.6.1.23) (dUTP pyrophosphatase)	27.8833	27.9017	27.9066	27.8972	27.9483	27.7992	27.9273	27.8916	27.9629	28.0364	27.8072	27.9355	28.08	28.1089	28.1082	28.0991	27.7441	27.8802	27.932	27.9602	27.8791	27.8167	27.7751	27.7412	27.7617	27.7737	27.9478	27.954	28.1113	27.8369	27.9625
ZMO1192	UBA/THIF-type NAD/FAD binding protein	28.2399	28.421	28.2982	28.3197	28.5546	28.5051	28.4656	28.5084	28.5797	28.5395	28.434	28.5177	28.857	28.6592	28.831	28.7824	28.4392	28.5103	28.3879	28.4892	28.4566	28.4528	28.3291	28.2665	28.4444	28.3732	28.3201	28.3732	28.3193	28.3154	28.332
ZMO1193	DNA topoisomerase 1 (EC 5.99.1.2) (DNA topoisomerase I) (Omega-protein) (Relaxing enzyme) (Swivelase) (Untwisting enzyme)	29.3787	29.4406	29.201	29.3401	29.4652	29.521	29.4927	29.493	29.4887	29.4993	29.5108	29.4996	29.4539	29.4998	29.4085	29.4541	29.475	29.5351	29.4461	29.516	29.4931	29.7199	29.5558	29.4844	29.5828	29.5857	29.6648	29.653	29.5332	29.69	29.6353
ZMO1194	DNA protecting protein DprA	25.2374	25.0731	25.1686	25.1597	24.9585	25.0606	25.0356	25.0182	25.1045	25.1934	25.0729	25.1236	25.3546	25.1332	25.2634	25.2504	25.1566	25.1595	25.1565	25.2427	25.1788	25.5179	25.294	25.2642	25.2752	25.3378	25.5464	25.4904	25.5031	25.4132	25.4883
ZMO1195	Glycerol-3-phosphate acyltransferase (Acyl-PO4 G3P acyltransferase) (Acyl-phosphate--glycerol-3-phosphate acyltransferase) (G3P acyltransferase) (GPAT) (EC 2.3.1.n3) (Lysophosphatidic acid synthase) (LPA synthase)	23.2994	23.3411	22.0202	22.8869	23.1154	23.2462	23.1922	23.1846	23.0063	23.3217	22.8379	23.0553	23.0659	23.2998	22.9474	23.1044	23.6033	23.7253	23.5186	23.5107	23.5895	22.6654	22.7658	23.5157	23.5216	23.1171	22.9044	22.6487	23.4548	22.8765	22.9711
ZMO1197	Glutamate racemase (EC 5.1.1.3)	25.077	25.3154	25.413	25.2684	25.4472	25.336	25.3448	25.376	25.3321	25.1591	25.1103	25.2005	25.1115	24.9592	25.0218	25.0308	25.2764	25.3628	25.1146	25.2965	25.2626	25.4371	25.1219	25.1528	25.1923	25.226	25.2763	24.9639	25.0035	25.0968	25.0852
ZMO1198	5-aminolevulinate synthase (EC 2.3.1.37) (5-aminolevulinic acid synthase) (Delta-ALA synthase) (Delta-aminolevulinate synthase)	28.0571	28.0664	28.0816	28.0684	27.8905	27.6163	27.8504	27.7857	27.8674	27.6467	27.7854	27.7665	27.8281	27.623	27.6967	27.7159	28.0907	28.153	28.0389	28.2225	28.1263	27.3258	27.2583	27.0473	27.2446	27.219	26.8121	26.6863	26.5572	26.5852	26.6602
ZMO1200	Sugar-phosphate isomerase, RpiB/LacA/LacB family (EC 5.3.1.26)	29.8022	29.8439	29.9114	29.8525	29.7883	29.8269	29.5994	29.7382	29.7474	29.6765	29.7432	29.7224	29.9584	29.5377	29.8369	29.7777	29.6777	29.7734	29.7182	29.6451	29.7036	29.9967	29.921	29.8733	29.9227	29.9284	29.847	29.8538	29.909	29.7879	29.8494
ZMO1201	Serine hydroxymethyltransferase (SHMT) (Serine methylase) (EC 2.1.2.1)	32.3816	32.3733	32.4761	32.4103	32.3967	32.443	32.395	32.4116	32.4122	32.4199	32.4667	32.4329	32.5067	32.5237	32.5021	32.5108	32.5149	32.4891	32.4733	32.4918	32.4923	32.7881	32.8071	32.7498	32.7872	32.7831	32.6512	32.619	32.7164	32.7124	32.6748
ZMO1202	Transcriptional repressor NrdR	26.1568	26.2926	26.383	26.2774	26.4628	26.3895	26.4521	26.4348	26.3322	26.2655	26.3005	26.2994	26.0845	26.2419	26.0301	26.1189	26.4188	26.3604	26.5126	26.3255	26.4043	26.4335	26.4711	26.5311	26.5925	26.507	26.1816	26.0958	26.1579	26.163	26.1496
ZMO1203	tRNA (cytidine/uridine-2'-O-)-methyltransferase TrmJ (EC 2.1.1.200) (tRNA (cytidine(32)/uridine(32)-2'-O)-methyltransferase) (tRNA Cm32/Um32 methyltransferase)	26.6701	26.5674	26.6765	26.638	26.709	26.6922	26.7033	26.7015	26.5825	26.5126	26.4938	26.5296	26.4933	26.2537	26.3722	26.3731	26.8948	26.7844	26.8637	26.7846	26.8319	27.0943	26.7438	26.8291	26.7604	26.8569	26.5237	26.4398	26.3724	26.4808	26.4542
ZMO1209	Probable potassium transport system protein kup	26.8779	27.1608	25.9994	26.6794	27.4963	27.417	27.4368	27.45	27.4547	27.3714	27.44	27.422	27.5104	27.4504	27.4775	27.4794	27.4501	27.5674	27.4193	27.5552	27.498	27.6111	27.2348	27.1681	27.3004	27.3286	26.4646	26.3073	25.576	26.3527	26.1752
ZMO1211	Pyridine nucleotide-disulfide oxidoreductase dimerization region	26.8049	26.9266	26.9767	26.9027	27.5267	27.4226	27.578	27.5091	27.6418	27.578	27.6459	27.6219	27.6059	27.7837	27.6529	27.6808	27.1029	27.0769	27.1008	27.1504	27.1078	27.9548	27.7518	27.7915	27.8691	27.8418	27.7056	27.7791	27.6976	27.7736	27.739
ZMO1212	Glucose-6-phosphate isomerase (GPI) (EC 5.3.1.9) (Phosphoglucose isomerase) (PGI) (Phosphohexose isomerase) (PHI)	32.1126	32.0712	32.1642	32.116	32.4989	32.4003	32.4315	32.4436	32.3447	32.3307	32.3457	32.3404	32.2191	32.2414	32.2919	32.2508	32.1108	32.1074	32.064	32.1051	32.0968	33.0374	33.0843	33.0214	33.195	33.0845	33.3848	33.4053	33.3535	33.3432	33.3717
ZMO1214	DEAD/DEAH box helicase domain protein	28.2357	28.338	28.2669	28.2802	28.2005	28.179	28.1794	28.1863	28.1837	28.096	28.1837	28.1545	28.1961	28.2415	28.2014	28.213	28.2405	28.3083	28.225	28.2377	28.2529	28.3281	28.1814	28.1514	28.2642	28.2313	28.3999	28.5091	28.409	28.3592	28.4193
ZMO1221	Uncharacterized protein	27.2576	27.2474	26.9193	27.1414	27.1884	27.3625	27.3921	27.3144	26.9995	27.1765	27.3122	27.1628	26.9445	27.3378	26.9878	27.09	27.3738	27.1301	27.4049	27.2661	27.2937	27.2718	27.0352	27.2545	27.0602	27.1554	27.1124	26.9584	26.7623	27.2684	27.0254
ZMO1222	3-oxoacyl-(Acyl-carrier-protein) reductase	30.3625	30.3334	30.4414	30.3791	30.6771	30.5699	30.6315	30.6262	30.7975	30.788	30.6878	30.7578	30.9017	30.8015	30.9114	30.8715	30.2784	30.3885	30.3403	30.3863	30.3484	30.8218	30.7785	30.6633	30.8983	30.7905	31.2878	31.4213	31.4725	31.2135	31.3488
ZMO1223	Malonyl CoA-acyl carrier protein transacylase (EC 2.3.1.39)	30.2239	30.0971	30.123	30.148	30.5383	30.5296	30.4429	30.5036	30.6498	30.5344	30.5829	30.589	30.7227	30.4299	30.6365	30.5964	30.0976	30.3291	30.26	30.2812	30.242	30.4818	30.5388	30.5078	30.6665	30.5487	30.6108	30.7693	30.6519	30.6203	30.6631
ZMO1225	30S ribosomal protein S6	31.9329	32.0452	31.9629	31.9803	31.9104	31.7951	31.7916	31.8324	31.7448	31.6916	31.7162	31.7175	31.788	31.5132	31.8243	31.7085	32.0537	32.0883	32.0614	32.0928	32.0741	31.9758	31.8389	31.7902	31.8094	31.8536	31.6425	31.5503	31.5525	31.5222	31.5669
ZMO1226	30S ribosomal protein S18	30.0518	30.0704	29.9937	30.0386	29.9582	29.4298	29.4806	29.6229	29.9909	29.5741	29.4185	29.6612	30.1431	29.471	29.8898	29.8346	29.8437	29.83	29.8099	29.8896	29.8433	29.6536	29.4367	29.4467	29.4816	29.5046	29.2388	29.0615	28.7267	29.0108	29.0095
ZMO1227	50S ribosomal protein L9	32.9739	33.0151	33.0361	33.0084	32.7467	32.7622	32.7495	32.7528	32.6529	32.6496	32.6952	32.6659	32.6299	32.5926	32.6344	32.619	33.096	33.0442	33.0658	33.0496	33.0639	32.8787	32.8041	32.7923	32.7559	32.8077	32.618	32.5596	32.5363	32.5868	32.5752
ZMO1228	Mandelate racemase/muconate lactonizing protein	27.8237	27.8549	27.8317	27.8368	27.8358	27.7558	27.7941	27.7952	27.8684	27.794	27.7998	27.8207	27.9385	27.9094	27.9784	27.9421	27.8841	27.8912	27.8554	27.8226	27.8633	27.9305	27.8179	27.8265	27.8897	27.8661	27.951	27.9192	27.9398	27.9366	27.9367
ZMO1229	GTP cyclohydrolase 1 (EC 3.5.4.16) (GTP cyclohydrolase I) (GTP-CH-I)	27.9947	28.0171	27.8178	27.9432	27.6766	27.8146	27.9163	27.8025	27.7069	27.7856	27.7985	27.7637	27.7348	27.8167	27.7221	27.7579	28.0988	27.9579	28.0809	28.0393	28.0442	27.8767	27.7006	27.8081	27.69	27.7689	27.7528	27.5643	27.5051	27.8579	27.67
ZMO1232	Glycosyl transferase group 1	23.7801	23.8918	24.0147	23.8955	24.2769	24.322	24.1041	24.2343	23.9965	23.8287	23.8816	23.9023	23.7632	23.5812	23.479	23.6078	23.8414	23.9395	23.9526	23.9711	23.9262	24.2748	23.8555	24.1457	24.0671	24.0858	24.1993	24.044	24.3205	24.1999	24.1909
ZMO1233	Mannose-1-phosphate guanylyltransferase/mannose-6-phosphate isomerase (EC 2.7.7.22)	28.1485	28.1132	28.0527	28.1048	28.001	28.0019	27.9385	27.9804	28.0433	28.009	27.958	28.0034	28.2166	28.1073	28.1228	28.1489	28.1399	28.254	28.1598	28.2547	28.2021	28.4161	28.3968	28.3393	28.4307	28.3958	28.4588	28.6742	28.5641	28.521	28.5545
ZMO1234	1-deoxy-D-xylulose-5-phosphate synthase 1 (EC 2.2.1.7) (1-deoxyxylulose-5-phosphate synthase 1) (DXP synthase 1) (DXPS 1)	28.8847	28.9447	28.8486	28.8927	28.4785	28.4467	28.4477	28.4576	28.4876	28.2718	28.4408	28.4	28.381	28.2998	28.4231	28.368	28.9279	28.8767	28.8277	28.8803	28.8782	28.4607	28.2261	28.1468	28.2062	28.2599	27.6179	27.3127	27.1918	27.3871	27.3773
ZMO1235	Ferric uptake regulator, Fur family	26.9409	26.9428	27.1965	27.0267	26.8219	27.1295	26.893	26.9481	26.906	27.0403	27.1636	27.0366	27.0916	26.8957	26.97	26.9858	26.9209	26.9283	27.031	26.9175	26.9494	27.2323	27.0272	27.2048	27.1586	27.1557	27.3093	27.3275	27.4718	27.3209	27.3574
ZMO1236	Alcohol dehydrogenase 1 (EC 1.1.1.1) (Alcohol dehydrogenase I) (ADH I)	28.4873	28.5653	28.6181	28.5569	28.9902	29.031	29.0632	29.0281	29.1792	29.1869	29.0975	29.1546	29.3073	29.2645	29.3418	29.3045	28.2255	28.3835	28.4041	28.2737	28.3217	28.7931	28.6638	28.4344	28.331	28.5556	29.501	29.2334	28.9945	29.1539	29.2207
ZMO1237	2-hydroxyacid dehydrogenase homolog (EC 1.1.1.-)	26.831	26.9051	26.8105	26.8489	27.6034	27.5282	27.6659	27.5991	27.4088	27.3708	27.3678	27.3824	27.3948	27.2851	27.1821	27.2873	26.5279	26.8802	26.7821	26.8197	26.7525	27.6559	27.7131	27.6701	27.5661	27.6513	28.1441	28.0163	28.1306	27.8216	28.0282
ZMO1240	2,3-bisphosphoglycerate-dependent phosphoglycerate mutase (BPG-dependent PGAM) (PGAM) (Phosphoglyceromutase) (dPGM) (EC 5.4.2.11)	33.675	33.7235	33.7721	33.7236	33.8386	33.7881	33.8109	33.8125	33.8938	33.8869	33.8808	33.8872	34.0091	33.9745	33.9893	33.991	33.7068	33.7896	33.7902	33.8515	33.7845	33.6162	33.7546	33.7884	33.7202	33.7199	33.7892	33.8226	33.9325	33.8598	33.851
ZMO1243	Uncharacterized protein ZMO1243	25.4562	25.3013	25.6526	25.47	26.0996	26.1617	26.1155	26.1256	26.0778	25.9877	25.9339	25.9998	26.1165	26.0779	26.0149	26.0698	25.7141	25.6889	25.6077	25.7658	25.6941	25.9406	25.7769	25.7608	25.8882	25.8416	25.6952	25.6749	25.6501	25.5905	25.6527
ZMO1251	Uncharacterized protein	28.4127	28.3625	28.6273	28.4675	28.4737	28.6432	28.6657	28.5942	28.3078	28.3111	28.4153	28.3447	28.1003	28.2543	28.1168	28.1571	28.5426	28.505	28.512	28.5049	28.5161	28.4911	28.3784	28.4112	28.1731	28.3635	27.5598	26.9882	27.1547	27.4398	27.2856
ZMO1260	TonB-dependent receptor	25.1866	25.4494	24.9684	25.2015	25.2758	25.0371	25.4662	25.2597	24.5914	24.8133	25.133	24.8459	23.5197	23.8099	23.9868	23.7721	25.4093	25.2328	25.1519	25.3343	25.2821	24.3585	24.3072	23.0905	23.6556	23.8529	21.8551	23.2359	23.1267	24.3002	23.1295
ZMO1261	Extracellular solute-binding protein family 3	25.1624	25.4219	24.007	24.8638	23.8507	23.6721	23.7212	23.748	22.7417	23.6581	23.497	23.299	24.0357	22.9501	23.3917	23.4592	25.1062	25.4707	25.5569	24.6834	25.2043	24.6709	24.3811	23.7108	22.4151	23.7945	23.9469	24.3669	23.4632	21.9252	23.4255
ZMO1264	Mandelate racemase/muconate lactonizing protein	27.8108	27.9521	27.5222	27.7617	26.6894	26.8113	26.6375	26.7127	26.9567	26.7655	26.9373	26.8865	26.9421	26.8263	27.0759	26.9481	27.8327	27.9534	27.9644	27.6495	27.85	27.4799	26.8794	26.7234	26.614	26.9242	25.9191	25.9393	26.0578	25.9537	25.9675
ZMO1265	Uncharacterized protein	25.4128	25.3528	24.931	25.2322	24.3523	24.3279	24.3151	24.3317	24.2998	24.1311	24.3682	24.2664	24.3988	23.9983	24.3297	24.2423	25.3657	25.4041	25.5176	25.1308	25.3546	24.6703	24.2669	24.039	24.0849	24.2653	23.6126	23.2305	22.7502	23.1199	23.1783
ZMO1267	GMP synthase [glutamine-hydrolyzing] (EC 6.3.5.2) (GMP synthetase) (Glutamine amidotransferase)	30.5777	30.5667	30.4371	30.5272	30.6128	30.4904	30.5061	30.5364	30.5558	30.4596	30.4941	30.5032	30.5378	30.4068	30.5597	30.5014	30.625	30.7141	30.5575	30.677	30.6434	30.5936	30.4612	30.4347	30.5431	30.5081	30.2592	30.3315	30.2837	30.1785	30.2632
ZMO1270	8-amino-7-oxononanoate synthase (EC 2.3.1.47)	28.8664	28.9197	28.7479	28.8446	28.8139	28.8731	28.7988	28.8286	28.7907	28.9482	28.8915	28.8768	28.7893	28.8473	28.9389	28.8585	28.9628	28.8743	28.8269	28.7908	28.8637	28.9238	28.899	28.8774	28.9029	28.9008	28.8721	28.8951	28.8919	28.8613	28.8801
ZMO1271	Uroporphyrin-III C-methyltransferase	27.4609	27.403	27.3382	27.4007	26.9769	26.9322	26.9817	26.9636	27.1895	27.0942	27.0826	27.1221	27.1715	27.1836	27.2945	27.2165	27.216	27.448	27.4458	27.2921	27.3505	27.7754	27.5979	27.5983	27.7133	27.6712	28.1558	28.1859	28.0948	28.1472	28.146
ZMO1272	Succinylglutamic semialdehyde dehydrogenase	29.5292	29.5032	29.442	29.4914	30.3421	30.2377	30.4412	30.3404	30.2465	30.1174	30.1823	30.1821	29.9464	30.0305	30.1145	30.0305	29.6898	29.6875	29.5895	29.6485	29.6538	30.0364	29.7779	29.6574	29.7297	29.8003	29.2861	29.0746	29.021	29.1624	29.136
ZMO1273	Amidohydrolase 3	25.0342	24.9836	25.162	25.0599	24.9491	24.935	24.9685	24.9509	24.7633	24.8653	24.8139	24.8142	24.4952	24.6057	24.6735	24.5915	25.0206	25.0893	24.878	24.9374	24.9813	25.4482	25.3451	25.2096	25.4353	25.3595	25.0602	24.8732	24.8628	25.0648	24.9653
ZMO1275	Threonine dehydratase	29.2597	29.2931	29.3079	29.2869	29.3437	29.4248	29.2941	29.3542	29.4588	29.4886	29.3964	29.4479	29.5412	29.5089	29.4945	29.5149	29.5067	29.5501	29.4611	29.4976	29.5039	29.6276	29.5229	29.4857	29.5281	29.541	29.5701	29.518	29.5219	29.5353	29.5363
ZMO1276	Uncharacterized protein	24.349	24.443	23.9928	24.2616	23.9172	23.8627	23.7663	23.8487	23.4165	23.4847	23.674	23.5251	22.9685	22.9521	23.0206	22.9804	24.0222	23.6469	23.6112	23.4387	23.6798	23.1265	23.1936	23.1675	23.2557	23.1858	22.9994	23.153	23.1007	23.6057	23.2147
ZMO1277	Endolytic murein transglycosylase (EC 4.2.2.-) (Peptidoglycan polymerization terminase)	25.9289	25.7993	25.9482	25.8921	26.1068	25.9593	26.1081	26.0581	25.9597	25.9708	25.9955	25.9753	25.9586	26.0745	26.006	26.013	25.9387	25.8843	25.7901	25.8579	25.8678	26.0322	25.8465	25.8629	25.9729	25.9286	25.9862	25.8037	25.653	25.6967	25.7849
ZMO1278	3-oxoacyl-[acyl-carrier-protein] synthase 2 (EC 2.3.1.179)	30.5729	30.4641	30.5201	30.519	30.4333	30.5924	30.4162	30.4806	30.4419	30.5769	30.5637	30.5275	30.4187	30.6244	30.4032	30.4821	30.5249	30.4495	30.5496	30.4765	30.5001	30.2506	30.4366	30.4204	30.424	30.3829	30.3874	30.4345	30.4909	30.5165	30.4573
ZMO1279	Acyl carrier protein (ACP)	31.0843	30.9956	31.1471	31.0757	31.0673	30.9482	30.7533	30.923	30.9218	30.8495	30.9296	30.9003	30.978	30.5542	30.9268	30.8197	30.9578	31.0062	31.0301	31.0849	31.0197	30.767	30.6856	30.7701	30.6704	30.7233	30.6584	30.5581	30.8858	30.3225	30.6062
ZMO1283	Transcriptional regulator, LacI family (EC 5.1.1.1)	27.1245	27.0847	27.0582	27.0891	27.672	27.6636	27.795	27.7102	27.7876	27.8365	27.8644	27.8295	27.9437	27.9532	27.8405	27.9125	27.1249	27.2308	27.2596	27.2225	27.2095	26.5805	26.4998	26.457	26.4271	26.4911	25.855	25.9148	25.8356	25.8683	25.8684
ZMO1284	Gluconate 2-dehydrogenase (Acceptor) (EC 1.1.99.3)	25.5428	25.6653	24.6211	25.2764	25.7281	25.7576	25.7275	25.7377	25.6125	25.5161	25.5008	25.5431	25.5776	25.4811	25.544	25.5342	25.5101	25.8306	25.6106	25.6877	25.6598	25.8709	25.7422	25.631	25.4711	25.6788	25.6244	25.4432	25.0308	25.6466	25.4363
ZMO1285	Glucose-methanol-choline oxidoreductase	26.009	26.1585	25.9768	26.0481	25.9564	26.1101	25.8739	25.9802	25.8394	25.8212	25.8229	25.8278	25.8354	25.7658	25.7471	25.7827	26.2867	26.4423	26.3402	26.352	26.3553	26.3271	26.0903	26.0349	25.9917	26.111	26.1723	26.1461	25.8703	26.0302	26.0547
ZMO1287	Glycosyl transferase group 1	26.0956	26.2545	26.3717	26.2406	25.7945	25.8399	26.0053	25.8799	26.0196	25.9555	25.8628	25.946	25.9384	25.8581	25.8297	25.8754	26.3383	26.4372	26.3488	26.5213	26.4114	26.0723	26.0031	25.9048	25.907	25.9718	25.2723	25.0515	24.9038	25.1322	25.09
ZMO1291	Peptidase S10 serine carboxypeptidase	28.4417	28.5221	28.4709	28.4782	29.2624	29.2488	29.307	29.2727	28.8121	28.6362	28.7164	28.7216	28.047	27.8908	28.2614	28.0664	29.1014	29.0394	29.0705	29.1007	29.078	30.1438	29.79	29.737	29.426	29.7742	27.4773	26.9751	26.99	27.0664	27.1272
ZMO1294	Sugar isomerase (SIS)	26.6663	26.6917	26.6488	26.6689	25.9041	25.8541	25.8152	25.8578	25.9092	25.7781	25.584	25.7571	26.0118	25.5354	25.5944	25.7139	26.7738	26.8323	26.8591	26.9116	26.8442	26.9071	26.7713	26.7335	26.8369	26.8122	26.7094	26.7419	26.6772	26.7086	26.7093
ZMO1295	7-carboxy-7-deazaguanine synthase (CDG synthase) (EC 4.3.99.3) (Queuosine biosynthesis protein QueE)	24.449	24.5293	24.3772	24.4518	24.0561	23.7371	23.8781	23.8904	23.7608	23.6259	23.5602	23.649	23.7348	23.6172	23.8375	23.7298	24.5613	24.7415	24.7798	24.8998	24.7456	24.9078	24.5388	24.7006	24.9834	24.7826	24.716	24.5815	24.615	24.5445	24.6143
ZMO1298	TonB-dependent receptor plug	22.7518	23.8814	23.218	23.2837	23.647	23.7884	23.9437	23.793	23.1041	23.4059	23.147	23.219	23.0832	22.5662	22.8723	22.8406	24.1211	23.52	23.7002	23.766	23.7768	23.6224	23.1947	23.3378	23.1261	23.3203	23.8389	23.1374	22.6472	21.7736	22.8493
ZMO1299	Capsular polysaccharide biosynthesis protein	28.4403	28.5071	28.4598	28.4691	28.2488	28.3431	28.284	28.292	28.3078	28.3017	28.3073	28.3056	28.1985	28.2508	28.1677	28.2057	28.4746	28.6191	28.5481	28.5734	28.5538	28.0479	28.1441	28.1301	28.1313	28.1134	27.8637	27.7712	27.7045	27.9421	27.8204
ZMO1300	Uncharacterized protein	29.3656	29.292	29.3505	29.336	28.9889	29.0459	28.9699	29.0016	28.9705	28.9854	28.9001	28.952	29.015	28.9652	28.9504	28.9769	29.3382	29.3718	29.3631	29.3828	29.364	28.942	28.9586	28.9203	28.895	28.929	28.7526	28.722	28.7433	28.8188	28.7592
ZMO1301	Uncharacterized protein	25.7982	26.045	25.9734	25.9389	26.0649	26.0296	26.0889	26.0611	26.2675	26.1883	25.9409	26.1322	26.3083	26.2199	26.3674	26.2985	25.9948	26.0629	26.0383	26.0794	26.0438	26.1982	26.0163	26.0596	26.081	26.0888	26.0865	26.105	26.0248	25.9865	26.0507
ZMO1303	Pyrroline-5-carboxylate reductase (P5C reductase) (P5CR) (EC 1.5.1.2) (PCA reductase)	28.7097	28.8071	28.7633	28.76	29.1321	29.016	29.058	29.0687	29.2543	29.113	28.9957	29.121	29.2445	29.0589	29.1247	29.1427	28.515	28.791	28.5984	28.7713	28.6689	29.1582	29.1974	29.0749	29.2137	29.161	29.3695	29.3474	29.4148	29.3347	29.3666
ZMO1306	Hemolysin A	25.6971	25.7562	25.7161	25.7231	25.5176	25.4378	25.356	25.4371	25.5562	25.533	25.3649	25.4847	25.5598	25.3574	25.4438	25.4537	25.6958	25.7717	25.6775	25.8208	25.7415	25.7208	25.7734	25.7043	25.8543	25.7632	25.8925	25.818	25.8276	25.8581	25.849
ZMO1307	Fumarate hydratase class I (EC 4.2.1.2)	26.823	26.8663	26.8061	26.8318	26.6636	26.6217	26.5773	26.6209	26.668	26.6824	26.7436	26.698	26.8091	26.7313	26.6718	26.7374	27.0007	27.0256	26.8977	26.917	26.9602	27.139	27.1357	27.2136	27.1977	27.1715	27.2741	27.1206	27.0413	27.0568	27.1232
ZMO1309	Probable cytosol aminopeptidase (EC 3.4.11.1) (Leucine aminopeptidase) (LAP) (EC 3.4.11.10) (Leucyl aminopeptidase)	31.3447	31.3094	31.3328	31.3289	31.7183	31.7037	31.7204	31.7141	31.7349	31.6831	31.6783	31.6988	31.6702	31.6694	31.7387	31.6928	31.3098	31.3184	31.2775	31.3209	31.3066	31.62	31.5557	31.517	31.5663	31.5648	31.5958	31.5457	31.5391	31.5174	31.5495
ZMO1311	LPS-assembly protein LptD	25.8315	25.8977	25.9551	25.8948	25.8977	25.9556	25.8951	25.9161	25.6909	25.8305	25.8039	25.7751	25.6246	25.8079	25.7128	25.7151	25.953	25.9255	25.8808	25.9237	25.9208	25.7673	25.6512	25.5228	25.6832	25.6561	25.2904	25.0798	25.277	25.3186	25.2414
ZMO1312	Peptidylprolyl isomerase (EC 5.2.1.8)	28.6479	28.5951	28.6632	28.6354	28.6534	28.7004	28.6841	28.6793	28.642	28.6333	28.5649	28.6134	28.7183	28.6722	28.6424	28.6776	28.723	28.8051	28.7987	28.8272	28.7885	28.747	28.8507	28.8217	28.8775	28.8242	28.607	28.3996	28.5285	28.6887	28.556
ZMO1313	4-hydroxythreonine-4-phosphate dehydrogenase (EC 1.1.1.262) (4-(phosphohydroxy)-L-threonine dehydrogenase)	28.5832	28.5836	28.5921	28.5863	28.7997	28.767	28.7416	28.7695	28.8682	28.8802	28.8062	28.8515	28.9497	28.986	28.952	28.9625	28.5647	28.5981	28.5668	28.6382	28.592	28.8779	28.8853	28.7878	28.8724	28.8559	29.1209	29.1867	29.1091	29.0813	29.1245
ZMO1314	Ribosomal RNA small subunit methyltransferase A (EC 2.1.1.182) (16S rRNA (adenine(1518)-N(6)/adenine(1519)-N(6))-dimethyltransferase) (16S rRNA dimethyladenosine transferase) (16S rRNA dimethylase) (S-adenosylmethionine-6-N', N'-adenosyl(rRNA) dimethyltransferase)	26.6039	26.6927	26.8999	26.7322	26.4805	26.548	26.5095	26.5127	26.4901	26.4635	26.4667	26.4734	26.6193	26.4024	26.5225	26.5147	26.6433	26.6315	26.512	26.4763	26.5658	26.7576	26.8025	26.6926	26.7719	26.7562	26.7831	26.9398	26.8838	26.9453	26.888
ZMO1315	Uncharacterized protein	27.127	27.1243	27.201	27.1507	27.0209	27.0308	27.0543	27.0353	26.9874	27.1195	27.0183	27.0417	27.1575	27.0589	27.2457	27.154	27.2788	27.2731	27.2736	27.2732	27.2747	27.2667	27.1835	27.1562	27.2672	27.2184	27.147	27.0138	27.0317	27.0642	27.0642
ZMO1318	Uncharacterized protein	26.7325	26.745	26.6697	26.7157	27.2507	27.2155	27.1751	27.2138	27.202	27.185	27.187	27.1913	27.3176	27.178	27.2874	27.261	26.7857	26.8783	26.8437	26.8231	26.8327	27.4506	27.1652	27.1613	27.346	27.2808	27.0381	27.0939	26.9406	26.9451	27.0044
ZMO1319	Uncharacterized protein	26.429	26.4934	26.7781	26.5668	26.4791	26.4532	26.6648	26.5324	26.5059	26.5462	26.5569	26.5363	26.3918	26.6084	26.5921	26.5307	26.4957	26.4702	26.6068	26.6508	26.5559	26.4632	26.3581	26.3695	26.3373	26.382	26.2852	26.278	26.3418	26.3002	26.3013
ZMO1320	Fmu (Sun) domain protein	26.9532	27.123	26.7932	26.9564	27.186	27.057	27.1251	27.1227	27.1345	27.0937	27.089	27.1057	27.1498	27.0005	27.0666	27.0723	27.2226	27.2041	27.0585	27.1686	27.1634	27.3989	27.1734	27.0734	27.2299	27.2189	27.2152	27.1708	26.8716	27.0003	27.0645
ZMO1321	Inosine-5'-monophosphate dehydrogenase (IMP dehydrogenase) (IMPD) (IMPDH) (EC 1.1.1.205)	32.6768	32.6983	32.6304	32.6685	32.6825	32.7517	32.6513	32.6952	32.8765	32.9046	32.8774	32.8861	33.0229	32.9331	32.9896	32.9819	32.7653	32.7583	32.8113	32.7949	32.7824	32.8887	32.9016	32.8351	32.8511	32.8691	32.6407	32.5616	32.5537	32.6554	32.6028
ZMO1323	Histidine kinase	28.2365	28.3809	27.4488	28.0221	28.1892	28.1538	28.2862	28.2097	28.2914	28.2978	28.2925	28.2939	28.3397	28.4396	28.2246	28.3346	28.5261	28.6168	28.5182	28.5627	28.556	28.4891	28.3095	28.2681	28.3983	28.3663	28.3538	28.2787	27.5627	28.3024	28.1244
ZMO1325	Nucleotide-binding protein ZMO1325	25.8067	25.8542	25.8017	25.8209	26.5668	26.4668	26.7082	26.5806	26.8298	26.7936	26.7165	26.78	26.9572	26.8764	26.9785	26.9374	25.9977	25.9033	25.8891	25.9778	25.942	26.6679	26.5776	26.5928	26.7108	26.6373	27.1559	27.2323	27.2274	27.262	27.2194
ZMO1328	tRNA/rRNA methyltransferase (SpoU)	27.4438	27.4734	27.374	27.4304	27.7163	27.5725	27.6568	27.6486	27.7209	27.6084	27.54	27.6231	27.8468	27.5842	27.5896	27.6735	27.6096	27.7352	27.6173	27.6991	27.6653	27.6645	27.5938	27.6094	27.7027	27.6426	27.3611	27.3911	27.4693	27.2881	27.3774
ZMO1329	NAD kinase (EC 2.7.1.23) (ATP-dependent NAD kinase)	25.9559	26.0986	26.067	26.0405	26.4186	26.3664	26.3754	26.3868	26.3015	26.3238	26.2795	26.3016	26.3657	26.42	26.3813	26.389	26.1249	26.075	26.1197	26.2702	26.1475	26.3507	26.2151	26.1718	26.3585	26.274	26.3232	26.4159	26.3803	26.3049	26.3561
ZMO1331	MscS Mechanosensitive ion channel	27.0511	26.9285	26.3964	26.792	26.8563	27.08	26.8407	26.9257	26.8187	27.0237	26.939	26.9271	26.7234	27.0862	26.8886	26.8994	27.0129	26.9722	27.0894	26.9476	27.0055	26.6782	26.6084	26.6387	26.7443	26.6674	26.7535	26.723	26.1206	26.6862	26.5708
ZMO1334	YceI family protein	26.897	26.9418	27.1691	27.0026	27.0809	27.1034	27.0887	27.091	27.4775	27.4447	27.4507	27.4576	27.7421	27.8588	27.6999	27.7669	26.9021	26.9686	26.9789	26.9604	26.9525	27.5403	27.3995	27.3348	27.4069	27.4204	28.1484	27.8295	27.6041	27.9982	27.895
ZMO1335	NAD(P)H dehydrogenase (quinone) (EC 1.6.5.2) (Flavoprotein WrbA) (NAD(P)H:quinone oxidoreductase) (NQO)	28.3772	28.4974	28.5235	28.4661	28.8317	28.9114	28.753	28.832	29.1334	29.2303	29.0588	29.1408	29.3678	29.4261	29.3153	29.3697	27.9532	28.1121	28.0582	28.1878	28.0778	29.0524	28.899	28.7895	28.9482	28.9223	29.7616	29.8845	29.8505	29.6721	29.7922
ZMO1341	Uncharacterized protein	25.8322	25.9664	24.75	25.5162	26.7618	26.603	26.5906	26.6518	26.4882	26.5628	26.4804	26.5105	26.4088	26.6157	26.3843	26.4696	25.8894	26.0214	26.0858	25.9887	25.9963	26.4926	26.4468	26.3161	26.4117	26.4168	26.6328	26.6532	26.3336	26.7256	26.5863
ZMO1344	Aldo/keto reductase	30.0141	30.0851	30.0913	30.0635	30.7327	30.6796	30.4953	30.6359	30.4705	30.4557	30.3811	30.4358	30.4808	30.3749	30.5023	30.4527	29.85	30.0193	29.9613	29.9454	29.944	30.4556	30.5029	30.4746	30.6838	30.5292	31.3611	31.5068	31.4753	31.3407	31.421
ZMO1345	Aminopeptidase N	29.8569	29.8851	29.7312	29.8244	29.8286	29.8268	29.7912	29.8156	29.9843	29.9408	29.9844	29.9698	30.154	30.112	30.1321	30.1327	29.9801	29.9636	29.9239	29.9636	29.9578	30.2702	30.258	30.218	30.3255	30.2679	30.2866	30.3175	30.3318	30.3511	30.3218
ZMO1347	Aromatic amino acid beta-eliminating lyase/threonine aldolase	30.1516	30.0752	30.2035	30.1434	30.3994	30.493	30.3782	30.4236	30.4818	30.4772	30.4577	30.4722	30.4293	30.4296	30.4926	30.4505	30.2294	30.1615	30.1921	30.169	30.188	30.4446	30.3938	30.3877	30.4312	30.4143	30.0587	30.0092	30.0263	30.0093	30.0259
ZMO1348	Methionine aminopeptidase (MAP) (MetAP) (EC 3.4.11.18) (Peptidase M)	29.0947	29.1457	29.1871	29.1425	29.3604	29.331	29.3526	29.348	29.6075	29.6149	29.5173	29.5799	29.7702	29.6803	29.7291	29.7265	29.1356	29.173	29.0917	29.1735	29.1434	29.492	29.4738	29.3487	29.482	29.4491	29.4861	29.4548	29.3949	29.4723	29.4521
ZMO1350	Molybdopterin binding domain protein	28.4182	28.4961	28.5876	28.5006	28.8775	28.7381	28.8008	28.8055	29.032	29.0131	28.9466	28.9972	29.2544	29.0483	29.1547	29.1525	28.2783	28.412	28.4322	28.4462	28.3922	29.0253	28.9839	28.9721	29.0987	29.02	29.5785	29.7839	29.7424	29.5762	29.6703
ZMO1352	Uncharacterized protein	26.2269	26.3856	25.2429	25.9518	27.1023	27.1307	26.8561	27.0297	27.0084	27.1884	27.0216	27.0728	27.0381	26.9984	26.8899	26.9755	26.5504	26.7576	26.6328	26.6328	26.6434	26.5119	26.115	26.0718	26.5183	26.3043	27.8858	28.2377	27.4712	27.998	27.8982
ZMO1353	UPF0303 protein ZMO1353	28.6611	28.6206	28.8894	28.7237	29.0735	29.0778	29.2419	29.1311	29.2342	29.0766	29.1815	29.1641	29.2788	29.2916	29.4111	29.3271	28.6294	28.5379	28.4804	28.455	28.5257	29.0825	29.1459	29.0619	29.1583	29.1122	29.4227	29.4136	29.4137	29.2942	29.3861
ZMO1354	OmpA/MotB domain protein	33.5025	33.4939	33.2919	33.4294	33.209	33.2566	33.2595	33.2417	33.284	33.2678	33.3143	33.2887	33.3066	33.2897	33.3683	33.3215	33.4695	33.4555	33.4457	33.4214	33.448	33.2306	33.3008	33.1887	33.1348	33.2137	33.0499	32.9829	32.426	32.9096	32.8421
ZMO1355	ABC transporter related protein	27.441	27.5975	27.5345	27.5243	26.804	26.9401	26.8099	26.8514	26.8542	26.6783	26.8212	26.7846	26.8176	26.7621	26.9335	26.8377	27.6238	27.575	27.6561	27.629	27.621	26.8664	26.9023	26.8085	26.7601	26.8343	26.5007	26.3229	25.9157	26.2974	26.2592
ZMO1356	Chromosomal replication initiator protein DnaA	26.1264	26.3384	25.1878	25.8842	24.5916	25.5548	25.3279	25.1581	25.7838	25.9455	25.7747	25.8347	25.8966	26.1461	25.8545	25.9657	26.5198	25.9126	25.9134	26.2297	26.1439	24.8012	25.4264	25.4032	25.4559	25.2717	24.4617	24.1521	22.8622	23.0926	23.6421
ZMO1358	30S ribosomal protein S20	30.421	30.3428	30.5208	30.4282	29.9897	30.019	29.9053	29.9713	29.7937	30.0221	30.0032	29.9397	29.9817	29.9921	29.9682	29.9807	30.4529	30.2562	30.399	30.2541	30.3405	29.8442	29.7465	29.8947	29.7509	29.8091	29.4508	29.5372	29.1707	29.3973	29.389
ZMO1360	Pyruvate decarboxylase (PDC) (EC 4.1.1.1)	35.2345	35.1905	35.1351	35.1867	34.8851	34.841	34.8598	34.862	34.8873	34.8328	34.9281	34.8827	34.9534	34.9283	35.0476	34.9764	35.2278	35.1695	35.1409	35.1892	35.1818	35.0477	35.0929	35.0963	35.013	35.0625	35.0821	35.1177	35.1256	35.0828	35.1021
ZMO1364	Coproporphyrinogen-III oxidase (EC 1.3.98.3)	26.2973	26.3299	26.2501	26.2924	26.7551	26.6139	26.6773	26.6821	26.7591	26.6199	26.6439	26.6743	26.7538	26.6656	26.7166	26.712	26.3285	26.4255	26.3626	26.3633	26.37	26.5949	26.4846	26.4447	26.6444	26.5422	26.4168	26.4562	26.4855	26.3893	26.437
ZMO1366	30S ribosomal protein S4	33.2993	33.3433	33.3443	33.329	33.1331	33.1224	33.094	33.1165	33.0385	33.0223	33.0495	33.0368	33.0498	32.992	33.1232	33.055	33.402	33.3724	33.3761	33.348	33.3746	33.1893	33.1603	33.2122	33.1587	33.1801	33.0146	32.9608	32.9155	32.9406	32.9579
ZMO1369	Agmatine deiminase (EC 3.5.3.12)	28.9847	28.9686	29.1144	29.0226	28.5409	28.5455	28.5631	28.5498	28.413	28.382	28.4473	28.4141	28.4301	28.4484	28.4088	28.4291	29.0556	29.079	29.0322	29.0145	29.0453	28.7119	28.6755	28.5686	28.7132	28.6673	28.6373	28.6461	28.5879	28.5873	28.6146
ZMO1370	N-carbamoylputrescine amidase	28.0367	28.1266	28.1637	28.109	27.986	27.9027	27.8424	27.9103	27.8358	27.7756	27.7634	27.7916	27.8495	27.8536	27.9624	27.8885	28.0932	28.1461	28.0953	28.2454	28.145	27.8298	28.0052	27.9607	28.0653	27.9652	28.075	28.1302	28.1517	28.1142	28.1177
ZMO1374	NAD-dependent epimerase/dehydratase	28.2024	28.34	28.2683	28.2702	28.5043	28.6221	28.4638	28.5301	28.9172	28.9521	28.8574	28.9089	29.1034	29.1188	29.0853	29.1025	28.3409	28.4093	28.384	28.398	28.3831	28.8722	29.0298	29.0152	29.1863	29.0259	29.356	29.3332	29.3038	29.3443	29.3343
ZMO1375	Ribonuclease 3 (EC 3.1.26.3) (Ribonuclease III) (RNase III)	26.6879	26.8713	26.8393	26.7995	27.1518	27.1441	27.1313	27.1424	27.406	27.431	27.328	27.3883	27.5769	27.5303	27.6017	27.5696	26.7506	26.8877	26.9943	26.8422	26.8687	27.4454	27.3444	27.4097	27.4797	27.4198	27.6004	27.5801	27.4853	27.4956	27.5404
ZMO1384	GTPase Era	28.4443	28.5301	28.6362	28.5369	28.4536	28.5289	28.4693	28.4839	28.454	28.3624	28.463	28.4265	28.4329	28.3812	28.4538	28.4226	28.6351	28.525	28.55	28.5372	28.5618	28.2239	28.268	28.3932	28.2376	28.2807	28.1733	28.0073	28	28.0216	28.0505
ZMO1385	Toxic anion resistance family protein	28.9072	28.8629	29.0181	28.9294	29.1546	29.148	28.9516	29.0848	29.2614	29.1109	29.2664	29.2129	29.423	28.8963	29.3409	29.22	28.5472	28.6325	28.6232	28.6866	28.6224	29.5554	29.5177	29.5354	29.6802	29.5722	30.0218	30.1464	30.215	30.0691	30.1131
ZMO1386	Uncharacterized protein	25.3497	25.4197	25.3338	25.3677	25.6307	25.6533	25.5271	25.6037	25.8173	25.7689	25.8228	25.803	26.0427	25.4809	25.8874	25.8037	25.225	25.257	25.227	25.3918	25.2752	25.9428	26.0071	25.9455	26.146	26.0103	26.4772	26.5826	26.4034	26.767	26.5575
ZMO1387	Two component transcriptional regulator, winged helix family	27.388	27.5176	27.4899	27.4652	28.4695	28.4394	28.3125	28.4071	28.3698	28.2968	28.273	28.3132	28.3919	28.3147	28.3217	28.3428	27.5968	27.6534	27.5904	27.659	27.6249	28.1921	28.255	28.2722	28.2472	28.2416	27.6142	27.627	27.5948	27.7208	27.6392
ZMO1388	Gamma-glutamyltransferase (EC 2.3.2.2)	28.477	28.4863	28.6453	28.5362	28.5053	28.5231	28.6436	28.5573	28.3018	28.2446	28.3774	28.3079	28.221	28.2231	28.2187	28.221	28.7005	28.5498	28.5	28.5156	28.5665	28.475	28.2256	28.1948	28.0427	28.2345	27.8372	27.5301	27.5953	27.6496	27.653
ZMO1389	Cytochrome c biogenesis protein transmembrane region	27.405	27.6011	26.5649	27.1903	27.7436	27.6388	27.7387	27.707	27.4427	27.4877	27.481	27.4705	27.2975	27.275	27.3176	27.2967	27.5625	27.6992	27.6065	27.6229	27.6228	27.4409	27.1024	27.0281	27.0961	27.1669	26.1834	25.9292	25.2967	26.1645	25.8934
ZMO1391	Diacylglycerol kinase catalytic region	25.4713	25.6151	25.1741	25.4201	25.1368	25.3752	25.2591	25.257	25.4221	25.3479	25.3425	25.3708	25.7374	25.5722	25.5817	25.6304	25.3403	25.6798	25.4707	25.515	25.5015	25.5779	25.5967	25.5053	25.5141	25.5485	26.1313	26.0356	25.9059	26.1058	26.0447
ZMO1392	Uncharacterized protein	27.8375	27.7759	27.8867	27.8334	28.0526	28.1153	28.1109	28.0929	28.2463	28.2299	28.2338	28.2366	28.4715	28.5494	28.6223	28.5477	27.6739	27.5442	27.5465	27.6299	27.5986	28.0908	28.5071	28.5093	28.5686	28.419	28.9387	28.7868	28.566	28.8268	28.7796
ZMO1393	Permease YjgP/YjgQ family protein	23.8792	23.719	23.6855	23.7612	23.2081	23.357	23.4549	23.34	23.5991	23.1977	23.4188	23.4052	23.3322	23.5705	23.1473	23.35	24.0919	24.2569	23.7069	23.7526	23.9521	23.7027	23.3894	23.7998	23.2233	23.5288	23.1455	23.2298	22.6522	23.4216	23.1123
ZMO1396	Uncharacterized protein	28.9556	28.8611	28.972	28.9296	28.7581	28.9117	28.7422	28.804	28.9926	28.9608	28.8854	28.9463	29.2413	28.9514	29.1144	29.1024	28.5159	28.5438	28.6879	28.6395	28.5968	28.3195	28.3726	28.4507	28.368	28.3777	28.726	28.6868	28.5177	28.7674	28.6745
ZMO1399	Fatty acid hydroxylase	24.8844	25.1231	24.3464	24.7846	25.1737	24.9678	24.8526	24.998	25.159	25.0807	24.8709	25.0369	25.3171	24.9965	25.1342	25.1493	25.2212	25.4206	25.2356	25.2836	25.2902	27.0845	26.7696	26.5582	26.8624	26.8187	26.5506	26.3242	25.6772	26.2248	26.1942
ZMO1400	Uncharacterized protein	27.3114	27.4659	27.5472	27.4415	27.2256	27.1529	27.2382	27.2056	27.3338	27.2825	27.2531	27.2898	27.3758	27.3749	27.3762	27.3756	27.3218	27.393	27.4785	27.3148	27.3771	28.3084	28.3036	28.1312	28.2759	28.2548	28.1746	28.134	28.1312	28.1519	28.1479
ZMO1401	Exodeoxyribonuclease III Xth	26.4058	26.3669	26.3236	26.3654	26.2127	26.2905	26.1745	26.2259	26.3896	26.2786	26.182	26.2834	26.5458	26.4226	26.4434	26.4706	26.2023	26.4586	26.331	26.4001	26.348	26.0882	25.9822	25.9138	26.0266	26.0027	26.039	26.2199	26.203	26.2111	26.1682
ZMO1402	Iron-sulfur cluster assembly accessory protein	24.7784	24.5961	24.8228	24.7324	24.3652	24.2811	24.0763	24.2409	24.0674	24.4665	24.4326	24.3222	24.4074	24.7046	24.5452	24.5524	24.673	24.5638	24.7627	24.8675	24.7167	24.2177	24.1661	23.9522	24.2527	24.1472	24.0255	24.0184	23.7379	23.8662	23.912
ZMO1403	Peptidase M23	26.5373	26.6859	26.7278	26.6503	26.3051	26.5365	26.4124	26.418	26.1854	26.5895	26.519	26.4313	25.6387	26.4818	25.9102	26.0102	26.3572	26.2682	26.7561	26.3225	26.426	25.2617	25.7266	25.8791	25.5926	25.615	25.7066	25.3732	25.9096	25.8466	25.709
ZMO1404	RNA polymerase, sigma-24 subunit, ECF subfamily	26.4646	26.5787	26.5309	26.5247	26.6594	26.5906	26.6568	26.6356	26.5076	26.5369	26.4582	26.5009	26.5845	26.4941	26.4878	26.5221	26.6356	26.7077	26.6879	26.7027	26.6835	26.704	26.3809	26.4104	26.3103	26.4514	26.415	26.3591	26.3157	26.3474	26.3593
ZMO1405	Response regulator receiver protein	29.2977	29.3158	29.4767	29.3634	29.4953	29.4247	29.415	29.445	29.4043	29.3191	29.3783	29.3672	29.4264	29.2193	29.4526	29.3661	29.4513	29.5757	29.4652	29.5914	29.5209	29.47	29.3332	29.2678	29.2383	29.3273	28.9959	28.9398	28.8404	28.7607	28.8842
ZMO1406	Alpha/beta hydrolase fold protein	27.186	27.252	27.3624	27.2668	27.4536	27.3564	27.371	27.3937	27.4277	27.41	27.353	27.3969	27.533	27.3597	27.4489	27.4472	27.3036	27.4033	27.23	27.3439	27.3202	27.4284	27.3487	27.3139	27.4749	27.3915	27.5926	27.7351	27.7242	27.6462	27.6745
ZMO1407	Aspartate-semialdehyde dehydrogenase (ASA dehydrogenase) (ASADH) (EC 1.2.1.11) (Aspartate-beta-semialdehyde dehydrogenase)	31.9461	31.8961	31.835	31.8924	31.7317	31.6984	31.7518	31.7273	31.82	31.7932	31.8455	31.8195	31.8813	31.8644	31.8912	31.879	31.9047	31.891	31.8156	31.8781	31.8724	31.7522	31.8067	31.7624	31.7078	31.7573	31.9122	31.9272	31.8954	31.8941	31.9073
ZMO1408	Peptidase S9B dipeptidylpeptidase IV domain protein	28.3666	28.418	28.3766	28.3871	28.6819	28.6162	28.7133	28.6705	28.5054	28.4862	28.4744	28.4886	28.4069	28.4354	28.4804	28.4409	28.492	28.64	28.4968	28.5883	28.5543	28.3385	28.0729	28.0892	28.0786	28.1448	27.8557	27.795	27.7834	27.8464	27.8201
ZMO1409	Inositol monophosphatase	29.0762	29.1311	29.1969	29.1347	29.2573	29.1635	29.2642	29.2283	29.2812	29.2122	29.1729	29.2221	29.3409	29.2723	29.2818	29.2983	29.0514	29.1593	29.1426	29.1091	29.1156	29.3883	29.4402	29.337	29.4815	29.4117	29.5308	29.5672	29.5683	29.5551	29.5554
ZMO1410	Bacterioferritin (EC 1.16.3.1)	29.6541	29.624	29.7126	29.6635	30.1153	30.0556	29.9365	30.0358	29.9981	29.9967	29.9067	29.9672	30.0219	29.8744	30.0262	29.9742	29.4118	29.6461	29.5893	29.6602	29.5769	30.0113	30.0457	29.8969	29.9575	29.9779	30.3394	30.3664	30.2276	30.1208	30.2635
ZMO1411	Ferric uptake regulation protein	28.8915	28.8366	28.9181	28.8821	29.0367	29.2001	29.1906	29.1425	29.0356	29.0696	29.0393	29.0482	28.7881	29.0557	28.9888	28.9442	28.9068	28.7066	28.8012	28.7366	28.7878	28.8128	28.8414	28.9613	28.794	28.8524	29.1081	29.0562	29.1966	29.1801	29.1352
ZMO1412	Transcriptional regulator, MucR family	30.3158	30.3445	30.3418	30.334	30.2982	30.3542	30.251	30.3011	30.4123	30.2537	30.3238	30.3299	30.3356	30.0206	30.328	30.2281	29.9613	29.8159	30.0458	29.902	29.9312	29.7303	29.7553	30.083	29.7863	29.8387	30.1328	29.9494	30.2879	30.033	30.1008
ZMO1414	Peptidase M22 glycoprotease	24.9551	25.1455	25.1902	25.0969	24.5969	24.3186	24.5648	24.4934	24.6484	24.3363	24.4378	24.4742	24.824	24.546	24.7184	24.6961	25.2857	25.3658	25.1563	25.3736	25.2954	24.9925	25.0095	24.9948	25.0618	25.0146	25.2122	25.0908	24.8972	24.927	25.0318
ZMO1415	Scaffold protein Nfu/NifU	29.2841	29.2659	29.3478	29.2993	29.5771	29.6276	29.5199	29.5749	29.8142	29.908	29.7789	29.8337	30.0065	30.0314	30.053	30.0303	29.2672	29.3936	29.2992	29.3693	29.3323	29.5415	29.6352	29.702	29.7234	29.6505	29.9964	30.0952	30.1432	30.0283	30.0658
ZMO1417	DEAD/DEAH box helicase domain protein	29.4436	29.4513	29.5503	29.4817	28.8949	28.9136	29.1496	28.986	28.737	28.6193	28.7546	28.7036	28.2696	28.4822	28.4389	28.3969	29.9471	29.9697	29.9187	29.9031	29.9346	29.3273	29.0015	28.983	28.835	29.0367	28.229	27.534	27.3479	27.8445	27.7388
ZMO1420	N5-carboxyaminoimidazole ribonucleotide mutase (N5-CAIR mutase) (EC 5.4.99.18) (5-(carboxyamino)imidazole ribonucleotide mutase)	28.3642	28.3193	28.5362	28.4066	28.2516	27.975	28.0941	28.1069	28.1004	27.8976	28.0241	28.0074	27.9598	27.7003	27.9832	27.8811	28.2257	28.2343	28.2667	28.3748	28.2754	27.9839	27.8794	27.836	27.8204	27.8799	27.8516	27.7791	27.881	27.6514	27.7908
ZMO1421	N5-carboxyaminoimidazole ribonucleotide synthase (N5-CAIR synthase) (EC 6.3.4.18) (5-(carboxyamino)imidazole ribonucleotide synthetase)	28.835	28.9055	28.9854	28.9086	28.5492	28.5741	28.6025	28.5752	28.5951	28.6371	28.6711	28.6345	28.686	28.5533	28.6723	28.6372	28.9514	29.051	28.9918	29.0392	29.0083	28.5603	28.5095	28.5413	28.5262	28.5343	28.4454	28.4582	28.476	28.4804	28.465
ZMO1422	Peptidase M16 domain protein	31.2032	31.2115	31.2893	31.2347	32.187	32.199	32.2442	32.2101	32.0548	32.0185	32.0666	32.0467	31.847	31.8734	31.9061	31.8755	31.4021	31.4217	31.3988	31.4423	31.4162	31.6725	31.6434	31.6317	31.597	31.6361	30.7839	30.7093	30.6815	30.8489	30.7559
ZMO1423	Peptidase M16 domain protein	27.9488	28.0127	28.0535	28.005	28.3814	28.3241	28.3287	28.3447	28.2523	28.2242	28.197	28.2245	28.1962	28.2254	28.2153	28.2123	28.1415	28.227	28.1761	28.1881	28.1832	28.0662	27.936	27.8509	27.928	27.9453	27.3053	27.2818	27.2952	27.4324	27.3287
ZMO1424	Chaperone protein ClpB	31.5886	31.6697	31.5954	31.6179	32.1414	32.1939	32.0349	32.1234	32.5841	32.5866	32.4997	32.5568	32.8984	32.8533	32.8659	32.8725	31.0079	31.2003	31.1669	31.2243	31.1499	32.3164	32.4145	32.4394	32.5865	32.4392	33.3909	33.5516	33.5137	33.471	33.4818
ZMO1429	RND efflux system, outer membrane lipoprotein, NodT family	29.1391	29.183	29.014	29.112	28.7117	28.7615	28.7086	28.7273	28.5659	28.5776	28.7106	28.618	28.7079	28.6059	28.6615	28.6584	29.2701	29.2479	29.2907	29.2598	29.2671	29.1254	28.8744	28.7942	28.7204	28.8786	28.5495	28.3702	28.0665	28.3908	28.3442
ZMO1430	Efflux transporter, RND family, MFP subunit	28.1903	28.2844	27.4868	27.9871	28.0301	28.0147	27.9704	28.0051	27.9758	27.7895	27.8967	27.8873	27.9542	27.9238	27.9446	27.9409	28.3921	28.5312	28.4415	28.4926	28.4644	28.3929	27.9997	28.0338	28.0671	28.1234	27.8186	27.7154	26.9726	27.6107	27.5293
ZMO1432	Fusaric acid resistance protein conserved region	24.422	24.2466	23.5226	24.0637	24.3228	24.2554	24.54	24.3728	23.9862	23.9631	24.1304	24.0266	23.2522	23.9152	23.9155	23.6943	25.6399	25.3452	25.1203	24.7949	25.2251	24.5039	24.0945	24.1177	22.9303	23.9116	22.6836	23.2381	23.5922	22.4362	22.9875
ZMO1434	Uncharacterized protein	26.8819	27.1107	26.9506	26.9811	27.0484	27.3199	27.253	27.2071	26.7695	27.1182	27.0151	26.9676	26.5625	26.9358	26.7142	26.7375	27.1433	26.8081	27.1403	26.9904	27.0205	26.9409	26.7111	26.8863	26.3411	26.7198	26.6962	26.4397	26.5553	26.7291	26.6051
ZMO1435	Leucine--tRNA ligase (EC 6.1.1.4) (Leucyl-tRNA synthetase) (LeuRS)	30.9642	30.9734	30.7315	30.8897	30.9028	30.9601	30.8571	30.9067	30.9287	30.9008	30.8932	30.9076	30.9651	30.8798	30.9236	30.9228	31.0335	31.136	31.0565	31.1476	31.0934	31.2844	31.2322	31.1291	31.2059	31.2129	31.1603	31.1859	31.0728	31.1207	31.1349
ZMO1436	Uncharacterized protein	26.5777	26.8474	26.5968	26.674	27.1145	26.9672	27.002	27.0279	26.848	26.8662	26.8181	26.8441	26.8321	26.7925	26.7909	26.8052	26.8335	26.9559	26.9972	26.9012	26.922	26.923	27.042	26.8306	26.9154	26.9277	26.8446	26.6373	26.2783	26.7138	26.6185
ZMO1439	Nitrilase/cyanide hydratase and apolipoprotein N-acyltransferase	28.8112	29.1521	29.1219	29.0284	29.3218	29.2833	29.2177	29.2743	29.004	28.7035	28.8179	28.8418	28.6137	28.093	28.6427	28.4498	28.4307	28.7079	28.5741	28.7226	28.6088	28.272	27.8876	27.8571	27.7159	27.9331	26.5119	25.9349	26.7453	25.7997	26.248
ZMO1441	FAD dependent oxidoreductase	28.3103	28.1686	28.3692	28.2827	28.1022	28.0699	28.1277	28.0999	28.042	27.9571	28.0851	28.0281	27.9865	28.0054	28.1835	28.0585	28.2641	28.1743	28.1705	28.1959	28.2012	28.5099	28.5547	28.4436	28.4884	28.4992	28.6594	28.616	28.6194	28.5837	28.6196
ZMO1442	Uncharacterized protein	28.4468	28.3504	28.4771	28.4248	28.5711	28.4854	28.5253	28.5273	28.5108	28.4316	28.4656	28.4693	28.4123	28.4909	28.4023	28.4352	28.3996	28.4257	28.3864	28.4341	28.4115	28.5658	28.6035	28.5739	28.5714	28.5786	28.7837	28.8137	28.8243	28.738	28.7899
ZMO1444	Glycine--tRNA ligase beta subunit (EC 6.1.1.14) (Glycyl-tRNA synthetase beta subunit) (GlyRS)	30.2002	30.1899	30.1857	30.1919	29.6373	29.5815	29.6019	29.6069	29.7215	29.686	29.6779	29.6951	29.8647	29.7655	29.7966	29.8089	30.2955	30.3585	30.2194	30.3159	30.2973	30.3019	30.1633	30.0955	30.257	30.2044	30.2446	30.2626	30.1439	30.1067	30.1895
ZMO1446	Glycine--tRNA ligase alpha subunit (EC 6.1.1.14) (Glycyl-tRNA synthetase alpha subunit) (GlyRS)	28.7829	28.8289	28.8314	28.8144	28.2099	28.325	28.3511	28.2953	28.3425	28.2864	28.2334	28.2874	28.4604	28.3603	28.3168	28.3792	28.8602	28.9361	28.8975	28.8808	28.8937	28.7541	28.6808	28.6102	28.737	28.6955	28.7338	28.7096	28.7066	28.726	28.719
ZMO1451	Purine nucleoside permease	27.954	28.044	28.0928	28.0303	27.7624	27.7365	27.7673	27.7554	27.7141	27.4243	27.6093	27.5826	27.6526	27.4504	27.7405	27.6145	28.2959	28.2548	28.24	28.1106	28.2253	28.2203	27.8878	27.8881	27.8044	27.9501	27.2269	27.1007	27.0864	27.2953	27.1773
ZMO1455	Resolvase domain protein	25.2402	25.0113	25.272	25.1745	25.5807	25.4715	25.5252	25.5258	25.5658	25.4878	25.3599	25.4712	25.6086	25.4583	25.4906	25.5192	25.2427	25.4048	25.2756	25.2394	25.2906	25.6842	25.5269	25.6164	25.6486	25.619	25.8416	25.8306	25.7378	25.7559	25.7915
ZMO1460	3-mercaptopyruvate sulfurtransferase (EC 2.8.1.2)	28.0004	27.8359	27.798	27.8781	27.799	27.7503	27.8986	27.816	27.9369	27.8277	27.979	27.9145	27.9084	27.8155	27.9722	27.8987	27.8283	27.8827	27.9494	27.9436	27.901	27.5866	27.5501	27.4532	27.4782	27.517	27.2578	27.2463	27.2565	27.3734	27.2835
ZMO1462	NMT1/THI5 like domain protein	25.8729	25.8393	25.7844	25.8322	24.3813	24.3243	24.4485	24.3847	24.7471	24.8365	24.7882	24.7906	24.7293	24.6557	24.7575	24.7141	26.0638	26.6016	26.1139	25.9558	26.1838	24.9062	24.6565	24.5522	24.7065	24.7053	24.2666	23.4864	23.8687	24.1373	23.9398
ZMO1463	TonB-dependent receptor	25.0235	25.3333	24.7956	25.0508	24.3618	24.6068	24.6799	24.5495	24.556	24.7351	24.6781	24.6564	23.9148	24.2359	24.6626	24.2711	25.3105	25.6396	25.6944	25.2772	25.4804	24.7076	24.4962	24.5021	23.1495	24.2138	23.2862	24.6016	23.0731	23.7297	23.6727
ZMO1466	Alpha/beta hydrolase fold protein	26.4718	26.3733	26.5576	26.4675	26.7936	26.8407	26.4814	26.7053	26.9401	27.0626	26.9889	26.9972	27.4154	27.2145	27.0993	27.243	26.3032	26.4852	26.3418	26.4721	26.4006	26.6102	26.8358	26.9036	26.8078	26.7894	27.1828	27.6547	27.7055	27.6592	27.5506
ZMO1468	Uncharacterized protein	30.2133	30.2301	30.1218	30.1884	30.1431	30.1123	30.1421	30.1325	30.3415	30.2515	30.2073	30.2668	30.5253	30.3799	30.3928	30.4327	30.0284	30.1269	29.9951	30.0927	30.0608	30.1769	30.0088	29.9385	30.0522	30.0441	30.194	30.202	30.0213	30.1636	30.1452
ZMO1471	GTP-binding protein TypA	31.9936	31.9921	31.9485	31.9781	31.7503	31.7559	31.7364	31.7475	31.7689	31.6732	31.7176	31.7199	31.7423	31.7097	31.7973	31.7498	32.0762	32.0399	31.9917	32.0148	32.0306	32.0951	32.0608	32.0381	32.0805	32.0686	32.0827	32.079	31.9988	32.0161	32.0441
ZMO1475	TonB-dependent receptor plug	28.6679	28.7455	28.4854	28.6329	27.3001	27.1816	27.1747	27.2188	27.1037	27.0081	27.0586	27.0568	26.9761	26.9059	26.9826	26.9549	28.7539	28.7761	28.8792	28.6705	28.7699	28.2502	28.2115	28.1205	28.0606	28.1607	26.6733	26.5956	26.1226	26.7965	26.547
ZMO1478	6-phosphogluconolactonase	30.8861	30.7962	30.9566	30.8796	31.0931	31.0513	31.0608	31.0684	31.0156	30.9632	30.9697	30.9828	30.932	30.8588	30.9839	30.9249	30.8638	30.8766	30.8482	30.8819	30.8676	30.8878	30.8379	30.6745	30.6706	30.7677	30.5267	30.5045	30.488	30.4599	30.4948
ZMO1479	Electron transfer flavoprotein alpha subunit	30.0636	30.0797	30.2661	30.1364	30.225	30.3599	30.3015	30.2955	30.4314	30.4686	30.4051	30.435	30.425	30.5319	30.5007	30.4858	30.1273	30.078	30.1235	30.055	30.096	30.3583	30.3819	30.4444	30.4051	30.3974	30.5973	30.5134	30.539	30.5099	30.5399
ZMO1480	Electron transfer flavoprotein alpha/beta-subunit	30.2574	30.4122	30.4216	30.3637	30.427	30.4817	30.4146	30.4411	30.5926	30.5363	30.5176	30.5488	30.6228	30.6098	30.7169	30.6498	30.2186	30.1858	30.1838	30.2159	30.201	30.6093	30.551	30.6364	30.6258	30.6056	30.7844	30.8103	30.8316	30.7189	30.7863
ZMO1481	Succinate--CoA ligase [ADP-forming] subunit beta (EC 6.2.1.5) (Succinyl-CoA synthetase subunit beta) (SCS-beta)	30.0865	30.1573	30.075	30.1062	30.2184	30.174	30.219	30.2038	30.3473	30.3149	30.258	30.3068	30.4245	30.3522	30.4026	30.3931	30.1738	30.2458	30.2235	30.1975	30.2102	30.1979	30.0948	30.0424	30.1591	30.1236	30.1587	30.1871	30.0812	30.095	30.1305
ZMO1484	DNA helicase (EC 3.6.4.12)	27.3985	27.4948	27.2378	27.377	27.4266	27.4074	27.3916	27.4085	27.5088	27.4261	27.4196	27.4515	27.5681	27.4626	27.4881	27.5063	27.3838	27.6822	27.5961	27.6239	27.5715	27.5048	27.5269	27.4167	27.731	27.5448	27.7626	27.8953	27.7936	27.8576	27.8273
ZMO1485	Deoxyguanosinetriphosphate triphosphohydrolase-like protein	26.8157	26.9889	26.9091	26.9046	27.6716	27.6252	27.5452	27.614	28.066	28.0445	27.8915	28.0007	28.2892	28.1956	28.1262	28.2037	26.6154	26.7642	26.7737	26.851	26.7511	27.8153	27.9251	27.8304	28.0949	27.9164	28.4492	28.4978	28.4641	28.4676	28.4697
ZMO1488	2-dehydro-3-deoxyphosphooctonate aldolase (EC 2.5.1.55) (3-deoxy-D-manno-octulosonic acid 8-phosphate synthase) (KDO-8-phosphate synthase) (KDO 8-P synthase) (KDOPS) (Phospho-2-dehydro-3-deoxyoctonate aldolase)	30.5691	30.5632	30.626	30.5861	30.9611	31.1062	30.9302	30.9992	31.1674	31.1939	31.1427	31.168	31.1577	31.2465	31.282	31.2288	30.3214	30.3791	30.3808	30.2803	30.3404	30.6001	30.587	30.5758	30.6242	30.5968	31.0364	31.2373	31.1956	31.137	31.1516
ZMO1489	3-deoxy-D-manno-octulosonate cytidylyltransferase (EC 2.7.7.38)	27.8749	27.9945	27.9437	27.9377	28.5295	28.4239	28.413	28.4555	28.7055	28.6108	28.5598	28.6254	28.7111	28.6852	28.7935	28.7299	27.944	28.0269	28.0267	27.9738	27.9929	28.464	28.4075	28.2965	28.4591	28.4068	28.4996	28.6248	28.5974	28.5726	28.5736
ZMO1490	Uncharacterized protein	31.8487	31.862	31.4692	31.7266	31.7699	32.0061	32.142	31.9727	32.1311	32.1943	32.1676	32.1643	32.2277	32.2357	32.3586	32.274	32.3215	32.1076	32.2253	32.221	32.2189	32.0851	31.93	31.8242	31.9786	31.9545	31.7064	31.6378	30.1623	31.7713	31.3194
ZMO1491	Uncharacterized protein	32.3229	32.3484	31.9991	32.2235	31.9864	32.2322	32.2577	32.1588	32.249	32.2875	32.3032	32.2799	32.3911	32.3493	32.4863	32.4089	32.6251	32.5138	32.5814	32.5643	32.5711	32.1529	32.3102	32.288	32.279	32.2575	32.1816	32.0948	31.0765	32.0146	31.8419
ZMO1494	Acetylglutamate kinase (EC 2.7.2.8) (N-acetyl-L-glutamate 5-phosphotransferase) (NAG kinase) (NAGK)	29.239	29.2817	29.4005	29.3071	29.1526	29.1061	29.1067	29.1218	29.0958	28.9792	29.1141	29.063	28.9882	28.9939	29.0959	29.026	29.4427	29.3765	29.3355	29.3833	29.3845	29.3353	29.2643	29.2042	29.2077	29.2529	29.261	29.1632	29.1526	29.1537	29.1826
ZMO1496	Phosphoenolpyruvate carboxylase (PEPC) (PEPCase) (EC 4.1.1.31)	30.8116	30.8385	30.81	30.82	30.4329	30.4225	30.4316	30.429	30.6974	30.6398	30.6852	30.6741	30.8338	30.7942	30.8315	30.8198	30.9973	31.005	30.9333	30.947	30.9706	30.7882	30.5775	30.5414	30.6194	30.6316	30.5606	30.5008	30.2805	30.3915	30.4333
ZMO1497	Amino acid permease-associated region	23.045	23.8073	23.1715	23.3413	23.9457	23.9	24.3508	24.0655	23.8313	23.9822	23.9334	23.9156	23.8826	23.7388	23.8084	23.8099	24.4045	24.3411	24.3595	24.3499	24.3638	24.1307	23.8394	23.7986	23.7746	23.8858	21.1992	22.5124	23.951	23.3865	22.7623
ZMO1498	Histidine triad (HIT) protein	29.1424	29.1199	29.3095	29.1906	28.9267	28.7064	28.7813	28.8048	29.0746	28.8775	29.0108	28.9877	29.2371	28.898	29.1589	29.098	28.8904	28.7865	28.7716	28.7392	28.7969	28.7758	28.5651	28.382	28.5018	28.5562	28.6747	28.7971	28.9195	28.5775	28.7422
ZMO1500	Imidazole glycerol phosphate synthase subunit HisF (EC 4.1.3.-) (IGP synthase cyclase subunit) (IGP synthase subunit HisF) (ImGP synthase subunit HisF) (IGPS subunit HisF)	27.8333	27.946	28.0648	27.948	27.5585	27.5883	27.56	27.5689	27.6697	27.5455	27.5826	27.5993	27.7334	27.5313	27.8554	27.7067	28.0325	28.1751	27.9863	28.033	28.0567	28.1191	28.0066	27.8631	28.0414	28.0076	27.9295	27.9801	27.8648	27.9002	27.9186
ZMO1501	1-(5-phosphoribosyl)-5-[(5-phosphoribosylamino)methylideneamino] imidazole-4-carboxamide isomerase (EC 5.3.1.16) (Phosphoribosylformimino-5-aminoimidazole carboxamide ribotide isomerase)	29.1632	29.1908	29.2156	29.1899	28.6525	28.7042	28.6629	28.6732	28.9153	28.811	28.8094	28.8452	29.0529	28.9484	28.997	28.9994	29.3418	29.3686	29.3066	29.3719	29.3472	29.3321	29.2712	29.1731	29.284	29.2651	29.3428	29.3189	29.3249	29.275	29.3154
ZMO1502	Imidazole glycerol phosphate synthase subunit HisH (EC 2.4.2.-) (IGP synthase glutamine amidotransferase subunit) (IGP synthase subunit HisH) (ImGP synthase subunit HisH) (IGPS subunit HisH)	28.207	28.267	28.3297	28.2679	27.8591	27.8303	27.7723	27.8206	27.9474	27.9372	27.9076	27.9308	28.1325	28.0115	28.1332	28.0924	28.4453	28.3453	28.3419	28.341	28.3684	28.2469	28.2387	28.2326	28.1682	28.2216	28.2423	28.1637	28.139	28.2632	28.202
ZMO1503	Imidazoleglycerol-phosphate dehydratase (IGPD) (EC 4.2.1.19)	27.1907	27.3158	27.4769	27.3278	27.2445	27.0807	26.8277	27.051	27.4525	27.1679	27.2395	27.2867	27.5393	26.9391	27.4048	27.2944	27.0583	27.0061	27.1539	27.0953	27.0784	26.8201	26.965	27.0417	26.727	26.8884	27.0565	27.1833	27.5047	27.0769	27.2054
ZMO1504	Uncharacterized protein	27.4421	27.3415	27.6198	27.4678	27.1043	27.4169	27.0583	27.1932	27.2617	27.2091	27.4261	27.2989	27.3022	27.542	27.5213	27.4552	27.4665	27.2589	27.4097	27.2445	27.3449	26.1126	26.7747	26.9773	26.6716	26.634	26.9168	26.8247	27.0382	27.0756	26.9638
ZMO1507	Inorganic pyrophosphatase (EC 3.6.1.1) (Pyrophosphate phospho-hydrolase) (PPase)	29.9816	29.7144	29.9615	29.8858	29.5401	29.3162	29.0679	29.3081	29.5589	29.1966	29.4114	29.389	29.5661	28.9006	29.4589	29.3085	29.5537	29.7271	29.6477	29.6598	29.647	29.1066	29.1714	29.1087	28.9216	29.0771	28.5627	28.6661	29.048	28.5281	28.7012
ZMO1508	Histidine--tRNA ligase (EC 6.1.1.21) (Histidyl-tRNA synthetase) (HisRS)	29.1958	29.1976	29.3415	29.245	28.8908	28.9295	28.9187	28.913	29.0153	28.9235	28.9454	28.9614	29.0019	28.9004	28.9926	28.9649	29.4105	29.3863	29.3841	29.3588	29.3849	29.152	29.1508	29.1417	29.0942	29.1347	28.8845	28.8507	28.9593	28.9017	28.8991
ZMO1509	Peptide chain release factor 1 (RF-1)	28.331	28.38	28.3796	28.3635	28.1726	28.2179	28.1726	28.1877	28.146	28.179	28.1509	28.1586	28.1007	28.1454	28.1167	28.1209	28.4588	28.4792	28.444	28.5031	28.4713	28.2809	28.2044	28.2618	28.2448	28.248	28.0857	28.0525	27.9096	28.0526	28.0251
ZMO1511	Uncharacterized protein	28.7767	28.6976	28.8756	28.7833	28.1966	28.2814	28.1745	28.2175	27.9185	28.1514	28.1646	28.0782	27.7609	28.1737	27.8589	27.9312	28.9335	28.7384	28.8428	28.7455	28.8151	28.1153	28.0503	28.1462	28.0999	28.1029	27.6585	27.5401	27.5649	27.5739	27.5843
ZMO1513	Phenylalanine--tRNA ligase beta subunit (EC 6.1.1.20) (Phenylalanyl-tRNA synthetase beta subunit) (PheRS)	31.1048	31.1421	30.9573	31.0681	30.867	30.8184	30.8498	30.8451	30.8062	30.812	30.7807	30.7996	30.9085	30.9086	30.8911	30.9028	31.2357	31.2364	31.1906	31.2353	31.2245	31.157	31.0818	31.0808	31.1553	31.1187	31.1647	31.1806	31.1298	31.1985	31.1684
ZMO1514	Phenylalanine--tRNA ligase alpha subunit (EC 6.1.1.20) (Phenylalanyl-tRNA synthetase alpha subunit) (PheRS)	29.6597	29.7418	29.7609	29.7208	29.3397	29.4856	29.3396	29.3883	29.4444	29.5314	29.4292	29.4684	29.4685	29.5919	29.4946	29.5183	29.8202	29.813	29.8334	29.7782	29.8112	29.6138	29.6062	29.7268	29.6645	29.6528	29.7182	29.7673	29.7337	29.7525	29.7429
ZMO1515	50S ribosomal protein L20	30.0283	30.1463	30.1075	30.094	30.1466	29.93	29.9758	30.0175	30.1873	29.9654	29.7902	29.981	30.2477	29.8094	30.0222	30.0264	30.1075	30.2624	30.1925	30.232	30.1986	30.043	30.1328	30.0297	30.067	30.0681	29.7915	29.5999	29.4837	29.4372	29.5781
ZMO1516	50S ribosomal protein L35	30.0252	30.0359	30.1353	30.0655	29.8023	29.9244	29.7563	29.8276	29.6698	29.9923	29.8432	29.8351	29.4555	29.9012	29.682	29.6796	30.2893	30.1241	30.2151	30.2199	30.2121	30.085	29.9157	29.9183	29.9856	29.9761	29.6165	29.6809	29.5917	29.7237	29.6532
ZMO1518	Inositol monophosphatase	27.9716	28.065	28.309	28.1152	27.9472	27.8291	27.8489	27.875	28.063	27.933	28.0028	27.9996	28.1684	27.9326	28.1931	28.098	28.1759	28.2299	28.0803	28.1915	28.1694	28.2735	28.1841	28.0607	28.1536	28.168	28.1323	28.0531	27.8912	27.8642	27.9852
ZMO1519	Ribose-phosphate pyrophosphokinase (RPPK) (EC 2.7.6.1) (5-phospho-D-ribosyl alpha-1-diphosphate) (Phosphoribosyl diphosphate synthase) (Phosphoribosyl pyrophosphate synthase) (P-Rib-PP synthase) (PRPP synthase) (PRPPase)	30.5676	30.6051	30.5506	30.5744	30.2281	30.171	30.1683	30.1892	30.2397	30.107	30.1857	30.1774	30.2929	30.0795	30.3557	30.2427	30.8095	30.6566	30.6169	30.6845	30.6919	30.5312	30.3209	30.3162	30.2667	30.3588	30.084	30.041	29.8783	29.9071	29.9776
ZMO1520	Uncharacterized protein	27.2911	27.1405	27.4639	27.2985	27.3057	27.2692	27.1353	27.2367	27.3603	27.3818	27.3704	27.3709	27.4198	27.3471	27.3743	27.3804	27.1078	27.1021	27.1613	27.1397	27.1277	27.1565	27.2641	27.295	27.0868	27.2006	27.2552	27.3398	27.4599	27.1378	27.2982
ZMO1521	Uncharacterized protein	27.3283	27.2964	27.4686	27.3644	27.5122	27.5735	27.5278	27.5379	27.5025	27.6645	27.5543	27.5738	27.5815	27.6917	27.6379	27.637	27.5424	27.4566	27.4602	27.4621	27.4803	27.712	27.8038	27.7857	27.9473	27.8122	27.6013	27.4277	27.5797	27.6348	27.5609
ZMO1522	TonB-dependent receptor	31.9753	31.9105	31.7687	31.8848	33.1061	33.0632	33.2664	33.1452	32.8674	32.7796	32.8118	32.8196	32.5582	32.6707	32.6204	32.6165	32.3316	32.2808	32.202	32.2843	32.2747	32.7228	32.4911	32.4329	32.3334	32.495	30.5141	30.3262	29.7858	30.564	30.2975
ZMO1525	RND efflux system, outer membrane lipoprotein, NodT family	27.7336	27.6619	27.4129	27.6028	27.7209	27.7704	27.899	27.7968	27.5419	27.456	27.5825	27.5268	27.3529	27.3971	27.3935	27.3811	27.6663	27.7159	27.6664	27.6579	27.6766	27.6655	27.3596	27.2042	27.2576	27.3717	27.1838	27.0882	26.557	27.004	26.9582
ZMO1527	Acriflavin resistance protein	26.0519	26.3114	24.3222	25.5618	26.752	26.6592	26.9753	26.7955	26.4131	26.4555	26.5197	26.4628	26.2501	26.4894	26.2271	26.3222	26.337	26.3203	26.1271	26.2047	26.2473	26.2513	25.9702	25.919	26.0583	26.0497	25.7363	25.6456	24.7246	25.6088	25.4288
ZMO1528	Acriflavin resistance protein	27.058	27.2093	25.834	26.7004	27.5526	27.5513	27.7477	27.6172	27.3522	27.3595	27.3483	27.3533	27.1309	27.3167	27.1479	27.1985	27.184	27.1705	27.1106	27.1023	27.1418	27.2034	26.8844	26.9442	26.9008	26.9832	26.77	26.7652	25.7283	26.7557	26.5048
ZMO1529	Efflux transporter, RND family, MFP subunit	28.8911	29.0067	28.5054	28.8011	29.3796	29.3959	29.492	29.4225	29.2568	29.2367	29.3373	29.2769	29.0824	29.2058	29.1623	29.1502	28.7686	28.8277	28.7079	28.759	28.7658	28.9793	28.7374	28.6258	28.6665	28.7523	29.0938	29.037	28.6182	28.957	28.9265
ZMO1530	KpsF/GutQ family protein (EC 5.3.1.13)	26.1178	26.074	26.1328	26.1082	25.3268	25.2058	25.3859	25.3061	25.4035	25.4078	25.3978	25.403	25.7143	25.5493	25.6464	25.6367	26.2141	26.2136	26.0324	26.1444	26.1511	25.1479	25.4896	25.4851	25.6352	25.4394	25.8563	26.0719	26.1362	25.936	26.0001
ZMO1531	Phosphoribosylformylglycinamidine synthase subunit PurS (FGAM synthase) (EC 6.3.5.3) (Formylglycinamide ribonucleotide amidotransferase subunit III) (FGAR amidotransferase III) (FGAR-AT III) (Phosphoribosylformylglycinamidine synthase subunit III)	28.337	28.4076	28.6554	28.4667	27.9154	27.5615	27.0673	27.5148	27.7192	27.2207	27.4395	27.4598	27.608	27.0245	27.4229	27.3518	27.9473	27.7262	27.8279	27.6995	27.8002	27.1861	27.0388	27.2066	27.0314	27.1157	27.4147	27.6278	28.1931	27.3748	27.6526
ZMO1532	Phosphoribosylformylglycinamidine synthase subunit PurQ (FGAM synthase) (EC 6.3.5.3) (Formylglycinamide ribonucleotide amidotransferase subunit I) (FGAR amidotransferase I) (FGAR-AT I) (Glutaminase PurQ) (EC 3.5.1.2) (Phosphoribosylformylglycinamidine synthase subunit I)	28.9891	29.0503	29.194	29.0778	28.2653	28.1911	28.1907	28.2157	28.2749	28.2574	28.3045	28.2789	28.4379	28.3439	28.4458	28.4092	29.2534	29.2491	29.2148	29.1362	29.2133	28.8807	28.7189	28.6617	28.7285	28.7474	28.6716	28.6367	28.5491	28.5678	28.6063
ZMO1538	DNA-directed DNA polymerase (EC 2.7.7.7)	26.4241	26.6064	26.3585	26.463	26.5394	26.4473	26.6308	26.5392	26.6081	26.4696	26.4842	26.5206	26.5822	26.5045	26.5455	26.5441	26.5265	26.7679	26.4864	26.5623	26.5858	26.8198	26.5969	26.462	26.6986	26.6443	26.6154	26.4733	26.296	26.4127	26.4493
ZMO1541	Ferrous iron transport protein B	25.3765	25.6796	24.7614	25.2725	25.5847	25.7677	25.7377	25.6967	25.611	25.7669	25.6838	25.6872	25.5968	25.6296	25.4096	25.5454	25.7836	25.7292	25.8252	25.8211	25.7898	25.6237	25.6258	25.5608	25.4763	25.5716	25.3029	25.0749	24.8696	25.371	25.1546
ZMO1542	Single-stranded DNA-binding protein (SSB)	29.1174	29.1806	29.275	29.191	28.8717	29.0607	28.9627	28.965	29.086	29.1183	29.1392	29.1145	29.2117	29.2574	29.2768	29.2486	29.2774	29.2689	29.3141	29.1565	29.2542	29.1999	29.0587	29.0191	29.2077	29.1213	29.0989	29.056	29.0012	28.8751	29.0078
ZMO1543	Cobalt chelatase, pCobT subunit (EC 6.6.1.2)	27.8281	27.9799	27.8964	27.9015	28.0746	28.0774	28.0841	28.0787	28.1724	28.1649	28.1666	28.1679	28.3802	28.2935	28.2263	28.3	27.9915	28.0029	28.0481	28.1349	28.0443	28.4231	28.4607	28.4274	28.5228	28.4585	28.8318	28.8518	28.892	28.9025	28.8695
ZMO1544	Cobalt chelatase, pCobS small subunit (EC 6.6.1.2)	29.4507	29.4241	29.4708	29.4485	29.6301	29.7025	29.6412	29.6579	29.7659	29.8396	29.7775	29.7943	29.9251	29.9485	29.8632	29.9123	29.4013	29.4661	29.5329	29.4723	29.4681	29.7082	29.8416	29.9289	30.0305	29.8773	30.2744	30.4096	30.4727	30.358	30.3787
ZMO1548	Squalene-hopene cyclase (EC 5.4.99.17)	27.6869	27.7712	27.5049	27.6544	27.4003	27.3869	27.2874	27.3582	27.5843	27.514	27.528	27.5421	27.9198	27.7127	27.8262	27.8196	27.8815	28.1045	28.0519	27.9476	27.9964	28.3016	28.3342	28.2497	28.3843	28.3175	28.4084	28.4449	28.2463	28.307	28.3516
ZMO1550	ATP phosphoribosyltransferase (ATP-PRT) (ATP-PRTase) (EC 2.4.2.17)	28.6197	28.5379	28.6077	28.5884	28.6343	28.5297	28.6182	28.5941	28.6717	28.639	28.6774	28.6627	28.8337	28.7443	28.8329	28.8036	28.5485	28.4946	28.4854	28.5686	28.5243	28.8189	28.7592	28.7129	28.7204	28.7528	28.8959	28.9018	28.8811	28.8864	28.8913
ZMO1551	Histidinol dehydrogenase (HDH) (EC 1.1.1.23)	31.4153	31.3807	31.4279	31.4079	31.2583	31.3657	31.2965	31.3068	31.449	31.5064	31.5346	31.4967	31.6133	31.6582	31.6722	31.6479	31.4173	31.3735	31.444	31.4015	31.4091	31.6217	31.6924	31.6958	31.6759	31.6715	31.884	31.8641	31.9784	31.9407	31.9168
ZMO1552	N utilization substance protein B homolog (Protein NusB)	28.8309	28.7674	28.7191	28.7725	28.797	28.6192	28.6014	28.6725	28.8551	28.566	28.6334	28.6848	29.0617	28.4286	28.9069	28.7991	28.6698	28.8303	28.7571	28.7976	28.7637	28.9151	28.7383	28.626	28.7026	28.7455	28.5458	28.5459	28.3849	28.3574	28.4585
ZMO1553	Thiamine-monophosphate kinase (EC 2.7.4.16)	26.0997	26.002	26.0508	26.0508	25.7131	25.8287	25.6949	25.7456	25.9221	25.887	25.8932	25.9008	26.1199	25.9236	26.0692	26.0375	26.1607	26.247	26.1538	26.198	26.1899	26.3823	26.1483	26.0981	26.196	26.2062	26.2021	26.1866	26.2246	26.262	26.2188
ZMO1556	Glutamate/cysteine ligase (EC 6.3.2.2)	28.0827	28.2372	28.1931	28.171	28.5682	28.4719	28.5758	28.5386	28.5765	28.5352	28.5312	28.5476	28.5578	28.5783	28.5404	28.5588	28.1209	28.1671	28.1141	28.0751	28.1193	28.6878	28.5189	28.5229	28.6197	28.5873	28.7346	28.683	28.5584	28.6322	28.6521
ZMO1557	Amidophosphoribosyltransferase (ATase) (EC 2.4.2.14) (Glutamine phosphoribosylpyrophosphate amidotransferase) (GPATase)	30.4569	30.523	30.3814	30.4538	29.8793	29.7908	29.7687	29.813	29.8519	29.703	29.8242	29.793	30.0299	29.856	29.962	29.9493	30.5987	30.5629	30.5437	30.5831	30.5721	30.5804	30.6118	30.602	30.6308	30.6062	30.7982	30.7763	30.6318	30.7637	30.7425
ZMO1561	Short-chain dehydrogenase/reductase SDR	26.3896	26.2857	26.4706	26.3819	26.4886	26.6466	26.519	26.5514	26.6678	26.5592	26.6967	26.6412	26.6934	26.4214	26.5819	26.5656	25.9535	26.0035	25.9526	25.9573	25.9667	26.0601	26.0106	25.8271	25.8082	25.9265	25.9492	25.9097	26.1302	26.0549	26.011
ZMO1562	RNA pyrophosphohydrolase (EC 3.6.1.-) ((Di)nucleoside polyphosphate hydrolase)	28.6623	28.6677	28.7029	28.6776	28.3319	28.2902	28.3693	28.3305	28.3289	28.3195	28.3199	28.3228	28.4461	28.3287	28.4556	28.4102	28.6722	28.6683	28.7438	28.6762	28.6901	28.4629	28.409	28.4023	28.3717	28.4115	28.4793	28.5385	28.4409	28.4792	28.4845
ZMO1563	Uncharacterized protein	26.4338	26.4916	26.4445	26.4566	26.4485	26.5662	26.5484	26.521	26.3966	26.4428	26.3325	26.3907	26.3267	26.1809	26.3401	26.2826	26.4036	26.6234	26.4944	26.5594	26.5202	26.3878	26.0169	26.0048	26.0645	26.1185	25.1023	25.1309	24.6831	25.1214	25.0094
ZMO1568	TonB-dependent receptor	23.7149	24.2611	24.0178	23.998	24.7148	24.5896	24.8344	24.7129	24.717	24.5966	24.6521	24.6552	24.3416	24.1806	24.4403	24.3208	24.1838	24.4037	24.1089	24.5438	24.3101	24.3208	24.1676	24.032	24.0185	24.1347	21.4806	22.7907	22.8709	21.4164	22.1397
ZMO1569	Pyruvate formate-lyase-activating enzyme (EC 1.97.1.4)	25.3735	25.3261	25.4289	25.3762	25.8326	25.6365	25.887	25.7854	25.9897	25.7742	25.8797	25.8812	26.1002	26.1252	26.07	26.0985	25.5345	25.7274	25.6217	25.6467	25.6326	24.6522	24.4441	24.5676	24.5428	24.5517	24.3433	23.6819	22.2258	24.1598	23.6027
ZMO1570	Formate acetyltransferase (EC 2.3.1.54)	30.6562	30.7224	30.5537	30.6441	30.5125	30.5765	30.5686	30.5525	31.047	30.9448	30.9673	30.9863	31.2288	31.1792	31.1875	31.1985	30.6175	30.651	30.5779	30.6542	30.6251	30.5657	30.5345	30.5455	30.5246	30.5426	30.7248	30.6574	30.4928	30.6941	30.6423
ZMO1571	Cytochrome bd ubiquinol oxidase subunit I	28.347	28.3622	27.4458	28.0517	28.3303	28.2707	28.2925	28.2978	28.357	28.1307	28.2474	28.245	28.2261	28.4243	28.2307	28.2937	28.2978	28.4819	28.2575	28.4146	28.3629	27.8791	27.518	27.413	27.1474	27.4894	25.9406	25.4186	24.8694	25.6942	25.4807
ZMO1573	Dyp-type peroxidase family	27.8115	27.925	27.991	27.9092	27.9338	27.8375	27.8941	27.8885	27.9213	27.8039	28.0315	27.9189	27.9867	27.9378	28.0249	27.9832	27.8824	27.8895	27.9267	27.925	27.9059	27.7728	27.6611	27.4571	27.6509	27.6355	27.7988	27.6242	27.4733	27.4952	27.5979
ZMO1576	Short-chain dehydrogenase/reductase SDR	26.7719	26.8267	26.8993	26.8327	27.727	27.6856	27.6784	27.697	28.1144	28.0481	28.0482	28.0702	28.2191	28.2308	28.2687	28.2396	26.5737	26.7275	26.5263	26.6517	26.6198	27.9208	27.9171	27.9464	28.1169	27.9753	29.3253	29.411	29.2321	29.3217	29.3225
ZMO1581	Antibiotic biosynthesis monooxygenase	25.554	25.3633	26.1554	25.6909	25.4917	25.4008	25.1364	25.3429	25.4703	25.6088	25.7229	25.6007	25.7856	25.8152	25.8048	25.8019	24.8675	24.1804	24.8065	24.2421	24.5241	25.7596	25.7642	25.8221	26.0354	25.8453	26.8327	27.1745	27.8628	27.4668	27.3342
ZMO1583	DNA gyrase subunit B (EC 5.99.1.3)	30.3066	30.2999	30.2471	30.2845	30.2833	30.2413	30.3154	30.28	30.3403	30.2796	30.3292	30.3164	30.3155	30.3504	30.3806	30.3488	30.4161	30.3712	30.341	30.3578	30.3715	30.3287	30.3187	30.2534	30.3091	30.3025	30.3014	30.2803	30.2201	30.2743	30.269
ZMO1584	DNA replication and repair protein RecF	23.4945	23.8394	23.6481	23.6607	24.0036	23.8091	24.0225	23.9451	24.1241	23.929	24.1004	24.0511	23.9849	24.014	23.9962	23.9984	23.3966	23.911	23.8751	23.9717	23.7886	23.9482	23.6534	23.7823	24.0718	23.8639	23.8811	23.7248	23.7505	23.809	23.7914
ZMO1586	Bacterioferritin (EC 1.16.3.1)	26.4483	26.9295	27.0555	26.8111	27.1777	26.814	26.7759	26.9225	26.9802	26.5249	26.7577	26.7543	26.83	25.8177	26.6235	26.4238	26.1927	25.9867	26.239	26.1718	26.1476	26.3739	26.0878	26.0561	25.9288	26.1117	26.1312	26.2596	26.6994	26.7371	26.4568
ZMO1588	UvrABC system protein A (UvrA protein) (Excinuclease ABC subunit A)	28.4762	28.5479	28.3021	28.4421	28.8929	28.9044	28.8044	28.8672	29.1477	29.1428	29.1036	29.1314	29.4503	29.3994	29.289	29.3796	28.3118	28.5104	28.4421	28.4817	28.4365	29.6338	29.6922	29.6343	29.9539	29.7286	30.6948	30.7937	30.6457	30.6823	30.7041
ZMO1589	TIR protein	27.5951	27.4664	27.4865	27.516	27.4168	27.3242	27.2859	27.3423	27.4994	27.4295	27.4638	27.4642	27.5875	27.6281	27.5006	27.5721	27.4898	27.6027	27.4972	27.5314	27.5303	27.3634	27.7019	27.5085	27.6814	27.5638	28.1185	28.0949	27.9807	28.0468	28.0602
ZMO1590	ABC transporter related protein	27.3928	27.3614	27.4351	27.3964	27.2885	27.3132	27.2736	27.2918	27.2055	27.2382	27.263	27.2356	27.2043	27.214	27.2079	27.2087	27.5013	27.6237	27.5099	27.3932	27.507	27.3207	27.1125	27.2625	27.3243	27.255	27.2961	27.0513	27.1724	27.2535	27.1933
ZMO1592	Alanine racemase (EC 5.1.1.1)	27.1058	27.0647	27.0015	27.0573	27.276	27.181	27.1836	27.2135	27.2167	27.2558	27.213	27.2285	27.3043	27.3157	27.3235	27.3145	27.1403	27.1468	27.1017	27.2425	27.1578	26.9732	27.1871	27.2562	27.2483	27.1662	27.3101	27.3263	27.2844	27.3243	27.3113
ZMO1593	Peptidase M61 domain protein	30.4173	30.3288	30.4187	30.3883	30.9576	30.95	30.8891	30.9322	30.3158	30.1816	30.2991	30.2655	29.7581	29.7686	29.8478	29.7915	30.8278	30.7975	30.6961	30.7989	30.7801	30.7977	30.5401	30.4845	30.3329	30.5388	28.7905	28.6603	28.7865	28.974	28.8028
ZMO1596	Alcohol dehydrogenase 2 (EC 1.1.1.1) (Alcohol dehydrogenase II) (ADH II)	33.8483	33.7983	33.8442	33.8302	34.5131	34.5018	34.5943	34.5364	34.688	34.7094	34.7093	34.7022	34.8496	34.8063	34.8742	34.8434	33.7666	33.7804	33.7711	33.76	33.7695	34.361	34.4058	34.4356	34.5258	34.4321	34.8641	34.9219	35.0072	34.9334	34.9316
ZMO1599	Hopanoid biosynthesis associated RND transporter like protein HpnN	26.9741	27.105	25.6904	26.5898	27.3183	27.2215	27.2843	27.2747	27.1328	27.1726	27.1371	27.1475	27.2154	27.0977	27.0451	27.1194	27.4036	27.5478	27.3223	27.3703	27.411	27.5315	27.2917	27.1862	27.2298	27.3098	27.0077	26.7819	25.7483	26.8521	26.5975
ZMO1600	Homoserine kinase (HK) (HSK) (EC 2.7.1.39)	28.9159	28.887	28.9466	28.9165	28.9279	28.9633	28.9551	28.9488	28.9517	29.0104	28.9719	28.978	28.9801	29.0125	28.9689	28.9871	28.9214	28.864	28.9731	28.9089	28.9169	29.0788	29.0979	29.1062	29.1255	29.1021	29.2184	29.1637	29.344	29.2643	29.2476
ZMO1602	Uncharacterized protein	25.8525	25.9532	26.1105	25.9721	26.3231	26.283	26.3466	26.3175	26.2497	26.393	26.3853	26.3427	26.1297	26.3445	26.3691	26.2811	25.5127	25.5133	25.4119	25.5806	25.5046	26.3416	26.058	26.0759	25.9985	26.1185	26.4215	26.3217	26.1243	26.1171	26.2462
ZMO1604	Phosphodiesterase I (EC 3.1.4.1)	27.5975	27.5328	27.7093	27.6132	28.3827	28.3143	28.3666	28.3545	28.1609	28.1623	28.2232	28.1821	28.0569	27.9981	27.9982	28.0178	27.8401	27.8827	27.8271	27.7948	27.8362	28.0031	27.9849	27.9548	27.9008	27.9609	27.2128	27.1469	27.1153	27.2434	27.1796
ZMO1605	Pyruvate dehydrogenase E1 component subunit beta (EC 1.2.4.1)	29.9688	29.9967	29.9053	29.9569	30.3005	30.2989	30.1937	30.2643	30.4551	30.501	30.4116	30.4559	30.7367	30.6631	30.665	30.6883	29.9859	30.0589	29.9986	30.0922	30.0339	30.3558	30.3962	30.3361	30.4419	30.3825	30.6434	30.7233	30.7567	30.684	30.7019
ZMO1606	Pyruvate dehydrogenase E1 component subunit alpha (EC 1.2.4.1)	29.4768	29.3769	29.418	29.4239	29.6719	29.6818	29.6129	29.6555	29.8446	29.9739	29.8292	29.8826	30.1101	30.1203	29.9847	30.0717	29.387	29.3712	29.4208	29.4076	29.3966	29.7639	29.741	29.8057	29.812	29.7806	29.9999	30.077	30.1907	30.1181	30.0964
ZMO1608	Enolase (EC 4.2.1.11) (2-phospho-D-glycerate hydro-lyase) (2-phosphoglycerate dehydratase)	34.1578	34.1254	34.0748	34.1193	34.0833	34.0125	34.0221	34.0393	34.0991	34.1373	34.1514	34.1293	34.2005	34.2361	34.2582	34.2316	34.1817	34.085	34.0972	34.1403	34.1261	34.1639	34.2405	34.2632	34.2138	34.2204	34.2952	34.2483	34.2986	34.2954	34.2844
ZMO1609	Uncharacterized protein	30.6413	30.6269	30.5745	30.6142	31.1038	31.0558	31.0474	31.069	31.1568	31.1554	31.0825	31.1316	31.2443	31.2726	31.225	31.2473	30.5571	30.6348	30.6053	30.6933	30.6226	30.8994	31.0282	31.0264	31.1215	31.0189	31.1655	31.269	31.2389	31.2103	31.2209
ZMO1610	Uncharacterized protein	25.6869	26.0055	24.7192	25.4705	26.0261	26.2905	26.2535	26.19	25.9998	26.1646	26.0733	26.0792	26.106	26.3635	26.0232	26.1642	25.9187	26.043	26.1521	26.0091	26.0307	25.9314	25.4595	25.7785	25.6629	25.7081	25.9903	25.6423	25.3654	25.8864	25.7211
ZMO1615	Transcription elongation factor GreA (Transcript cleavage factor GreA)	29.4621	29.4289	29.7504	29.5471	29.4191	29.5458	29.5961	29.5203	29.526	29.6318	29.6743	29.6107	29.4547	29.5785	29.4522	29.4951	29.5408	29.4964	29.6074	29.504	29.5372	29.6081	29.6932	29.855	29.6466	29.7007	30.0958	29.7211	29.8857	30.0267	29.9323
ZMO1618	Carbamoyl-phosphate synthase small chain (EC 6.3.5.5) (Carbamoyl-phosphate synthetase glutamine chain)	29.694	29.8137	29.7349	29.7475	29.6069	29.6961	29.5818	29.6283	29.6996	29.6866	29.652	29.6794	29.7781	29.6839	29.7999	29.754	29.8057	29.9221	29.8023	29.8134	29.8359	30.0723	30.0041	29.934	30.0402	30.0126	30.2304	30.2077	30.1865	30.1812	30.2014
ZMO1619	GatB/YqeY domain-containing protein	28.1038	28.194	28.3104	28.2027	28.1873	28.0791	27.7899	28.0188	28.2069	27.7841	27.941	27.9773	28.3146	27.2557	27.9611	27.8438	27.6775	27.7714	27.811	27.7387	27.7496	27.8713	27.5229	27.3912	27.3566	27.5355	27.3028	27.1511	27.3342	27.1387	27.2317
ZMO1622	DNA primase (EC 2.7.7.-)	25.8029	25.7938	25.7239	25.7735	25.5159	25.5216	25.4869	25.5081	25.5368	25.5001	25.4963	25.511	25.3946	25.4276	25.3751	25.3991	25.8709	25.9134	25.8415	25.9172	25.8858	25.4999	25.3038	25.2751	25.4427	25.3804	24.9537	25.0041	25.0104	24.9686	24.9842
ZMO1623	RNA polymerase sigma factor RpoD (Sigma-70)	30.0704	30.14	30.0214	30.0773	29.9593	29.9779	29.9933	29.9769	30.0646	30.0054	30.0342	30.0347	30.048	30.0443	30.0164	30.0362	30.2746	30.2295	30.2035	30.1924	30.225	30.2465	30.0947	30.1477	30.1618	30.1627	30.1972	30.0849	30.1009	30.2108	30.1484
ZMO1625	Ribonuclease P protein component (RNase P protein) (RNaseP protein) (EC 3.1.26.5) (Protein C5)	24.0581	24.1957	24.4701	24.2413	24.0715	24.4927	24.4425	24.3356	24.0537	24.3314	24.3095	24.2315	24.1649	24.2625	24.1029	24.1768	24.3695	24.2159	24.4094	24.4762	24.3677	24.1288	23.9615	23.7647	23.7761	23.9077	24.0276	23.8496	23.7402	23.958	23.8938
ZMO1626	Membrane protein insertase YidC (Foldase YidC) (Membrane integrase YidC) (Membrane protein YidC)	27.8119	27.8946	26.7178	27.4748	27.8289	27.7936	27.8933	27.8386	27.7581	27.7208	27.7615	27.7468	27.7193	27.7391	27.7191	27.7258	28.0955	28.0327	27.8416	28.05	28.0049	28.1223	27.9682	27.8038	27.8631	27.9394	27.4991	27.3622	26.4028	27.4952	27.1898
ZMO1627	GTP-binding protein EngB (GTP-binding protein CgpA)	26.9187	27.0596	27.1146	27.0309	26.774	26.7781	26.8333	26.7951	26.7689	26.6422	26.7085	26.7065	26.7738	26.4094	26.808	26.6637	27.098	27.0584	27.0249	27.0723	27.0634	27.2829	26.9811	26.9743	27.1148	27.0883	26.7549	26.7099	26.5822	26.6576	26.6762
ZMO1632	Succinyl-diaminopimelate desuccinylase (SDAP desuccinylase) (EC 3.5.1.18) (N-succinyl-LL-2,6-diaminoheptanedioate amidohydrolase)	26.8002	26.7838	26.7013	26.7618	26.1795	26.2434	26.2193	26.2141	26.1668	26.0471	25.967	26.0603	25.9176	25.9423	26.041	25.967	27.0026	26.9358	26.9093	26.8099	26.9144	26.5881	26.4833	26.4651	26.5526	26.5223	26.6832	26.6444	26.6678	26.7772	26.6932
ZMO1636	Import inner membrane translocase subunit Tim44	27.1023	26.9407	26.7308	26.9246	27.1103	27.1574	27.1016	27.1231	27.2942	27.4189	27.4258	27.3797	27.4233	27.5724	27.3272	27.441	27.033	26.9127	26.8005	26.8941	26.9101	26.7966	27.0198	27.0929	27.0973	27.0016	27.891	27.7742	27.729	27.9337	27.832
ZMO1638	Protein-export protein SecB	28.9093	28.8857	28.8871	28.894	29.2936	28.9606	28.9076	29.0539	29.219	28.826	28.9092	28.9847	29.095	28.5718	29.0375	28.9014	28.28	28.4825	28.3833	28.4534	28.3998	28.8698	28.9913	29.0144	28.808	28.9209	29.0915	29.2934	29.4236	28.9811	29.1974
ZMO1640	Tryptophan--tRNA ligase (EC 6.1.1.2) (Tryptophanyl-tRNA synthetase) (TrpRS)	29.376	29.3122	29.4182	29.3688	29.3136	29.3091	29.2501	29.2909	29.3189	29.2873	29.3299	29.312	29.145	29.3298	29.1449	29.2066	29.3589	29.3958	29.4133	29.3608	29.3822	29.494	29.393	29.3026	29.3504	29.385	29.2594	29.3505	29.3018	29.268	29.2949
ZMO1641	Uncharacterized protein	27.5981	27.3886	26.8459	27.2775	27.9376	27.9278	27.646	27.8372	28.02	27.7798	27.901	27.9003	28.0219	27.8777	27.9628	27.9541	27.3265	27.7057	27.5324	27.5032	27.517	28.0814	28.1249	27.8803	28.1207	28.0518	28.298	28.6135	28.1273	28.4377	28.3691
ZMO1642	Anhydro-N-acetylmuramic acid kinase (EC 2.7.1.170) (AnhMurNAc kinase)	25.8862	26.0468	26.2394	26.0575	26.3912	26.3324	26.3905	26.3713	26.4699	26.3029	26.3171	26.3633	26.5643	26.4376	26.4915	26.4978	26.3102	26.2582	25.9326	26.0623	26.1408	26.528	26.5096	26.377	26.5269	26.4854	26.0363	25.9725	25.9643	26.0202	25.9983
ZMO1643	Tyrosine--tRNA ligase (EC 6.1.1.1) (Tyrosyl-tRNA synthetase) (TyrRS)	28.6036	28.6896	28.653	28.6487	28.7533	28.7513	28.6909	28.7318	28.8566	28.9256	28.8537	28.8786	28.939	28.9313	28.9028	28.9243	28.6447	28.7589	28.7712	28.7631	28.7345	28.875	28.8201	28.7694	28.7917	28.8141	28.7905	28.8113	28.8217	28.8325	28.814
ZMO1644	DEAD/DEAH box helicase domain protein	24.916	24.9109	24.8319	24.8862	24.8638	24.9428	25.0115	24.9394	25.0341	25.122	24.8546	25.0036	25.1263	24.9604	25.3653	25.1507	25.1137	25.0333	24.9586	24.9205	25.0065	25.0077	24.9906	24.8629	25.0199	24.9703	24.8121	24.8398	24.681	24.992	24.8312
ZMO1646	Transcription-repair-coupling factor (TRCF) (EC 3.6.4.-)	28.1724	28.2175	27.8474	28.0791	28.3809	28.3394	28.3383	28.3529	28.3702	28.3708	28.3028	28.3479	28.4474	28.3026	28.3601	28.37	28.1304	28.2447	28.1792	28.2287	28.1957	28.4396	28.2096	28.1957	28.3274	28.2931	28.3557	28.3998	28.2068	28.352	28.3286
ZMO1649	Gluconolactonase (EC 3.1.1.17) (D-glucono-delta-lactone lactonohydrolase) [Cleaved into: Gluconolactonase; Gluconolactonase minor isoform]	31.2012	31.1954	31.362	31.2528	31.5344	31.5301	31.6077	31.5574	31.4383	31.4097	31.4223	31.4235	31.3589	31.2525	31.3485	31.32	31.4189	31.3736	31.3238	31.3299	31.3616	31.5629	31.4696	31.34	31.3338	31.4266	30.9347	30.693	30.6498	30.786	30.7659
ZMO1650	Beta-lactamase	24.6605	25.0503	24.9655	24.8921	25.2183	25.1143	25.1715	25.168	25.0932	25.0873	24.8918	25.0241	24.988	24.7068	25.0387	24.9112	24.7565	24.6458	24.9634	24.838	24.8009	25.1327	24.9854	24.7933	25.0498	24.9903	25.022	25.0266	25.0834	24.9354	25.0169
ZMO1651	PTSINtr with GAF domain, PtsP	27.4781	27.6622	27.4911	27.5438	27.9388	27.9376	28.0327	27.9697	27.8949	27.8805	27.8367	27.8707	27.8943	27.7755	27.8423	27.8374	27.6599	27.7418	27.6977	27.7781	27.7194	27.8547	27.7652	27.6002	27.7917	27.7529	27.5915	27.6543	27.5314	27.6521	27.6073
ZMO1652	2-nitropropane dioxygenase NPD	29.6331	29.7153	29.5792	29.6425	29.9654	29.8887	29.9131	29.9224	29.7457	29.6289	29.6552	29.6766	29.5748	29.4922	29.6213	29.5628	29.8113	29.8933	29.8555	29.9083	29.8671	29.7094	29.5813	29.4815	29.5583	29.5826	28.9619	28.9266	28.8715	28.8887	28.9122
ZMO1653	Aspartokinase (EC 2.7.2.4)	31.0865	31.1815	31.0514	31.1064	31.0219	30.9715	31.032	31.0085	30.8977	30.8735	30.9389	30.9034	30.793	30.6907	30.7444	30.7427	31.1234	31.1113	31.1659	31.169	31.1424	30.8789	30.7792	30.7921	30.7494	30.7999	30.5448	30.5767	30.6203	30.6326	30.5936
ZMO1654	Ubiquinone biosynthesis O-methyltransferase (EC 2.1.1.64)	25.6013	25.557	25.9664	25.7082	25.7428	25.8303	25.6483	25.7404	25.8775	26.0484	26.0127	25.9795	26.0634	25.844	25.9786	25.962	25.6999	25.6704	25.6242	25.7273	25.6804	25.8266	25.924	25.8129	25.8784	25.8605	26.0324	26.0231	26.1681	25.858	26.0204
ZMO1655	Antioxidant, AhpC/TSA family protein	24.5797	24.7081	24.6613	24.6497	24.9739	25.1689	25.1822	25.1083	25.0655	25.085	24.8475	24.9994	25.223	25.1701	25.3743	25.2558	24.6814	24.7873	24.8499	24.9316	24.8126	24.8227	24.8567	24.8493	24.8106	24.8348	24.7601	24.6242	24.5376	24.5765	24.6246
ZMO1656	Transcriptional regulator, XRE family	27.892	27.8657	27.7717	27.8431	27.8965	28.1107	27.9239	27.9771	27.9758	27.9508	27.9993	27.9753	27.9265	28.0096	28.0206	27.9856	27.6371	27.7461	27.6559	27.6611	27.675	27.8477	27.6942	27.6909	27.8335	27.7666	27.9972	28.0715	27.9878	28.0654	28.0305
ZMO1657	Uncharacterized protein	28.8213	28.7771	28.8949	28.8311	28.945	28.9845	28.9964	28.9753	28.9395	28.9329	28.9041	28.9255	28.9208	28.7539	28.8437	28.8395	28.754	28.791	28.8133	28.8714	28.8074	28.8852	28.9393	28.9838	28.899	28.9268	28.7068	28.8311	28.84	28.8741	28.813
ZMO1659	ATP-dependent zinc metalloprotease FtsH (EC 3.4.24.-)	29.5244	29.5737	28.9229	29.3404	29.7453	29.7799	29.7124	29.7459	29.8934	29.8891	29.9475	29.91	29.972	30.001	30.004	29.9923	29.4807	29.5814	29.4424	29.5081	29.5032	29.9028	29.7794	29.7543	29.7651	29.8004	30.0971	30.1235	29.7236	30.1713	30.0289
ZMO1661	Gamma-glutamyl phosphate reductase (GPR) (EC 1.2.1.41) (Glutamate-5-semialdehyde dehydrogenase) (Glutamyl-gamma-semialdehyde dehydrogenase) (GSA dehydrogenase)	28.9256	29.0757	29.0124	29.0046	29.2446	29.2424	29.1954	29.2275	29.2721	29.2346	29.1961	29.2343	29.2513	29.2108	29.2285	29.2302	28.8445	28.9355	28.833	28.8998	28.8782	29.3065	29.225	29.2224	29.3572	29.2778	29.6151	29.6906	29.7506	29.6786	29.6837
ZMO1663	Ribosomal silencing factor RsfS	28.5323	28.6424	28.7114	28.6287	28.4601	28.4672	28.4497	28.459	28.313	28.2033	28.2584	28.2582	28.3802	28.0853	28.3728	28.2794	28.5971	28.6209	28.6079	28.5182	28.586	28.7445	28.4715	28.3957	28.4396	28.5128	28.2719	28.4702	28.2765	28.188	28.3016
ZMO1664	Ribosomal RNA large subunit methyltransferase H (EC 2.1.1.177) (23S rRNA (pseudouridine1915-N3)-methyltransferase) (23S rRNA m3Psi1915 methyltransferase) (rRNA (pseudouridine-N3-)-methyltransferase RlmH)	25.4058	25.4263	25.6035	25.4785	25.2446	25.3041	25.2253	25.258	25.2543	25.3273	25.4663	25.3493	25.3636	25.3679	25.2382	25.3232	25.6071	25.5422	25.5166	25.6123	25.5695	26.0595	25.5504	25.6852	25.6835	25.7447	25.9087	26.0018	25.9619	25.814	25.9216
ZMO1667	Carboxyl-terminal protease (EC 3.4.21.102)	27.6106	27.6211	27.6654	27.6323	27.7448	27.8211	27.7889	27.7849	27.7126	27.6897	27.7251	27.7092	27.679	27.736	27.637	27.684	27.6518	27.7568	27.698	27.7777	27.7211	27.8045	27.699	27.582	27.5892	27.6687	27.4947	27.5042	27.3782	27.4993	27.4691
ZMO1669	2-nonaprenyl-3-methyl-6-methoxy-1,4-benzoquinol hydroxylase (EC 1.14.13.-) (5-demethoxyubiquinone hydroxylase) (DMQ hydroxylase)	26.5515	26.5256	26.6299	26.569	26.7477	26.757	26.8237	26.7761	26.7723	26.7007	26.8255	26.7662	26.7318	26.7255	26.8056	26.7543	26.4362	26.5949	26.5579	26.6095	26.5496	26.1423	26.2873	26.1688	26.3771	26.2439	27.0847	27.0665	26.984	26.9693	27.0261
ZMO1671	Uncharacterized protein	26.6889	26.8404	26.9779	26.8357	26.7314	27.069	27.0466	26.949	26.2321	26.8145	26.9508	26.6658	26.1995	26.8362	26.4091	26.4816	26.9621	26.7391	27.1247	27.0722	26.9745	26.3558	26.4195	26.7976	26.4307	26.5009	25.9983	25.4378	25.8858	25.955	25.8192
ZMO1673	Aldo/keto reductase	26.8673	26.7572	26.7827	26.8024	27.3005	27.3238	27.1606	27.2616	27.5654	27.4875	27.4911	27.5147	27.7164	27.6279	27.6857	27.6767	26.9438	26.9162	26.9665	26.9311	26.9394	27.397	27.302	27.1816	27.3093	27.2975	27.4976	27.6158	27.5082	27.5733	27.5488
ZMO1675	Protein-disulfide isomerase-like protein	28.8332	28.9356	28.5649	28.7779	29.132	29.0457	28.9793	29.0523	29.3727	29.1444	29.0034	29.1735	29.6213	28.9861	29.3357	29.3144	28.6256	28.9402	28.6873	28.7835	28.7591	29.0604	28.8573	28.9576	29.0371	28.9781	29.2706	29.4482	29.1392	29.082	29.235
ZMO1678	Prephenate dehydratase (EC 4.2.1.51)	27.8877	27.8908	27.8301	27.8695	27.7482	27.7793	27.708	27.7452	27.8726	27.7857	27.8291	27.8291	28.0003	28.0073	27.9879	27.9985	28.0388	27.9265	28.019	28.0541	28.0096	28.1691	28.1765	28.1686	28.1827	28.1742	28.4637	28.5238	28.6481	28.5742	28.5524
ZMO1679	Uncharacterized protein	24.5923	24.5034	24.6557	24.5838	24.8109	24.7402	24.7401	24.7637	25.0945	25.0652	25.0167	25.0588	25.2616	25.0928	25.0721	25.1421	24.6264	24.7418	24.6644	24.695	24.6819	25.1969	25.2813	25.2244	25.408	25.2777	25.6921	25.7954	25.7653	25.6044	25.7143
ZMO1682	Aminotransferase (EC 2.6.1.-)	26.811	26.8445	26.7728	26.8094	26.8099	26.8676	26.6863	26.788	26.9298	26.9736	26.7441	26.8825	27.1606	26.9966	27.164	27.1071	26.3211	26.321	26.2979	26.2371	26.2943	26.5492	26.428	26.462	26.5318	26.4927	27.178	27.3409	27.0469	27.0587	27.1561
ZMO1683	L-asparaginase, type II (EC 3.5.1.1)	25.926	25.8897	26.0154	25.9437	25.7994	25.7349	25.8896	25.8079	25.7	25.604	25.7875	25.6972	25.4567	25.5888	25.6957	25.5804	25.9747	26.0668	25.836	26.0075	25.9713	25.7642	25.7355	25.5141	25.6719	25.6714	24.8691	24.726	24.6272	24.5512	24.6934
ZMO1684	Phosphoserine aminotransferase (EC 2.6.1.52)	31.5272	31.5169	31.6063	31.5501	31.6081	31.667	31.4914	31.5888	31.5569	31.553	31.5984	31.5694	31.6126	31.6363	31.6721	31.6404	31.6157	31.5147	31.4683	31.5012	31.525	31.3437	31.3174	31.309	31.3253	31.3239	30.6769	30.581	30.6486	30.779	30.6714
ZMO1685	D-3-phosphoglycerate dehydrogenase (EC 1.1.1.95)	31.6998	31.7171	31.8039	31.7403	31.8434	31.8346	31.7134	31.7972	31.859	31.7361	31.7608	31.7853	31.8875	31.8026	31.8913	31.8605	31.8365	31.7708	31.6983	31.7418	31.7618	31.6491	31.4451	31.4342	31.5357	31.516	30.6721	30.6756	30.6858	30.662	30.6739
ZMO1686	tRNA synthetase class II (G H P and S)	29.6815	29.7416	29.7526	29.7252	29.458	29.4235	29.4126	29.4314	29.395	29.3708	29.371	29.3789	29.48	29.3609	29.4055	29.4155	29.768	29.8032	29.7549	29.8008	29.7817	29.7728	29.6387	29.6081	29.6654	29.6712	29.704	29.6166	29.5882	29.6085	29.6294
ZMO1687	Adenylosuccinate synthetase (AMPSase) (AdSS) (EC 6.3.4.4) (IMP--aspartate ligase)	31.0378	31.0665	31.0081	31.0375	30.5917	30.6103	30.5327	30.5783	30.4995	30.5395	30.5673	30.5355	30.6415	30.638	30.6103	30.6299	31.1295	31.1087	31.1181	31.1093	31.1164	30.9565	30.995	30.9168	30.9405	30.9522	30.896	30.9253	30.848	30.9338	30.9008
ZMO1688	Folate-binding protein YgfZ	26.0838	26.2131	26.3802	26.2257	26.3297	26.317	26.2826	26.3098	26.4002	26.4139	26.2881	26.3674	26.506	26.3555	26.3995	26.4203	26.3591	26.3317	26.2841	26.2815	26.3141	26.3235	26.2061	26.3085	26.3777	26.304	26.3705	26.3243	26.3443	26.2935	26.3331
ZMO1689	Dihydroorotase (EC 3.5.2.3)	28.4178	28.4464	28.4096	28.4246	28.513	28.6231	28.5836	28.5732	28.6752	28.7334	28.6607	28.6898	28.8119	28.8077	28.774	28.7979	28.3368	28.3528	28.3551	28.3307	28.3438	28.5952	28.5811	28.5403	28.6383	28.5887	28.9476	28.9896	29.049	29.0107	28.9992
ZMO1690	Chaperone DnaJ domain protein	28.4087	28.4891	28.4938	28.4639	28.7008	28.7577	28.5157	28.6581	28.9132	28.9796	28.9451	28.946	29.1712	29.2685	29.0998	29.1798	28.2732	28.4115	28.3385	28.2919	28.3288	28.994	29.0658	29.0417	29.3108	29.1031	29.7086	29.8566	29.9791	29.8548	29.8498
ZMO1692	Enoyl-[acyl-carrier-protein] reductase [NADH] (EC 1.3.1.9)	30.9341	30.8787	31.0106	30.9411	31.0666	31.0718	31.0125	31.0503	30.93	30.9804	30.9399	30.9501	30.9064	31.0175	30.9776	30.9672	30.9545	30.9541	30.9422	30.9484	30.9498	31.0008	31.0478	31.0416	31.1252	31.0538	31.11	31.1982	31.2321	31.1779	31.1796
ZMO1693	Chorismate synthase (CS) (EC 4.2.3.5) (5-enolpyruvylshikimate-3-phosphate phospholyase)	28.0885	28.0835	28.091	28.0877	28.0189	28.0915	28.0838	28.0647	27.8794	27.8167	27.8287	27.8416	27.6042	27.7159	27.8491	27.723	28.2312	28.1887	28.2096	28.1836	28.2033	28.02	27.8312	27.8673	27.8559	27.8936	27.7856	27.5427	27.6011	27.6292	27.6396
ZMO1694	TonB-dependent receptor	31.1787	31.1434	31.1663	31.1628	31.077	31.1242	31.1849	31.1287	30.9154	30.9164	31.0001	30.944	30.6507	30.8504	30.866	30.789	31.3097	31.2305	31.2065	31.2008	31.2369	31.9583	31.9252	31.9051	31.8962	31.9212	31.7864	31.5009	31.0331	31.5513	31.4679
ZMO1698	GTP cyclohydrolase-2 (EC 3.5.4.25) (GTP cyclohydrolase II)	26.9185	27.0336	26.8391	26.9304	27.0187	27.1353	27.0783	27.0774	26.98	27.0261	26.8767	26.9609	26.8471	26.8507	26.8099	26.8359	26.979	27.053	27.1044	27.0542	27.0477	27.1397	27.0639	27.2537	27.3342	27.1979	27.3083	27.3587	27.4496	27.3472	27.3659
ZMO1699	Exodeoxyribonuclease III Xth	25.6219	25.6933	25.9126	25.7426	25.6435	25.646	25.6404	25.6433	25.3129	25.3655	25.4092	25.3626	25.1287	24.8313	25.2106	25.0569	25.9674	25.9219	25.9912	25.9398	25.9551	25.6809	25.5969	25.6406	25.6234	25.6355	25.223	25.3266	25.3203	25.2922	25.2905
ZMO1701	Outer-membrane lipoprotein carrier protein	27.9772	28.052	28.1393	28.0561	28.2269	28.144	28.1315	28.1675	28.2361	28.1497	28.1184	28.1681	28.2584	28.1069	28.3023	28.2226	27.6682	27.7084	27.7383	27.673	27.697	27.9435	28.0029	27.9412	27.9904	27.9695	28.6138	28.5877	28.4105	28.4822	28.5236
ZMO1702	Cell division protein FtsK/SpoIIIE	26.7675	26.8162	26.0491	26.5443	26.7734	26.797	26.9018	26.8241	26.7251	26.7506	26.6783	26.718	26.6175	26.7887	26.5171	26.6411	26.9535	27.007	26.8889	26.9301	26.9449	26.8972	26.5988	26.5382	26.747	26.6953	26.6385	26.5437	25.9403	26.7229	26.4613
ZMO1703	Ubiquinone biosynthesis hydroxylase, UbiH/UbiF/VisC/COQ6 family	27.1056	27.2236	27.2727	27.2006	27.677	27.8242	27.8449	27.782	27.6726	27.8508	27.7674	27.7636	27.833	27.8263	27.8723	27.8439	27.3303	27.3451	27.3871	27.1925	27.3138	27.7	27.5304	27.6091	27.7351	27.6436	27.8939	27.9728	27.8965	27.8483	27.9029
ZMO1704	Peptidase S16 lon domain protein	26.0426	26.0027	25.9668	26.004	26.3285	26.182	26.1843	26.2316	26.7473	26.5966	26.6806	26.6748	26.9805	26.673	26.846	26.8332	26.1265	26.2587	26.2342	26.3453	26.2412	26.8006	26.8195	26.9103	26.9654	26.874	26.9346	27.0644	26.9248	26.9778	26.9754
ZMO1705	Thioredoxin domain protein	28.0513	28.0711	28.02	28.0475	28.774	28.7424	28.5658	28.6941	29.3297	29.2758	29.2342	29.2799	29.7749	29.5796	29.6581	29.6709	27.7987	28.0481	27.9083	28.0114	27.9416	29.3902	29.5732	29.5091	29.7666	29.5598	30.3983	30.633	30.5114	30.445	30.4969
ZMO1707	Orotate phosphoribosyltransferase (OPRT) (OPRTase) (EC 2.4.2.10)	29.7752	29.8552	29.8751	29.8352	29.7087	29.7585	29.7743	29.7472	29.7012	29.674	29.702	29.6924	29.7001	29.6411	29.6391	29.6601	29.9352	29.9713	29.9443	29.9993	29.9625	29.8101	29.8929	29.8213	29.8008	29.8313	29.7814	29.7808	29.7145	29.6438	29.7301
ZMO1708	Pyridoxine 5'-phosphate synthase (PNP synthase) (EC 2.6.99.2)	29.034	29.093	29.1649	29.0973	29.1257	29.3074	29.1275	29.1869	29.0726	29.3564	29.2517	29.2269	29.2154	29.4203	29.2579	29.2979	29.05	29.0625	29.1863	29.0922	29.0977	29.0577	29.0666	29.2265	29.1482	29.1248	29.437	29.4231	29.4286	29.3781	29.4167
ZMO1710	Signal peptidase I (EC 3.4.21.89)	26.8984	26.8662	27.0926	26.9524	26.7378	26.8406	26.9696	26.8493	26.9184	26.7374	26.7136	26.7898	26.8011	26.723	26.7737	26.7659	27.0282	27.0165	27.0918	27.065	27.0504	26.7066	26.732	26.8715	26.7087	26.7547	26.6105	26.4935	26.4629	26.5888	26.5389
ZMO1712	Peptidyl-prolyl cis-trans isomerase (EC 5.2.1.8)	26.9045	26.8978	27.1458	26.9827	26.2195	26.1015	26.0013	26.1074	25.935	26.1004	25.9613	25.9989	25.9373	26.2033	25.9277	26.0228	26.8388	26.8152	26.8138	26.555	26.7557	26.538	26.4048	26.1133	26.1581	26.3036	25.7761	25.6117	25.46	25.5746	25.6056
ZMO1713	30S ribosomal protein S21	29.3331	29.1916	29.1745	29.2331	29.1469	29.2418	28.729	29.0392	28.6379	29.2228	28.7194	28.86	28.8239	22.085	29.2635	26.7241	28.4954	28.4965	23.4052	28.0343	27.1079	21.9078	28.2146	23.0853	22.2976	23.8763	22.1265	23.2076	28.1802	27.5052	25.2549
ZMO1715	Biopolymer transport protein ExbD/TolR	29.4166	29.5109	29.3143	29.4139	29.9836	29.8858	29.9411	29.9368	29.8725	29.8526	29.8244	29.8498	29.7531	29.9021	29.8238	29.8263	29.7122	29.7278	29.6721	29.7405	29.7132	29.7733	29.747	29.7691	29.7337	29.7558	29.132	29.1031	29.014	29.2034	29.1131
ZMO1716	MotA/TolQ/ExbB proton channel	31.7145	31.7768	31.2249	31.5721	32.0583	32.0971	32.0873	32.0809	32.0309	31.9926	32.0696	32.031	31.9818	32.0365	32.0068	32.0084	32.0149	31.9886	31.877	31.9699	31.9626	32.0559	32.025	31.954	31.9715	32.0016	31.6019	31.654	31.3884	31.594	31.5596
ZMO1717	TonB family protein	30.4881	30.4432	30.154	30.3618	30.9285	31.1449	31.1588	31.0774	30.7464	31.0127	31.0333	30.9308	30.5941	31.0723	30.673	30.7798	30.7624	30.5473	30.7017	30.583	30.6486	30.1426	30.4319	30.64	30.4632	30.4194	30.0212	29.8353	29.874	30.1567	29.9718
ZMO1718	Uncharacterized protein	28.9196	28.881	28.9136	28.9047	29.2596	29.1771	29.2628	29.2332	29.1739	29.116	29.2058	29.1652	29.1246	29.1435	29.0591	29.109	28.8226	28.9289	28.8643	28.9474	28.8908	28.8	28.7367	28.7997	28.6397	28.744	28.1118	28.0259	27.7979	28.1796	28.0288
ZMO1719	Fructokinase (EC 2.7.1.4)	31.571	31.5508	31.6842	31.602	31.7111	31.6684	31.6648	31.6815	31.8186	31.7205	31.7451	31.7614	31.9705	31.8664	31.9979	31.9449	31.6545	31.6772	31.5781	31.6116	31.6303	32.5948	32.6242	32.5587	32.6289	32.6017	32.881	32.8237	32.8946	32.7535	32.8382
ZMO1720	DNA-directed RNA polymerase subunit omega (RNAP omega subunit) (EC 2.7.7.6) (RNA polymerase omega subunit) (Transcriptase subunit omega)	29.9847	30.039	30.1167	30.0468	29.815	29.9222	29.754	29.8304	29.7816	29.7375	29.8472	29.7887	29.7132	29.6552	29.718	29.6955	30.0077	30.0032	29.9761	29.9811	29.992	29.6958	29.8772	29.8451	29.8017	29.8049	29.8305	29.6801	29.768	29.7285	29.7518
ZMO1721	Glyoxalase/bleomycin resistance protein/dioxygenase	30.9693	30.8808	31.1252	30.9918	31.2586	31.3427	31.1435	31.2482	31.4285	31.6162	31.5336	31.5261	31.662	31.8109	31.7287	31.7339	30.7229	30.5937	30.7885	30.7058	30.7027	31.2511	31.8473	32.0018	31.9231	31.7558	32.743	32.8166	33.1189	32.9213	32.9
ZMO1722	S-(hydroxymethyl)glutathione dehydrogenase (EC 1.1.1.284)	28.8073	28.8172	28.6558	28.7601	28.9199	28.9839	28.9003	28.9347	29.068	29.0368	29.0281	29.0443	29.1317	29.1064	29.1093	29.1158	28.8828	28.9494	28.8917	28.9808	28.9262	29.2214	29.1754	29.111	29.3497	29.2144	29.2885	29.3168	29.2559	29.3587	29.3049
ZMO1723	Laccase domain protein	26.1855	26.2978	26.3888	26.2907	26.3727	26.276	26.2327	26.2938	26.3171	26.2357	26.2083	26.2537	26.3489	26.3658	26.4308	26.3818	26.2486	26.047	26.1906	26.2594	26.1864	26.1563	26.3337	26.2121	26.2293	26.2329	26.5655	26.4884	26.4704	26.4942	26.5046
ZMO1724	UDP-N-acetylglucosamine 1-carboxyvinyltransferase (EC 2.5.1.7) (Enoylpyruvate transferase) (UDP-N-acetylglucosamine enolpyruvyl transferase) (EPT)	29.0064	29.1229	28.9605	29.0299	29.2822	29.2864	29.3293	29.2993	29.5607	29.6026	29.5255	29.5629	29.7723	29.8061	29.6783	29.7522	29.2523	29.2926	29.2028	29.16	29.2269	29.453	29.4774	29.449	29.5859	29.4913	29.6662	29.7696	29.5734	29.545	29.6386
ZMO1725	ATP-dependent Clp protease adapter protein ClpS	26.9273	27.0298	26.9814	26.9795	27.0914	26.9909	27.022	27.0348	27.4455	27.1818	27.1488	27.2587	27.3061	27.0908	27.2248	27.2072	27.0694	27.1967	27.0418	26.8494	27.0393	27.1456	26.7438	26.8009	26.8585	26.8872	26.2595	26.0408	26.0313	25.9551	26.0717
ZMO1727	Aminotransferase (EC 2.6.1.-)	30.5468	30.578	30.5839	30.5696	30.3928	30.3905	30.3424	30.3753	30.5746	30.6286	30.5463	30.5832	30.8108	30.7776	30.8504	30.813	30.6198	30.6319	30.6714	30.7391	30.6656	30.7342	30.7142	30.7624	30.8244	30.7588	31.1542	31.1048	31.1142	31.1491	31.1306
ZMO1730	Serine O-acetyltransferase (EC 2.3.1.30)	26.8893	26.6749	26.5064	26.6902	27.5102	27.4497	27.3746	27.4448	27.2365	27.4121	27.2993	27.316	27.12	27.3256	27.2584	27.2347	27.0676	27.1173	27.0039	26.9492	27.0345	26.6853	26.4748	26.3806	26.641	26.5454	25.9093	25.9956	25.5679	26.0444	25.8793
ZMO1732	Alkyl hydroperoxide reductase/ Thiol specific antioxidant/ Mal allergen	30.2541	30.175	30.2743	30.2345	30.3203	30.335	30.3194	30.3249	30.3239	30.2765	30.3496	30.3167	30.1829	30.3795	30.3154	30.2926	30.4226	30.2681	30.3111	30.4024	30.351	31.0049	31.0465	31.0137	31.0735	31.0347	30.6245	30.6648	30.8203	30.7894	30.7247
ZMO1733	Transcriptional regulator, LysR family	30.1643	30.2886	30.2857	30.2462	30.3586	30.4506	30.4088	30.406	30.4345	30.4489	30.4815	30.455	30.4871	30.3426	30.5109	30.4469	30.196	30.3081	30.3162	30.3344	30.2887	30.3531	30.386	30.46	30.3207	30.3799	30.2728	30.2233	30.1619	30.1506	30.2022
ZMO1734	Uncharacterized protein	24.772	24.6754	24.8479	24.7651	24.4788	24.4374	24.6677	24.528	24.7865	24.648	24.6931	24.7092	24.8693	24.6838	25.0323	24.8618	24.6285	24.6358	24.5732	24.6432	24.6202	24.8952	24.7949	24.8448	25.2293	24.941	25.2833	25.5205	25.5165	25.3741	25.4236
ZMO1738	Two component transcriptional regulator, LytTR family	28.0407	28.1015	28.1251	28.0891	28.2219	28.3371	28.2838	28.2809	28.4597	28.3364	28.4387	28.4116	28.3975	28.4211	28.3975	28.4054	27.763	27.7364	27.7593	27.796	27.7637	28.3878	28.2515	28.3045	28.487	28.3577	29.252	29.2943	29.3019	29.2127	29.2652
ZMO1740	Uncharacterized protein	28.8406	28.7518	28.7021	28.7648	28.8288	28.9024	28.9064	28.8792	28.8229	28.8447	29.0196	28.8957	28.846	28.951	28.8676	28.8882	28.9066	28.8544	28.8906	28.7861	28.8594	28.6399	28.7107	28.7758	28.6484	28.6937	28.6683	28.4065	28.5116	28.7589	28.5863
ZMO1741	Elongation factor 4 (EF-4) (EC 3.6.5.n1) (Ribosomal back-translocase LepA)	29.5561	29.62	29.4392	29.5384	29.3017	29.2767	29.2919	29.2901	29.3891	29.2001	29.2392	29.2761	29.3452	29.2408	29.3335	29.3065	29.5832	29.6929	29.5517	29.6798	29.6269	29.6032	29.4998	29.4588	29.4228	29.4961	29.3015	29.1896	29.1601	29.2852	29.2341
ZMO1743	Bis(5'nucleosyl)-tetraphosphatase, ApaH	24.1504	23.3884	23.7339	23.7575	24.6983	24.6654	24.8183	24.7273	23.5746	24.5079	24.7713	24.2846	24.4754	24.4871	24.2397	24.4008	24.1914	24.2935	24.0992	24.5527	24.2842	24.625	23.6037	24.3723	24.4169	24.2545	23.7598	22.525	23.3806	24.1182	23.4459
ZMO1745	Methionine synthase (EC 2.1.1.13)	27.842	27.8489	27.6312	27.774	27.3421	27.3457	27.5464	27.4114	27.1217	27.0324	27.1737	27.1093	26.8747	26.8391	27.1142	26.9426	27.9887	27.9353	27.8494	27.7608	27.8836	27.6456	27.3132	27.2243	27.219	27.3505	27.3772	27.2569	26.8286	27.0843	27.1367
ZMO1746	Homocysteine S-methyltransferase	27.0102	27.0398	27.1382	27.0627	26.6084	26.7675	26.6926	26.6895	26.5851	26.5054	26.5225	26.5377	26.5003	26.4011	26.5997	26.5004	27.2482	27.1694	27.1856	27.1151	27.1795	26.8501	26.7761	26.5985	26.6466	26.7178	26.5303	26.3765	26.3417	26.3704	26.4047
ZMO1747	Methylenetetrahydrofolate reductase (EC 1.5.1.20)	27.2474	27.3848	27.3368	27.323	27.268	27.2129	27.3053	27.2621	27.1858	27.2445	27.2713	27.2339	27.4207	27.2718	27.2783	27.3236	27.4865	27.4654	27.4313	27.4588	27.4605	27.574	27.462	27.3093	27.3919	27.4343	27.1702	27.2205	27.0468	27.216	27.1634
ZMO1748	Transcriptional regulator, ArsR family	26.8694	26.9675	27.0661	26.9677	26.6917	26.7577	26.5198	26.6564	26.7345	26.5566	26.7248	26.672	26.8557	26.5725	26.7166	26.7149	26.9919	26.9687	26.84	27.0483	26.9623	26.8336	26.7834	26.8167	26.7819	26.8039	26.4139	26.8027	26.8573	26.7062	26.695
ZMO1749	VacJ family lipoprotein	27.4253	27.5231	26.9502	27.2995	27.2781	27.388	27.4992	27.3884	27.1668	27.0874	27.1087	27.121	26.8961	26.8307	26.8578	26.8615	27.4859	27.7124	27.5436	27.6106	27.5881	27.3056	26.9442	26.8409	26.8559	26.9866	26.1154	25.6651	25.328	25.795	25.7259
ZMO1753	Oxidoreductase FAD/NAD(P)-binding domain protein	26.2613	26.2306	26.3356	26.2758	26.1235	26.1773	26.2054	26.1687	26.5579	26.1967	26.4294	26.3947	26.5631	26.5267	26.5632	26.551	26.5566	26.7475	26.6529	26.685	26.6605	26.2791	26.0632	26.0067	26.0699	26.1047	25.9769	25.9118	25.5221	25.8364	25.8118
ZMO1754	Aldehyde Dehydrogenase	28.5561	28.6135	28.6607	28.6101	27.9852	28.0191	28.0969	28.0337	27.861	27.9601	27.8126	27.8779	27.6331	27.8054	27.8332	27.7572	27.8358	28.0145	28.0658	28.0424	27.9896	28.0066	27.649	27.5662	27.4151	27.6592	27.866	27.3082	27.1269	27.4318	27.4332
ZMO1755	Thymidylate synthase (TS) (TSase) (EC 2.1.1.45)	27.4901	27.5868	27.6112	27.5627	27.347	27.2043	27.2576	27.2696	27.4238	27.3916	27.3438	27.3864	27.4906	27.5089	27.6123	27.5373	27.4771	27.6403	27.6	27.7278	27.6113	27.5121	27.5376	27.4087	27.5572	27.5039	27.5236	27.5694	27.4702	27.461	27.506
ZMO1757	Gluconokinase (EC 2.7.1.12)	30.2557	30.2193	30.29	30.255	29.9896	29.9835	29.9293	29.9674	30.1022	30.0535	30.0157	30.0571	30.0927	30.0941	30.2364	30.1411	30.2909	30.2855	30.269	30.314	30.2898	30.0969	30.1961	30.2711	30.1835	30.1869	30.2446	30.2137	30.3676	30.3336	30.2899
ZMO1758	Outer membrane protein assembly factor BamD	28.0482	28.1392	27.7216	27.9697	28.3319	28.2223	28.2628	28.2724	28.2968	28.2626	28.2876	28.2823	28.258	28.2822	28.2364	28.2589	28.284	28.3663	28.3138	28.2943	28.3146	28.3346	28.1544	28.0889	28.2034	28.1953	28.0411	27.9252	27.5751	27.9716	27.8783
ZMO1760	Extracellular ligand-binding receptor	28.0504	28.1535	27.6916	27.9652	28.3751	28.4266	28.4278	28.4098	28.5231	28.4457	28.4234	28.4641	28.5103	28.4143	28.4872	28.4706	28.0213	28.1332	28.0081	28.1139	28.0691	28.504	28.402	28.2666	28.5087	28.4203	28.5343	28.6083	28.3436	28.5041	28.4976
ZMO1761	Ribosomal RNA small subunit methyltransferase I (EC 2.1.1.198) (16S rRNA 2'-O-ribose C1402 methyltransferase) (rRNA (cytidine-2'-O-)-methyltransferase RsmI)	26.7842	26.8641	26.9326	26.8603	27.057	26.973	26.9351	26.9884	26.9527	26.9172	26.9094	26.9264	27.0183	26.731	26.886	26.8784	26.6618	26.8657	26.8419	26.8816	26.8128	26.7838	26.7448	26.7542	26.7792	26.7655	26.7371	26.8037	26.8125	26.628	26.7453
ZMO1763	Uncharacterized protein	29.0712	28.9675	28.8157	28.9514	28.621	28.7125	28.6157	28.6497	28.397	28.6047	28.6727	28.5581	28.3988	28.7167	28.5568	28.5574	28.8621	28.7365	28.7974	28.7545	28.7876	28.2158	28.3133	28.4743	28.2387	28.3105	28.5008	28.2086	28.3747	28.3109	28.3488
ZMO1764	ErfK/YbiS/YcfS/YnhG family protein	28.5515	28.5887	28.5624	28.5675	28.6706	28.6454	28.6124	28.6428	28.5366	28.5037	28.4581	28.4995	28.5156	28.5086	28.4595	28.4946	28.7727	28.7724	28.7235	28.7435	28.753	28.6806	28.5392	28.5516	28.5777	28.5873	28.063	27.9952	27.8329	27.9377	27.9572
ZMO1766	Mg2 transporter protein CorA family protein	24.8495	24.8505	23.979	24.5597	25.0741	25.02	24.929	25.0077	25.0835	25.1541	25.1354	25.1243	25.1186	24.9616	25.0336	25.038	24.9815	25.2045	24.9039	25.0019	25.023	25.2654	25.1104	25.136	25.1365	25.1621	25.0876	24.8487	24.5018	25.2397	24.9194
ZMO1767	UTP--glucose-1-phosphate uridylyltransferase (EC 2.7.7.9) (UDP-glucose pyrophosphorylase)	29.3301	29.3736	29.401	29.3682	29.4485	29.5877	29.4723	29.5029	29.6636	29.6228	29.6532	29.6465	29.7518	29.6599	29.7633	29.725	29.192	29.3703	29.2876	29.258	29.277	29.9776	29.983	29.907	29.9378	29.9513	30.5904	30.6263	30.6122	30.4954	30.5811
ZMO1768	Diaminopimelate decarboxylase (DAP decarboxylase) (DAPDC) (EC 4.1.1.20)	28.908	28.9752	29.0455	28.9762	28.6858	28.6508	28.6153	28.6506	28.7357	28.6439	28.6205	28.6667	28.8246	28.6895	28.8057	28.7733	29.0243	29.0564	29.0333	29.1183	29.0581	29.0749	29.1097	29.1154	29.1058	29.1015	29.2027	29.2854	29.219	29.3086	29.2539
ZMO1770	Argininosuccinate lyase (ASAL) (EC 4.3.2.1) (Arginosuccinase)	29.9574	30.0209	30.0121	29.9968	29.8254	29.7889	29.7676	29.794	29.9474	29.8987	29.9204	29.9221	30.0115	29.9963	30.0024	30.0034	30.058	30.1232	30.0597	30.1019	30.0857	30.2447	30.251	30.2662	30.2699	30.2579	30.3526	30.359	30.3145	30.2421	30.317
ZMO1771	Iron-containing alcohol dehydrogenase	30.9772	30.9704	31.0608	31.0028	30.7472	30.77	30.7113	30.7428	30.8983	30.9001	30.8845	30.8943	31.1113	31.0915	30.9653	31.056	30.9454	31.0245	30.9439	30.9936	30.9768	31.1881	31.1812	31.1577	31.2508	31.1944	31.6049	31.667	31.7195	31.6625	31.6635
ZMO1772	NAD(P)H quinone oxidoreductase, PIG3 family	25.7076	25.7795	25.9392	25.8088	26.5289	26.3047	26.2474	26.3603	26.6278	26.5086	26.4184	26.5183	26.6939	26.5455	26.71	26.6498	25.9726	26.0822	26.2178	26.1931	26.1164	26.3946	26.3288	26.3225	26.5127	26.3897	26.623	26.8446	26.7831	26.5319	26.6956
ZMO1773	Aldo/keto reductase	26.7768	26.6967	26.8845	26.786	27.2096	27.0142	27.0706	27.0981	27.3025	27.2566	27.1274	27.2289	27.439	27.1718	27.3934	27.3347	26.8577	27.0009	26.8135	26.8093	26.8703	27.3782	27.1341	27.0604	27.2641	27.2092	27.3993	27.5413	27.6031	27.2297	27.4434
ZMO1776	Aminopeptidase (EC 3.4.11.-)	30.3877	30.5526	30.4008	30.447	31.0308	30.9941	30.9694	30.9981	30.6404	30.5556	30.6202	30.6054	30.4695	30.4468	30.4664	30.4609	30.8675	31.1331	31.1021	31.1074	31.0525	31.1231	30.9509	30.9023	30.7639	30.935	30.5466	30.328	30.2069	30.4429	30.3811
ZMO1779	Antibiotic biosynthesis monooxygenase	31.4509	31.6024	32.0053	31.6862	31.4211	31.4245	31.3262	31.3906	31.6125	31.4672	31.5593	31.5464	31.6958	31.5282	31.7014	31.6418	31.5646	31.5684	31.5784	31.32	31.5078	31.934	31.8763	31.9227	31.8792	31.903	32.0298	31.8101	31.9667	31.9279	31.9336
ZMO1780	Antibiotic biosynthesis monooxygenase	28.8914	28.9286	29.097	28.9723	29.027	28.9085	28.6915	28.8757	29.3208	29.1319	29.1993	29.2173	29.8612	29.239	29.5806	29.5603	28.2132	28.5402	28.6723	28.5313	28.4892	28.9524	29.1022	29.2045	29.0681	29.0818	29.6662	29.9847	30.2508	29.7266	29.9071
ZMO1790	ABC transporter related protein	26.4051	26.4808	25.4093	26.0984	26.4669	26.426	26.2893	26.3941	26.6827	26.6136	26.7049	26.6671	26.7456	26.7082	26.5766	26.6768	26.7757	26.8699	26.726	26.8298	26.8003	26.7902	26.5721	26.4856	26.6492	26.6243	26.7261	26.4887	25.847	26.5839	26.4115
ZMO1792	Dihydroxy-acid dehydratase (DAD) (EC 4.2.1.9)	29.9499	30.0914	29.8022	29.9479	29.3149	29.4222	29.2164	29.3178	29.3673	29.4537	29.5239	29.4483	29.5841	29.5206	29.5475	29.5507	30.2158	30.1713	30.1794	30.1112	30.1694	29.5522	29.6179	29.6136	29.5836	29.5918	29.6066	29.6312	29.4301	29.6374	29.5763
ZMO1794	Uncharacterized protein	27.3097	27.3475	27.7208	27.4593	26.7659	27.3063	26.6404	26.9042	27.1957	27.2903	27.3874	27.2911	27.3939	27.5402	27.7175	27.5505	27.55	27.8113	27.7178	27.6487	27.682	27.3059	27.3119	27.3408	27.3278	27.3216	27.2778	27.5131	27.8954	26.9986	27.4212
ZMO1796	3-phosphoshikimate 1-carboxyvinyltransferase (EC 2.5.1.19) (5-enolpyruvylshikimate-3-phosphate synthase) (EPSP synthase) (EPSPS)	29.3247	29.3819	29.4026	29.3698	29.1257	29.1435	29.129	29.1327	29.1594	29.0742	29.1741	29.1359	29.257	29.1554	29.2293	29.2139	29.5377	29.5023	29.5347	29.4624	29.5093	29.5438	29.3329	29.3818	29.3659	29.4061	29.3351	29.2382	29.1506	29.2517	29.2439
ZMO1797	Cytidylate kinase (CK) (EC 2.7.4.25) (Cytidine monophosphate kinase) (CMP kinase)	27.857	27.8522	27.9909	27.9	27.4496	27.552	27.6082	27.5366	27.6897	27.6596	27.7	27.6831	27.8461	27.6333	27.7472	27.7422	28.0556	28.0126	27.9303	27.9073	27.9765	28.2048	27.9777	27.9039	28.0068	28.0233	27.8924	27.8311	27.8119	27.8011	27.8342
ZMO1798	30S ribosomal protein S1	33.9074	33.8076	33.8209	33.8453	33.5134	33.4913	33.5047	33.5031	33.3937	33.3757	33.4754	33.4149	33.2817	33.3472	33.3086	33.3125	33.9479	33.9048	33.9156	33.9074	33.919	33.6216	33.6838	33.697	33.6278	33.6575	33.398	33.4016	33.3976	33.4084	33.4014
ZMO1800	Phenazine biosynthesis protein PhzF family	27.1275	27.4079	27.1095	27.215	27.1225	27.2096	27.2623	27.1981	27.0746	27.1398	27.1731	27.1292	27.1352	27.223	27.171	27.1764	27.2975	27.2164	27.4074	27.1189	27.26	27.1474	27.0473	27.0069	26.8863	27.022	26.9616	26.893	26.9999	27.0987	26.9883
ZMO1801	Integration host factor subunit beta	25.9087	25.6164	25.9832	25.8361	25.9359	25.8884	25.8845	25.9029	25.9671	26.0315	25.7612	25.9199	26.0128	25.8736	25.9921	25.9595	25.3326	25.4885	25.5219	25.5323	25.4688	25.8006	25.7057	25.7118	25.6631	25.7203	26.0141	26.1502	26.3557	26.0371	26.1393
ZMO1805	Haloacid dehalogenase domain protein hydrolase	27.7383	27.7547	27.8544	27.7825	28.2243	28.188	28.1803	28.1975	28.3204	28.1171	28.1631	28.2002	28.2714	28.1641	28.3001	28.2452	27.9988	27.9343	27.8743	27.9086	27.929	28.0331	27.9868	27.8712	27.904	27.9488	27.7833	27.7097	27.7484	27.6715	27.7282
ZMO1810	Electron transport complex subunit G	25.8425	26.0429	25.7901	25.8918	26.065	26.1622	26.0217	26.083	26.155	26.2501	26.1925	26.1992	26.1437	26.2995	26.1723	26.2052	26.1091	26.2259	26.0905	26.0555	26.1203	26.3593	26.2384	26.2258	26.3212	26.2862	26.3335	26.2383	26.0945	26.294	26.2401
ZMO1811	Electron transport complex subunit D	23.1138	23.0315	22.4829	22.8761	23.5168	22.4366	23.3865	23.1133	23.8868	23.524	23.478	23.6296	23.3006	23.2924	23.3049	23.2993	23.8886	23.8988	23.6607	23.6885	23.7842	23.5685	22.5663	23.4981	23.2093	23.2106	22.8599	22.0865	23.0868	23.1988	22.808
ZMO1812	Electron transport complex subunit C	28.6879	28.7586	28.5524	28.6663	28.1831	28.27	28.2477	28.2336	28.2483	28.1746	28.2841	28.2356	28.3346	28.2346	28.2975	28.2889	28.8703	28.9091	28.8337	28.8733	28.8716	28.6714	28.5253	28.5196	28.4776	28.5485	27.8664	27.6914	27.6362	27.6162	27.7026
ZMO1813	Electron transport complex subunit B	25.9512	25.7983	25.6987	25.816	25.4411	25.711	25.3384	25.4968	25.5262	25.2874	25.4686	25.4274	25.4544	25.3787	25.2422	25.3584	25.9556	25.9958	25.8972	25.8284	25.9193	25.8039	25.6296	25.4686	25.5492	25.6128	25.5619	25.2228	25.1657	25.2898	25.3101
ZMO1815	TonB-dependent siderophore receptor	24.1053	23.9515	24.2243	24.0937	24.0296	23.8847	24.2693	24.0612	23.422	23.2014	24.3106	23.6447	21.8345	23.2311	21.6638	22.2431	24.0893	24.0043	24.0743	23.8436	24.0029	23.5839	24.3474	23.3672	23.1769	23.6189	22.9165	22.5528	24.1009	23.8524	23.3557
ZMO1816	Transcriptional regulator, NifA, Fis Family	25.8341	25.9072	25.7006	25.814	26.3902	26.1034	26.6106	26.3681	25.931	25.784	25.72	25.8117	25.7489	25.6506	25.5897	25.663	26.0735	26.1021	26.0634	25.7859	26.0062	25.6783	25.3103	25.2526	25.292	25.3833	22.6305	26.9728	21.3109	23.0704	23.4961
ZMO1823	Nitrogenase iron protein (EC 1.18.6.1) (Nitrogenase Fe protein) (Nitrogenase component II) (Nitrogenase reductase)	23.6171	23.7408	23.8721	23.7433	24.0289	23.7687	25.3397	24.3791	22.6992	21.6255	22.6084	22.311	22.6468	22.5054	21.2076	22.1199	25.4385	24.0343	23.809	23.5958	24.2194	22.3113	23.9705	23.6455	22.492	23.1049	22.6117	23.5596	23.2951	22.2838	22.9375
ZMO1842	FAD:protein FMN transferase (EC 2.7.1.180) (Flavin transferase)	27.3492	27.3297	27.3935	27.3574	27.1686	27.0173	27.1863	27.1241	27.313	27.2251	27.2662	27.2681	27.4188	27.3373	27.4693	27.4085	26.9122	26.7593	26.5219	26.5347	26.682	27.3076	27.6574	27.5755	28.3063	27.7117	28.7911	28.9683	28.9276	28.8696	28.8892
ZMO1844	Oxidoreductase domain protein	28.3045	28.3468	28.3577	28.3363	28.4674	28.5231	28.541	28.5105	28.6155	28.5909	28.5696	28.592	28.5963	28.5445	28.6132	28.5847	28.1192	28.1988	28.123	28.2287	28.1674	28.8241	28.9421	28.9024	28.9322	28.9002	29.5623	29.5849	29.5254	29.4389	29.5279
ZMO1845	PhnA protein	27.5838	27.4967	27.7303	27.6036	27.5657	27.5099	27.6873	27.5876	27.1468	27.233	27.4715	27.2837	26.7725	27.1699	27.0939	27.0121	27.7889	27.4139	27.6301	27.4787	27.5779	27.3044	27.062	27.171	26.8887	27.1065	26.7019	26.1649	26.4044	26.7585	26.5074
ZMO1861	2-nitropropane dioxygenase NPD	27.0064	27.03	26.9646	27.0003	27.3612	27.2084	27.2983	27.2893	27.4719	27.3943	27.4232	27.4298	27.5171	27.6076	27.587	27.5706	26.6182	26.5727	26.611	26.7117	26.6284	27.1758	27.1044	27.0052	27.0848	27.0925	27.4654	27.6202	27.6051	27.5453	27.559
ZMO1866	Beta-lactamase domain protein	28.9432	28.9583	28.9583	28.9533	28.5596	28.6379	28.5479	28.5818	28.5993	28.5239	28.5054	28.5429	28.5128	28.4686	28.5158	28.4991	29.0151	29.0228	28.9655	29.071	29.0186	28.7928	28.8315	28.7235	28.8025	28.7876	28.4713	28.3823	28.486	28.4209	28.4401
ZMO1867	Type III pantothenate kinase (EC 2.7.1.33) (PanK-III) (Pantothenic acid kinase)	23.8499	24.2698	24.1023	24.074	24.6128	24.6802	24.6486	24.6472	24.4493	24.6152	24.2116	24.4254	24.5452	24.4598	24.4657	24.4902	24.5404	24.4352	24.5358	24.4223	24.4834	24.4574	24.0346	24.3301	24.2701	24.273	24.2593	24.0258	23.6186	24.3008	24.0511
ZMO1869	Ribonuclease I-like protein	26.9793	26.8779	26.9419	26.9331	26.9961	27.0223	26.9596	26.9927	27.1072	27.1728	27.0474	27.1091	27.3133	27.2947	27.2791	27.2957	26.8421	26.8881	27.0415	27.0274	26.9497	27.1012	26.9945	27.1012	27.0741	27.0677	27.1098	26.9432	27.0322	27.1295	27.0537
ZMO1870	Nicotinate-nucleotide pyrophosphorylase (EC 2.4.2.19)	27.9228	27.8996	28.0163	27.9462	27.6174	27.5154	27.6449	27.5926	27.259	27.1885	27.3019	27.2498	27.0845	27.046	27.0962	27.0756	28.0083	28.0796	27.9932	28.0753	28.0391	28.0121	27.6568	27.6877	27.6778	27.7586	27.992	27.9044	27.8156	27.848	27.89
ZMO1871	Quinolinate synthase A (EC 2.5.1.72)	29.871	29.8388	29.8326	29.8475	29.4443	29.4028	29.3575	29.4015	29.3291	29.1912	29.311	29.2771	29.4741	29.0106	29.2639	29.2495	29.8214	29.7407	29.7808	29.8023	29.7863	29.5247	29.516	29.5597	29.4735	29.5185	29.5333	29.5833	29.7929	29.6316	29.6353
ZMO1872	Uncharacterized protein	25.5295	25.4544	24.9458	25.3099	25.5863	25.694	25.4954	25.5919	25.7673	25.7444	25.7068	25.7395	25.9492	26.0145	26.0705	26.0114	25.2952	25.6578	25.4944	25.512	25.4898	26.0791	26.1744	26.2375	26.3766	26.2169	26.6751	26.9159	26.4889	26.8644	26.7361
ZMO1873	Glutaredoxin	28.1461	27.916	27.9937	28.0186	28.2176	28.2132	28.0667	28.1658	28.5071	28.3891	28.4255	28.4406	28.8525	28.5076	28.7152	28.6918	27.9864	28.0828	27.8186	27.9853	27.9683	28.7716	28.7123	28.6267	28.867	28.7444	29.1514	29.3438	29.427	29.1283	29.2626
ZMO1877	Glutamine cyclotransferase	24.4818	24.72	24.6397	24.6138	24.6323	24.2984	24.5331	24.488	24.7045	24.5744	24.716	24.665	24.7688	24.8656	24.9758	24.8701	24.7871	24.3961	24.5034	24.4641	24.5377	24.9014	24.7187	24.7675	24.7252	24.7782	24.6111	24.3487	24.5406	24.4015	24.4754
ZMO1878	Valine--tRNA ligase (EC 6.1.1.9) (Valyl-tRNA synthetase) (ValRS)	30.0951	30.1391	29.3171	29.8504	30.0377	30.033	29.9414	30.0041	30.0218	29.9881	29.9517	29.9872	30.049	29.945	29.8911	29.9617	30.2299	30.3747	30.2422	30.2885	30.2838	30.0863	29.896	29.8047	29.951	29.9345	29.5953	29.5855	28.9986	29.5682	29.4369
ZMO1879	Delta-aminolevulinic acid dehydratase (EC 4.2.1.24)	29.4408	29.549	29.4676	29.4858	29.7463	29.7571	29.6525	29.7186	29.9535	29.9296	29.8441	29.9091	30.1809	29.9879	30.0894	30.0861	29.5662	29.5636	29.5474	29.5055	29.5457	29.6116	29.5082	29.5109	29.5972	29.557	29.475	29.5246	29.5983	29.6256	29.5559
ZMO1884	Uncharacterized protein	25.0556	24.9682	24.9757	24.9999	24.9581	25.1325	25.0754	25.0553	25.1991	25.2322	24.9358	25.1224	25.2099	25.1485	25.1982	25.1855	25.2668	25.1882	25.2015	25.2421	25.2246	25.4667	25.4708	25.3562	25.6285	25.4806	25.1929	25.3609	25.3289	25.4577	25.3351
ZMO1885	NADH:flavin oxidoreductase/NADH oxidase	28.8699	28.9412	29.0602	28.9571	28.9653	29.0007	29.0383	29.0014	29.2128	29.1769	29.1754	29.1884	29.2271	29.3041	29.3057	29.279	28.8511	28.7461	28.7386	28.786	28.7805	29.3493	29.4837	29.4722	29.5694	29.4687	30.2092	30.2535	30.302	30.1599	30.2312
ZMO1887	Isochorismatase hydrolase	25.9322	25.9724	25.9289	25.9445	26.0035	26.0231	25.955	25.9939	26.2709	26.1318	26.1727	26.1918	26.6118	26.173	26.4147	26.3998	25.8508	26.1343	25.9897	26.1012	26.019	26.0285	26.0771	26.0075	26.1983	26.0778	26.2702	26.4727	26.2315	26.0897	26.266
ZMO1889	SAM-dependent methyltransferase-like protein	26.7326	26.8823	26.7389	26.7846	26.4289	26.3523	26.306	26.3624	26.5225	26.448	26.3883	26.4529	26.6181	26.3973	26.3926	26.4693	26.7119	26.9248	26.81	26.9644	26.8528	26.6744	26.7856	26.7811	26.8484	26.7724	26.7917	26.9198	26.6232	26.7752	26.7775
ZMO1890	Mitochondrial processing peptidase-like protein (EC 3.4.24.64)	26.1137	26.2094	26.1339	26.1523	25.4815	25.2681	25.3836	25.3777	25.1341	25.0379	25.1774	25.1165	25.0097	24.6916	25.0941	24.9318	26.3156	26.3469	26.1098	26.1635	26.2339	25.7088	25.5457	25.4224	25.4083	25.5213	25.3981	25.2557	24.9225	25.0862	25.1656
ZMO1891	Threonine synthase (EC 4.2.3.1)	31.7595	31.8162	31.7422	31.7726	31.4061	31.3453	31.3669	31.3728	31.3541	31.288	31.3006	31.3142	31.3552	31.2841	31.3552	31.3315	31.8242	31.8873	31.8221	31.8666	31.8501	31.7367	31.6577	31.6048	31.6876	31.6717	31.6067	31.5909	31.4365	31.5239	31.5395
ZMO1892	Uncharacterized protein	26.123	26.3612	26.1453	26.2098	25.7683	25.6682	25.6429	25.6931	25.4892	25.6161	25.6133	25.5729	25.6597	25.2576	25.3067	25.408	25.8648	25.8708	26.0068	25.904	25.9116	25.0237	25.3508	25.4939	25.0825	25.2377	25.5098	25.451	25.6037	25.7438	25.5771
ZMO1895	PfkB domain protein	29.0224	29.1279	29.1172	29.0891	28.6132	28.5478	28.6393	28.6001	28.6682	28.5158	28.5931	28.5924	28.6549	28.5721	28.678	28.635	29.2512	29.3412	29.2181	29.1523	29.2407	28.7966	28.8378	28.5984	28.6682	28.7253	28.3847	28.3638	28.2245	28.3844	28.3394
ZMO1897	Protein translocase subunit SecD	28.2206	28.4329	27.2008	27.9514	28.3452	28.41	28.3519	28.369	28.5138	28.471	28.4653	28.4834	28.604	28.6376	28.5687	28.6034	28.5352	28.7172	28.5856	28.6418	28.6199	28.4421	28.2158	28.2089	28.2304	28.2743	27.7562	27.637	26.916	27.7736	27.5207
ZMO1898	Preprotein translocase, YajC subunit	26.4375	26.5812	26.4682	26.4956	26.3508	26.2657	26.1348	26.2504	26.1991	26.1378	26.468	26.2683	26.0807	25.908	26.1966	26.0618	26.0608	25.7869	25.9756	26.0193	25.9606	23.1563	25.5054	25.7559	25.2832	24.9252	25.9087	26.154	26.6185	27.2507	26.483
ZMO1899	3-oxoacyl-[acyl-carrier-protein] synthase 3 (EC 2.3.1.180) (3-oxoacyl-[acyl-carrier-protein] synthase III) (Beta-ketoacyl-ACP synthase III) (KAS III)	28.5564	28.5904	28.5251	28.5573	28.1933	28.2111	28.2615	28.222	28.1198	28.2278	28.2051	28.1842	28.1128	28.1979	28.1315	28.1474	28.7678	28.6013	28.6438	28.5802	28.6483	28.4028	28.3764	28.4576	28.3537	28.3976	28.4073	28.3341	28.2799	28.3438	28.3413
ZMO1900	Phosphate acyltransferase (EC 2.3.1.n2) (Acyl-ACP phosphotransacylase) (Acyl-[acyl-carrier-protein]--phosphate acyltransferase) (Phosphate-acyl-ACP acyltransferase)	27.0343	27.2792	27.2959	27.2031	26.979	26.9991	26.9152	26.9644	27.0204	26.923	26.8833	26.9422	27.0739	26.8002	27.0029	26.959	27.286	27.3867	27.2575	27.3312	27.3153	27.4372	27.3567	27.3825	27.5423	27.4297	27.2073	27.1642	27.116	27.114	27.1504
ZMO1901	Uncharacterized protein	27.6813	27.7068	27.793	27.727	27.6675	27.6393	27.6466	27.6511	27.6436	27.6515	27.6053	27.6335	27.6031	27.6106	27.6605	27.6247	27.8141	27.7548	27.7409	27.7303	27.76	27.6667	27.4968	27.5469	27.5465	27.5642	27.4313	27.4221	27.233	27.3481	27.3586
ZMO1903	Hydroxymethylbilane synthase (EC 2.5.1.61)	25.2518	25.018	25.1366	25.1355	24.9123	25.0086	25.0292	24.9834	24.9155	24.7766	25.0715	24.9212	24.9849	25.0109	24.9085	24.9681	25.2948	25.2429	25.2715	25.2097	25.2547	24.9392	25.1181	24.9913	24.9665	25.0038	24.8553	24.9626	24.5221	24.6246	24.7412
ZMO1904	tRNA N6-adenosine threonylcarbamoyltransferase (EC 2.3.1.234) (N6-L-threonylcarbamoyladenine synthase) (t(6)A synthase) (t(6)A37 threonylcarbamoyladenosine biosynthesis protein TsaD) (tRNA threonylcarbamoyladenosine biosynthesis protein TsaD)	25.3435	25.4159	25.4038	25.3877	25.0023	24.7151	24.7847	24.834	25.0493	24.9614	24.9672	24.9926	24.8378	24.6197	24.8088	24.7554	25.4269	25.6801	25.5411	25.5302	25.5446	25.1988	24.8415	24.818	24.9069	24.9413	24.5818	24.5811	24.1743	24.7041	24.5103
ZMO1905	Glycerol-3-phosphate dehydrogenase [NAD(P)+] (EC 1.1.1.94) (NAD(P)H-dependent glycerol-3-phosphate dehydrogenase)	27.0423	27.0361	27.0806	27.053	26.8072	26.8866	26.8572	26.8503	26.9973	26.8073	26.9274	26.9107	27.1116	26.8622	27.0456	27.0065	27.0814	27.1341	27.2018	27.2367	27.1635	26.8717	26.9151	26.8847	27.0088	26.9201	26.7561	26.8388	26.7797	26.6854	26.765
ZMO1906	Translation initiation factor IF-3	30.0208	30.1341	30.2177	30.1242	29.864	29.9762	29.8709	29.9037	29.7025	29.7879	29.8353	29.7753	29.5145	29.3598	29.658	29.5108	29.9352	29.9066	30.0866	29.9373	29.9664	29.5038	29.4732	29.6546	29.3561	29.497	29.4316	29.1968	29.4437	29.4927	29.3912
ZMO1908	SmpA/OmlA domain protein	26.3615	26.4389	26.37	26.3901	26.4383	26.698	26.4869	26.5411	26.4256	26.4218	26.326	26.3911	26.4634	26.3311	26.5253	26.4399	26.7548	26.7423	26.7176	26.731	26.7364	26.2662	26.2687	26.3367	26.1896	26.2653	25.9012	25.3899	25.1485	25.9327	25.5931
ZMO1909	Uncharacterized protein	27.5601	27.6526	27.7357	27.6495	27.3599	27.3456	27.1561	27.2872	27.5579	27.6132	27.4172	27.5294	27.9221	27.7563	27.8984	27.8589	27.8384	27.9498	27.8651	27.8395	27.8732	28.3979	28.2497	28.1434	28.2941	28.2713	28.4612	28.6661	28.5763	28.5252	28.5572
ZMO1910	50S ribosomal protein L25 (General stress protein CTC)	33.0596	32.9816	33.1485	33.0632	32.7833	32.8194	32.8044	32.8024	32.6581	32.669	32.7318	32.6863	32.5875	32.6239	32.7024	32.638	33.1065	32.9355	33.0227	32.9922	33.0142	32.6881	32.7723	32.8349	32.6906	32.7465	32.6238	32.5255	32.6032	32.6451	32.5994
ZMO1911	Peptidyl-tRNA hydrolase (PTH) (EC 3.1.1.29)	25.5477	25.5722	25.9612	25.6937	24.4313	24.6064	24.5271	24.5216	24.4207	24.6349	24.6588	24.5715	24.6223	24.3911	24.6439	24.5524	25.6099	25.6927	25.5906	25.7024	25.6489	25.2441	25.3502	25.3114	25.1642	25.2675	25.5776	25.2599	25.2485	25.3015	25.3469
ZMO1912	Ribosome-binding ATPase YchF	30.5097	30.538	30.4862	30.5113	29.922	29.8877	29.9255	29.9117	30.0375	29.93	30.0373	30.0016	30.2114	30.234	30.2241	30.2232	30.5308	30.5721	30.5028	30.5556	30.5403	30.3987	30.458	30.4537	30.4853	30.4489	30.8242	30.8267	30.8227	30.8429	30.8291
ZMO1913	Glutathione synthetase (EC 6.3.2.3) (GSH synthetase) (GSH-S) (GSHase) (Glutathione synthase)	28.5448	28.5695	28.5178	28.544	29.0552	29.0368	29.0494	29.0471	29.1378	29.0901	29.0114	29.0798	29.286	29.0796	29.1947	29.1868	28.5366	28.7219	28.5824	28.6067	28.6119	28.9392	28.8868	28.824	28.9926	28.9106	29.1197	29.192	29.2599	29.1897	29.1903
ZMO1917	8-amino-7-oxononanoate synthase (EC 2.3.1.47)	25.2492	25.3606	25.3722	25.3273	25.3297	25.4079	25.3715	25.3697	25.3904	25.3668	25.3776	25.3782	25.5594	25.443	25.3962	25.4662	25.2789	25.18	25.488	25.2297	25.2942	24.9252	25.4884	25.5413	25.6396	25.3986	25.6505	25.8752	25.9371	25.9003	25.8408
ZMO1918	Adenosylmethionine-8-amino-7-oxononanoate aminotransferase	26.5943	26.7829	26.5932	26.6568	27.0088	26.951	26.8779	26.9459	27.2496	27.1953	27.0504	27.1651	27.3267	27.2033	27.3078	27.2793	26.6385	26.7905	26.6881	26.9225	26.7599	27.1647	27.2521	27.2683	27.3911	27.269	27.7	27.9064	27.8112	27.8043	27.8055
ZMO1919	Thiol-disulfide isomerase	26.1691	26.4801	26.1859	26.2784	27.0948	26.758	26.7871	26.8799	27.1486	26.8924	26.747	26.9293	27.3607	26.4495	27.0626	26.9576	25.6687	25.5307	25.9177	25.7851	25.7255	26.4578	26.2154	26.0313	26.3395	26.261	26.0766	26.3406	26.4537	26.722	26.3982
ZMO1922	Capsule polysaccharide biosynthesis protein	25.6307	25.6922	25.6915	25.6715	25.2408	25.2319	25.082	25.1849	25.3115	25.2937	25.2813	25.2955	25.4799	25.3918	25.4118	25.4278	25.8608	25.9548	25.8679	25.9153	25.8997	26.0384	25.8341	25.7794	25.9223	25.8936	25.5998	25.6121	25.0431	25.2973	25.3881
ZMO1924	Peptidase U32	28.1038	28.1392	28.1103	28.1178	28.1424	28.1387	28.0837	28.1216	27.9949	27.9214	28.0153	27.9772	27.9253	27.9904	28.0368	27.9842	28.1327	28.0978	28.1233	28.1409	28.1237	28.0237	27.957	27.9098	27.8826	27.9433	27.6791	27.717	27.6387	27.7141	27.6872
ZMO1925	Peptidase U32	28.9487	29.0321	28.8029	28.9279	29.0407	28.9998	28.9949	29.0118	28.9379	28.9065	28.892	28.9121	28.8676	28.8665	28.8267	28.8536	29.0505	29.152	29.0711	29.1608	29.1086	28.9183	28.7217	28.7097	28.7155	28.7663	28.4375	28.4679	28.2056	28.3251	28.359
ZMO1927	Protease 4 (EC 3.4.21.-) (Endopeptidase IV) (Protease IV) (Signal peptide peptidase)	29.2961	29.178	28.269	28.9144	29.4511	29.3564	29.4634	29.4236	29.3747	29.3391	29.3846	29.3661	29.3821	29.3936	29.34	29.3719	29.3946	29.4838	29.2798	29.3756	29.3834	29.4909	29.1992	29.1648	29.1213	29.2441	28.7796	28.5697	28.0374	28.6	28.4967
ZMO1928	10 kDa chaperonin (GroES protein) (Protein Cpn10)	32.6963	32.6527	32.8283	32.7258	32.6514	32.7058	32.4398	32.599	32.9834	33.0863	33.025	33.0316	33.1759	33.308	33.2137	33.2325	32.5356	32.4949	32.6247	32.6227	32.5695	32.9385	33.2185	33.3559	33.4454	33.2396	33.7245	33.8631	34.1532	34.1315	33.9681
ZMO1929	60 kDa chaperonin (GroEL protein) (Protein Cpn60)	35.1837	35.1512	35.2007	35.1785	35.1418	35.1456	34.9607	35.0827	35.4467	35.5044	35.4298	35.4603	35.6899	35.7485	35.7013	35.7132	35.129	35.1606	35.2166	35.2875	35.1984	35.5218	35.7772	35.8017	35.9296	35.7576	36.1508	36.3001	36.4335	36.3679	36.313
ZMO1932	Uncharacterized protein	25.8783	26.1932	26.2637	26.1117	25.3794	25.314	25.3542	25.3492	24.8091	24.2229	24.8969	24.6429	24.198	24.7049	23.914	24.2723	26.4865	26.6895	26.3717	26.5338	26.5204	25.6419	25.3136	25.4308	24.9554	25.3354	25.3099	24.2628	22.7598	25.5213	24.4635
ZMO1933	Uncharacterized protein	27.9771	28.0297	27.5983	27.8683	27.5536	27.5577	27.5015	27.5376	27.353	27.3935	27.3462	27.3642	27.3549	27.3106	27.2442	27.3032	28.1356	28.2588	28.1469	28.1925	28.1834	27.833	27.732	27.7038	27.6835	27.7381	27.5095	27.5422	27.2937	27.4887	27.4585
ZMO1934	N-6 DNA methylase	28.5472	28.5104	28.3274	28.4617	28.0807	28.0642	28.009	28.0513	28.03	27.9374	27.8838	27.9504	27.9911	27.8155	27.9433	27.9166	28.7511	28.8155	28.7196	28.7351	28.7553	28.5388	28.3706	28.1855	28.2959	28.3477	28.1476	28.0398	27.8258	27.9894	28.0007
ZMO1954	Pantothenate synthetase (PS) (EC 6.3.2.1) (Pantoate--beta-alanine ligase) (Pantoate-activating enzyme)	26.6724	26.4303	26.5039	26.5355	26.7025	26.7282	26.5072	26.646	26.7735	26.6675	26.6975	26.7128	26.6944	26.5568	26.7423	26.6645	26.706	26.7638	26.5806	26.7121	26.6906	26.9771	26.8201	26.9088	26.8193	26.8813	26.9067	26.887	26.87	26.9103	26.8935
ZMO1955	Malate dehydrogenase (Oxaloacetate-decarboxylating) (EC 1.1.1.38)	29.9278	29.9393	29.7663	29.8778	29.6319	29.5567	29.4854	29.558	29.7024	29.6317	29.5755	29.6365	29.7544	29.7437	29.6895	29.7292	29.9746	30.0941	29.969	30.0655	30.0258	29.958	29.8306	29.7646	29.8015	29.8387	29.648	29.6821	29.5899	29.6286	29.6372
ZMO1956	DNA repair protein RecN (Recombination protein N)	27.0296	27.2238	27.0546	27.1027	27.2283	27.2237	27.2138	27.2219	27.1458	27.1827	27.1273	27.1519	27.2466	27.1651	27.0992	27.1703	27.1631	27.2013	27.1965	27.1999	27.1902	27.2521	27.0669	27.0401	27.1811	27.1351	26.9721	26.9653	26.9611	26.9062	26.9512
ZMO1957	Glycosyl transferase group 1	26.5613	26.6475	26.6235	26.6108	26.7574	26.6753	26.637	26.6899	26.8551	26.6792	26.7107	26.7483	26.7839	26.5786	26.7691	26.7106	26.5979	26.8437	26.7011	26.8637	26.7516	26.805	26.6722	26.7439	26.7098	26.7327	26.6506	26.8669	26.6777	26.6905	26.7214
ZMO1959	Uncharacterized protein	28.2096	28.1362	27.5511	27.9656	28.1865	28.2526	28.3478	28.2623	28.2336	28.2547	28.3403	28.2762	28.3088	28.2881	28.351	28.316	28.3684	28.3462	28.2354	28.3597	28.3274	27.9822	27.7749	27.8045	27.8754	27.8592	27.1837	26.9765	26.7715	27.2897	27.0554
ZMO1962	Histidine kinase	26.1926	26.3292	26.4003	26.3074	26.7436	26.6186	26.6251	26.6624	26.678	26.6324	26.5263	26.6123	26.7058	26.5849	26.6084	26.633	26.4685	26.5916	26.5633	26.533	26.5391	26.5191	26.1769	26.1379	26.2723	26.2765	25.7986	25.8063	25.6576	25.762	25.7561
ZMO1963	Citrate synthase	28.2816	28.3899	28.1483	28.2733	28.2966	28.4018	28.3069	28.3351	28.5208	28.4494	28.3556	28.4419	28.5553	28.4023	28.4261	28.4612	28.3667	28.6144	28.4895	28.4878	28.4896	28.6723	28.491	28.5079	28.5552	28.5566	28.5407	28.5947	28.501	28.5497	28.5465
ZMO1964	Glutamate--tRNA ligase 2 (EC 6.1.1.17) (Glutamyl-tRNA synthetase 2) (GluRS 2)	30.535	30.5714	30.6079	30.5714	30.2288	30.2468	30.2462	30.2406	30.195	30.2385	30.2351	30.2229	30.2005	30.2202	30.2973	30.2393	30.6433	30.6475	30.573	30.591	30.6137	30.6286	30.5306	30.5139	30.5042	30.5443	30.5009	30.44	30.4704	30.4348	30.4615
ZMO1966	Uncharacterized protein	25.7993	25.8427	25.8846	25.8422	26.5033	26.4945	26.6068	26.5349	26.421	26.4147	26.4408	26.4255	26.2415	26.2955	26.3085	26.2819	25.8502	25.9543	25.9146	25.9825	25.9254	26.1162	26.0129	25.9135	26.0386	26.0203	26.052	26.0464	26.0629	25.9477	26.0272
ZMO1967	Beta-lactamase (EC 3.5.2.6)	25.8647	25.9846	26.048	25.9658	26.5141	26.5612	26.5549	26.5434	26.3264	26.3475	26.2748	26.3162	26.4492	26.3392	26.4217	26.4034	26.1584	26.2174	25.9847	26.0858	26.1116	26.3684	26.1897	26.109	25.9963	26.1658	25.6689	25.3321	25.0144	25.2805	25.324
ZMO1969	Sel1 domain protein repeat-containing protein	27.3939	27.2447	27.3538	27.3308	27.1458	27.2359	27.1472	27.1763	27.3368	27.2572	27.2505	27.2815	27.371	27.3147	27.426	27.3706	26.5229	26.5465	26.439	26.4157	26.4811	27.3849	27.1775	27.0316	27.1608	27.1887	27.8168	27.9621	27.8837	27.8541	27.8792
ZMO1970	3-methyl-2-oxobutanoate hydroxymethyltransferase 2 (EC 2.1.2.11) (Ketopantoate hydroxymethyltransferase 2) (KPHMT 2)	26.2706	26.1171	26.2355	26.2077	26.2549	26.2108	26.1084	26.1914	26.2594	26.2271	26.2629	26.2498	26.4319	26.2335	26.1401	26.2685	26.038	26.1579	26.2016	26.2522	26.1624	26.4286	26.3979	26.209	26.5704	26.4015	26.4958	26.5556	26.5073	26.5875	26.5366
ZMO1975	Ornithine cyclodeaminase/mu-crystallin	24.4539	24.7341	24.2053	24.4644	24.8471	24.68	24.9426	24.8233	24.7618	24.7363	24.6727	24.7236	24.9145	24.7059	24.8854	24.8353	24.7112	24.6233	24.75	24.8612	24.7364	25.1411	24.8245	24.599	25.1351	24.9249	24.7701	24.9122	24.7295	24.7617	24.7934
ZMO1976	Uncharacterized protein	26.0311	26.0273	26.1363	26.0649	25.0855	25.3029	24.7594	25.0493	24.5246	25.1093	25.2234	24.9524	24.6856	24.928	24.8316	24.8151	26.18	26.0269	25.896	25.8944	25.9993	24.3907	24.5883	24.4976	24.3069	24.4459	22.34	21.8423	22.6198	22.7268	22.3822
ZMO1978	ParB-like partition protein	26.4077	26.5426	26.5648	26.505	26.697	26.5082	26.5106	26.5719	26.6402	26.5181	26.4535	26.5373	26.7175	26.5263	26.7094	26.651	26.4536	26.6338	26.4867	26.5576	26.5329	26.5554	26.6125	26.4365	26.5819	26.5466	26.3855	26.3573	26.3751	26.4111	26.3823
ZMO1979	Cobyrinic acid ac-diamide synthase	24.0379	24.2205	23.0843	23.7809	24.3913	24.4469	24.3397	24.3926	24.5993	24.7076	24.5916	24.6328	24.7535	24.7589	24.6025	24.705	24.42	24.3641	24.2144	24.189	24.2969	24.6974	24.3239	24.32	24.4245	24.4415	24.1418	24.2034	23.3033	23.6603	23.8272
ZMO1980	Ribosomal RNA small subunit methyltransferase G (EC 2.1.1.170) (16S rRNA 7-methylguanosine methyltransferase) (16S rRNA m7G methyltransferase)	26.5147	26.4925	26.5018	26.503	26.4591	26.3665	26.23	26.3519	26.4125	26.2822	26.3041	26.3329	26.5122	25.7883	26.2998	26.2001	25.9739	26.0982	26.1439	26.1224	26.0846	26.214	26.0552	25.9912	26.0058	26.0665	25.8696	25.9349	25.8929	25.7969	25.8736
ZMO1981	tRNA uridine 5-carboxymethylaminomethyl modification enzyme MnmG (Glucose-inhibited division protein A)	27.0612	27.2025	27.0204	27.0947	26.8255	26.7214	26.7274	26.7581	26.768	26.7351	26.7027	26.7352	26.6139	26.5796	26.6091	26.6008	27.0667	27.2665	27.1902	27.2372	27.1901	27.1067	26.8754	26.8541	26.8879	26.931	26.6838	26.6126	26.3826	26.4704	26.5373
ZMO1984	Aldo/keto reductase	26.1929	26.2217	26.184	26.1995	25.9502	26.1434	25.9741	26.0226	26.3947	26.278	26.3467	26.3398	26.6428	26.5744	26.4722	26.5632	26.0184	25.9983	26.0133	25.9746	26.0012	26.3453	26.3223	26.3718	26.4706	26.3775	27.1818	27.2459	27.0602	27.1739	27.1654
ZMO1986	TonB-dependent receptor plug	24.3268	24.2501	23.8559	24.1443	23.4786	23.7726	23.7627	23.6713	23.8809	23.5438	23.5959	23.6736	23.6277	24.0155	21.9132	23.1855	24.2744	24.0652	24.3803	24.2848	24.2512	23.7893	22.8763	23.4571	23.5843	23.4267	23.9146	21.933	23.3886	22.0827	22.8297
ZMO1988	tRNA modification GTPase MnmE (EC 3.6.-.-)	25.9411	25.9281	25.9353	25.9348	26.4187	26.3635	26.3503	26.3775	26.4221	26.3069	26.3806	26.3698	26.452	26.4806	26.3887	26.4404	26.1081	26.0857	25.9283	26.109	26.0578	26.4083	26.3398	26.2746	26.3172	26.335	26.3176	26.398	26.353	26.3708	26.3599
ZMO1992	Carboxymethylenebutenolidase (EC 3.1.1.45)	25.7507	25.8114	25.8094	25.7905	26.4511	26.3247	26.2141	26.33	26.6406	26.5866	26.4844	26.5705	26.861	26.7803	26.729	26.7901	25.4909	25.8018	25.8382	25.7041	25.7087	27.0755	26.9328	26.7831	27.2021	26.9984	27.7676	27.8475	27.7227	27.6602	27.7495
ZMO1993	Alcohol dehydrogenase GroES domain protein	28.4311	28.4878	28.5757	28.4982	28.8957	28.8792	28.8258	28.8669	29.1333	29.1116	29.1011	29.1153	29.2289	29.3121	29.2315	29.2575	28.3549	28.3946	28.4376	28.4276	28.4037	29.1492	29.2754	29.336	29.4973	29.3145	29.9181	30.0603	30.1576	30.0089	30.0362
ZMO1996	Transcription termination factor Rho (EC 3.6.4.-) (ATP-dependent helicase Rho)	30.8703	30.9182	30.8979	30.8955	30.5059	30.467	30.4971	30.49	30.3834	30.2641	30.3063	30.3179	30.3088	30.2451	30.2815	30.2785	30.994	31.0405	31.0053	31.0411	31.0202	30.6564	30.5608	30.5356	30.5145	30.5668	30.2942	30.2392	30.1756	30.2364	30.2363
ZMO1998	Uroporphyrinogen decarboxylase (UPD) (URO-D) (EC 4.1.1.37)	25.7566	25.8803	25.9216	25.8528	26.3905	26.1441	26.4388	26.3245	26.5876	26.4595	26.5017	26.5163	26.6614	26.6756	26.7394	26.6921	25.7267	25.9757	25.8767	25.9525	25.8829	26.4029	26.4627	26.3026	26.5069	26.4188	26.8381	26.8836	26.799	26.7657	26.8216
ZMO2002	30S ribosomal protein S12	31.8109	31.9183	31.9863	31.9052	31.7353	31.7132	31.8054	31.7513	31.6576	31.7522	31.6933	31.701	31.5974	31.6136	31.8621	31.6911	32.1905	31.9958	31.9666	32.0095	32.0406	31.673	31.8419	31.7893	31.8028	31.7768	31.5707	31.567	31.7382	31.6344	31.6276
ZMO2003	30S ribosomal protein S10	30.9176	31.0011	30.9709	30.9632	30.7268	30.5607	30.3917	30.5598	30.6543	30.4033	30.4615	30.5064	30.7178	29.9355	30.6032	30.4188	30.6566	30.6077	30.6575	30.7065	30.6571	30.3712	30.2048	30.2831	30.073	30.233	29.9163	30.1036	30.2415	30.2217	30.1208
ZMO2004	30S ribosomal protein S19	32.0996	32.1474	32.2263	32.1578	31.7957	31.87	31.6854	31.7837	31.7998	31.7774	31.719	31.7654	31.5998	31.6321	31.674	31.6353	32.0267	31.8965	32.0126	31.9033	31.9598	31.3826	31.7081	31.8224	31.5761	31.6223	31.5773	31.4423	31.3001	31.2383	31.3895
ZMO2007	Uncharacterized protein	25.1036	24.8473	24.7053	24.8854	25.3094	25.3173	25.4707	25.3658	25.1607	25.2134	25.2341	25.2027	25.1876	25.2194	25.0066	25.1379	24.8488	24.8247	24.9131	25.0291	24.9039	25.0803	25.0932	24.9215	25.2034	25.0746	24.9442	24.8811	24.7495	25.0553	24.9075
ZMO2014	Uncharacterized protein	25.7519	25.7239	25.8064	25.7607	25.9274	25.9302	26.0096	25.9557	25.7434	25.6955	25.7305	25.7231	25.4187	25.6165	25.5303	25.5218	25.7415	25.7089	25.8418	25.7706	25.7657	25.1916	25.3254	25.3853	25.3462	25.3121	25.1254	25.1365	25.2518	25.308	25.2054
ZMO2015	Uncharacterized protein	29.5098	29.5318	29.5326	29.5247	29.9906	29.9948	29.9568	29.9808	30.0795	30.1046	30.0137	30.066	30.1808	29.9735	30.0087	30.0543	29.4257	29.5112	29.5023	29.4842	29.4809	29.5931	29.4408	29.4047	29.468	29.4767	29.5334	29.6226	29.4121	29.3893	29.4894
ZMO2017	Capsule biosynthesis phosphatase	28.0269	27.9994	28.2048	28.077	28.0135	27.6943	27.4293	27.7123	27.8326	27.4734	27.4943	27.6001	27.7674	26.8902	27.5201	27.3926	27.5327	27.6527	27.526	27.6549	27.5915	27.1593	26.838	27.002	26.8352	26.9586	26.5681	26.5599	26.8854	26.2728	26.5716
ZMO2023	MltA domain protein	23.2747	23.9755	24.1249	23.7917	23.5369	23.4801	23.2252	23.4141	22.9586	23.4354	23.3041	23.2327	22.8035	22.5018	23.2677	22.8576	24.2831	24.125	24.3534	24.3193	24.2702	23.6799	23.3621	23.4466	23.0345	23.3808	22.4538	23.994	23.2063	24.1437	23.4495
ZMO2025	Biopolymer transport protein ExbD/TolR	27.8645	28.0673	27.2533	27.7284	28.3946	28.3562	28.4745	28.4084	28.221	28.2292	28.29	28.2468	28.3379	28.1589	28.1859	28.2276	28.4152	28.4091	28.3101	28.4453	28.3949	28.5623	28.4348	28.5223	28.3551	28.4686	27.739	27.7901	27.5678	28.1961	27.8232
ZMO2041	#N/A	27.9002	27.8265	27.9443	27.8903	28.4601	28.519	28.3329	28.4373	28.8631	28.8749	28.7376	28.8252	29.1031	29.1379	29.1361	29.1257	27.7262	27.7637	27.8149	27.852	27.7892	28.5326	28.8091	28.7846	28.9804	28.7766	29.2065	29.1877	29.19	29.3906	29.2437
ZMOp104	#N/A	26.3926	26.3191	26.2882	26.3333	25.4805	25.5335	25.7634	25.5925	25.7158	25.5525	25.6868	25.6517	25.8335	25.8344	25.944	25.8707	26.378	26.4136	26.3015	26.4234	26.3791	25.9957	26.2474	26.1584	26.4179	26.2049	26.604	26.7523	26.5571	26.6101	26.6309
ZMOp111	#N/A	25.457	25.8786	25.7808	25.7055	25.9857	25.8718	25.7682	25.8752	26.1034	25.9518	26.0881	26.0478	26.2935	25.7248	26.2471	26.0884	25.2895	25.238	25.0304	25.2836	25.2104	25.5519	25.2644	25.337	25.5411	25.4236	25.6499	25.6127	26.0236	25.9292	25.8039
ZMOp121	#N/A	27.2648	27.4225	27.5756	27.421	27.4734	27.3945	27.3909	27.4196	27.5308	27.5673	27.4271	27.5084	27.4529	27.5087	27.5743	27.512	27.4819	27.5697	27.7075	27.4733	27.5581	27.5149	27.2101	27.1734	27.1712	27.2674	27.2517	27.1808	27.1824	27.2746	27.2224
ZMOp123	#N/A	25.9707	25.8989	25.8519	25.9072	25.904	26.0482	25.9249	25.959	25.906	25.8761	26.0255	25.9359	25.566	25.7154	25.4489	25.5768	25.9232	25.8146	26.0032	25.9352	25.9191	25.8399	25.5968	25.6176	25.8368	25.7228	25.8452	25.8485	25.9061	26.0625	25.9156
ZMOp124	#N/A	27.9281	27.8562	27.9967	27.927	27.7015	27.7638	27.7534	27.7396	27.493	27.6331	27.7108	27.6123	27.3177	27.5412	27.4769	27.4453	28.0356	27.9427	28.0083	27.8431	27.9574	27.4481	27.1161	27.0883	26.8916	27.136	26.8116	26.5354	26.493	26.5409	26.5952
ZMOp126	#N/A	28.1503	28.2741	27.7981	28.0742	27.0105	27.4392	27.9126	27.4541	27.4898	27.2243	27.122	27.2787	26.4926	27.1074	27.152	26.9173	28.2382	28.158	27.8391	28.1801	28.1038	26.4656	26.2196	26.2217	22.3392	25.3115	20.3701	25.9406	20.3742	27.5022	23.5468
ZMOp129	#N/A	25.5402	25.6613	25.6462	25.6159	25.0891	25.1331	25.3237	25.182	25.1914	24.8578	25.037	25.0287	24.9016	24.8797	25.2006	24.994	25.6607	25.8966	25.6623	25.8527	25.7681	25.1425	24.8617	24.9738	25.2668	25.0612	25.0782	25.0084	24.8917	24.8414	24.9549
ZMOp204	#N/A	25.9734	25.9028	25.7768	25.8844	26.378	26.2302	26.184	26.2641	26.532	26.5341	26.4379	26.5014	26.8437	26.729	26.6835	26.7521	25.9437	26.0783	26.0315	26.0674	26.0302	26.7007	26.7398	26.6169	26.8461	26.7259	27.1765	27.2597	27.2397	27.1928	27.2172
ZMOp212	#N/A	27.1026	27.1799	26.9939	27.0921	27.4779	27.489	27.3518	27.4396	27.4569	27.5665	27.347	27.4568	27.6328	27.5331	27.4526	27.5395	26.9685	27.1049	27.1664	27.1447	27.0961	27.353	27.4122	27.5266	27.7183	27.5025	27.6951	27.8785	27.7164	27.9221	27.803
ZMOp215	#N/A	25.4459	25.4404	25.2983	25.3949	25.3088	25.2428	25.0134	25.1883	25.1095	25.2351	25.2311	25.1919	25.1758	25.2883	25.1879	25.2173	25.3545	25.4976	25.3692	25.4901	25.4278	25.2349	25.2449	25.2968	25.4854	25.3155	25.5096	25.6371	25.5197	25.7873	25.6134
ZMOp221	#N/A	26.5667	26.6094	26.3435	26.5065	26.911	26.6939	26.8924	26.8324	26.5293	26.4622	26.4485	26.48	26.2739	26.4388	26.3073	26.34	26.509	26.5215	26.5113	26.5162	26.5145	26.1908	26.4218	26.5623	26.4495	26.4061	26.6162	26.5502	26.5323	26.5956	26.5736
ZMOp223	#N/A	26.2566	26.2752	26.276	26.2693	26.9402	26.7743	26.6862	26.8002	26.9445	26.9221	26.7797	26.8821	27.1308	26.9392	26.9859	27.0186	26.1669	26.4231	26.2376	26.3797	26.3018	26.7912	26.8586	26.8143	27.0264	26.8726	27.0952	27.1923	27.1877	27.1388	27.1535
ZMOp231	#N/A	26.0507	26.1311	26.1347	26.1055	26.3788	26.2561	26.0938	26.2429	26.4576	26.281	26.3213	26.3533	26.5446	26.1431	26.4216	26.3698	25.8683	25.8474	25.9321	25.8611	25.8772	26.1732	26.0562	25.9257	26.1215	26.0692	25.9502	26.0208	25.9696	25.922	25.9657
ZMOp325	#N/A	26.8991	26.9437	26.9815	26.9414	27.1269	27.2004	27.2374	27.1883	27.2088	27.1728	27.2088	27.1968	27.1746	27.2247	27.1208	27.1734	26.9476	27.0966	26.9864	26.9664	26.9993	27.2905	27.0288	26.9422	26.9381	27.0499	26.6759	26.6079	26.5712	26.6966	26.6379
ZMOp338	#N/A	24.5523	24.7819	24.6542	24.6628	24.8133	24.8303	24.9878	24.8771	24.698	24.5667	24.7106	24.6584	24.336	24.3075	24.4818	24.3751	24.6916	24.8299	24.8524	24.6341	24.752	24.9913	24.763	24.5725	24.4936	24.7051	24.9413	24.7004	24.7715	24.7118	24.7813
ZMOp339	#N/A	25.8923	25.9131	25.8108	25.8721	25.9377	26.0612	25.9831	25.994	25.9114	25.7996	25.8252	25.8454	26.0853	25.6214	25.817	25.8412	25.8454	25.8083	25.8546	25.7907	25.8248	25.9985	25.9041	25.8813	25.9346	25.9296	26.0842	26.107	26.1122	26.1692	26.1181
ZMOp408	#N/A	28.0512	28.1491	27.9767	28.059	28.1727	28.0839	28.059	28.1052	28.3128	28.3559	28.2719	28.3135	28.5621	28.515	28.4036	28.4935	28.0627	28.213	28.2736	28.1828	28.183	28.4674	28.5852	28.5162	28.6369	28.5514	29.418	29.5871	29.5088	29.4161	29.4825
ZMOp409	#N/A	25.8556	25.8369	25.8231	25.8385	26.26	26.2506	26.2233	26.2447	26.4476	26.3933	26.3386	26.3932	26.5678	26.5029	26.4141	26.4949	25.6735	25.8972	25.9166	26.0384	25.8814	26.5792	26.3991	26.4366	26.5702	26.4963	27.0019	27.1286	27.1606	27.1002	27.0978
ZMOp418	#N/A	27.4265	27.3604	27.4475	27.4115	27.3843	27.4601	27.5651	27.4699	27.3637	27.3326	27.3945	27.3636	27.3636	27.3957	27.3736	27.3777	27.486	27.6524	27.4277	27.398	27.491	27.1986	26.8803	26.895	26.856	26.9575	26.8001	26.4297	26.5931	26.6633	26.6215

## Sheet: Significant changes
Table S6-B. P-values of the effects of ethanol and isobutanol on the proteome in Z. mobilis.
Protein	Name of Protein	Log2 Fold-Change						P-Values
		Control	0.30 M Ethanol	0.60 M Ethanol	0.80 M Ethanol	0.10 M Isobutanol	0.15 M Isobutanol	0.30 M Ethanol	0.60 M Ethanol	0.80 M Ethanol	0.10 M Isobutanol	0.15 M Isobutanol
ZMO0919	Diguanylate cyclase with beta propeller sensor	0	2.28439	1.95694	2.0665	0.604385	-3.26325	0.0564319	0.0707808	0.0610669	0.636149	0.000134898
ZMO1705	Thioredoxin domain protein	0	0.646599	1.23243	1.62338	1.61817	2.55534	0.000625332	2.51792e-06	1.01414e-05	2.89464e-06	4.52965e-08
ZMO0059	Glycerate kinase (EC 2.7.1.31)	0	1.02644	1.39758	1.49321	0.998635	1.35782	0.00205644	0.00162863	0.000689261	8.45793e-05	1.59111e-05
ZMO1040	TonB-dependent receptor	0	2.91401	2.00926	1.46369	-0.0370417	-5.06143	8.55376e-06	1.02723e-05	3.37346e-05	0.840865	0.000317219
ZMO1033	Cyclopropane-fatty-acyl-phospholipid synthase (EC 2.1.1.79)	0	0.638268	1.17446	1.45053	0.889396	1.6616	0.000136416	1.22282e-05	7.55807e-06	9.85362e-05	2.17131e-08
ZMO1576	Short-chain dehydrogenase/reductase SDR	0	0.864332	1.23758	1.40691	1.35547	2.70271	2.68063e-05	8.67754e-06	3.82953e-06	7.93418e-07	6.135e-09
ZMO0026	Sel1 domain protein repeat-containing protein	0	2.41123	1.8169	1.3822	-0.379394	-4.30849	1.78967e-05	1.60304e-06	7.17078e-06	0.0355275	0.00010845
ZMO1485	Deoxyguanosinetriphosphate triphosphohydrolase-like protein	0	0.709418	1.09614	1.2991	1.16533	1.71859	0.000337021	0.00012306	4.64013e-05	7.03394e-06	4.17046e-08
ZMO1424	Chaperone protein ClpB	0	0.50551	0.938873	1.25464	1.28932	2.33191	0.000699244	1.69656e-05	1.76345e-06	2.31559e-06	1.88842e-08
ZMO2041		0	0.546998	0.934884	1.23537	0.987443	1.45449	0.00107835	7.41893e-05	4.38619e-06	5.0369e-05	2.24737e-07
ZMO1325	Nucleotide-binding protein ZMO1325	0	0.759712	0.959091	1.11648	0.695298	1.27743	0.00045632	1.36895e-05	5.95043e-06	2.84729e-06	2.85984e-08
ZMO1047	Phosphate-binding protein PstS	0	0.640649	0.953966	1.11022	0.853989	2.4584	0.000104165	0.000414701	7.41159e-07	5.57898e-05	6.83846e-09
ZMO1352	Uncharacterized protein	0	1.0779	1.12099	1.02369	-0.339137	1.25478	0.0428053	0.0363535	0.0467411	0.0394638	0.000275981
ZMO1596	Alcohol dehydrogenase 2 (EC 1.1.1.1) (Alcohol dehydrogenase II) (ADH II)	0	0.706173	0.872004	1.01311	0.662537	1.1621	2.90302e-05	9.79668e-07	2.40051e-06	1.42133e-06	1.8641e-08
ZMO0179	Fructose-bisphosphate aldolase (EC 4.1.2.13)	0	0.593246	0.778082	1.00202	0.694015	1.51208	9.5588e-06	2.77217e-06	1.84144e-05	3.12339e-05	2.47716e-08
ZMO1417	DEAD/DEAH box helicase domain protein	0	-0.495698	-0.778116	-1.08482	-0.897933	-2.19581	0.00506582	0.000141257	0.000121953	0.000139142	2.79588e-05
ZMO0375	Extracellular sucrase (EC 3.2.1.26) (Beta-fructofuranosidase) (Invertase) (Protein B46) (Saccharase)	0	-1.83354	-0.100979	-1.09796	-5.35671	-3.65541	0.312387	0.913609	0.673607	0.0256116	0.0800036
ZMO1462	NMT1/THI5 like domain protein	0	-1.44753	-1.04159	-1.11805	-1.47845	-2.24401	5.18029e-06	8.96968e-06	9.56244e-06	9.4794e-05	5.73718e-05
ZMOp126		0	-0.620083	-0.795511	-1.15684	-2.7923	-4.55707	0.105069	0.0114809	0.0106833	0.0310797	0.050015
ZMO0361	Uncharacterized protein	0	-1.64378	-1.35672	-1.17051	-0.704781	-2.27019	9.79873e-07	2.35277e-06	1.56426e-05	0.000106879	5.62402e-07
ZMO0902	TonB-dependent receptor	0	-0.299939	-0.806124	-1.21242	-0.598528	-3.02197	0.0218655	0.000167501	0.00126274	0.0173657	0.00247606
ZMO1890	Mitochondrial processing peptidase-like protein (EC 3.4.24.64)	0	-0.77459	-1.03584	-1.22053	-0.712631	-1.06834	0.000342697	3.33312e-05	0.000635116	0.000221117	0.000102302
ZMO1976	Uncharacterized protein	0	-1.01566	-1.11251	-1.24984	-1.55344	-3.61711	0.00329809	0.00712312	9.33099e-05	2.6635e-06	2.37613e-06
ZMO0387	Putative phage major head protein	0	-0.886653	-1.06318	-1.34983	-2.16913	-2.81633	0.0140122	0.00912762	0.0144956	0.000776253	0.0045978
ZMO0561	TonB-dependent receptor plug	0	-1.18423	-1.24344	-1.36611	-3.08168	-3.16266	0.00158511	0.000912109	0.0030075	0.000192814	0.000106365
ZMO1261	Extracellular solute-binding protein family 3	0	-1.11576	-1.5648	-1.4046	-1.40982	-1.77875	0.0635272	0.0392534	0.059098	0.0400542	0.0204416
ZMO0560	Aminotransferase class I and II	0	-0.819905	-1.14069	-1.40859	-1.14794	-3.18847	0.00590373	0.000436485	0.000118621	0.000621073	4.32448e-06
ZMO1260	TonB-dependent receptor	0	0.0582205	-0.355519	-1.42935	-1.42913	-2.15261	0.770387	0.165528	0.00183024	0.00340735	0.00524063
ZMO0565	ATP-dependent helicase HrpB	0	-0.363007	-0.935132	-1.48409	-0.772442	-2.18956	0.0856278	0.00360573	0.00516737	0.140066	0.000301127
ZMO1823	Nitrogenase iron protein (EC 1.18.6.1) (Nitrogenase Fe protein) (Nitrogenase component II) (Nitrogenase reductase)	0	0.635784	-1.43229	-1.62339	-1.11456	-1.28186	0.2656	0.0151714	0.0249029	0.106014	0.0458104
ZMO1475	TonB-dependent receptor plug	0	-1.41415	-1.57617	-1.6781	-0.609219	-2.22294	8.44351e-05	4.29242e-05	3.19153e-05	5.72005e-05	6.8006e-06
ZMO0687	Thiamine pyrophosphate protein TPP binding domain protein	0	-1.86767	-1.8056	-1.69994	-0.926136	-1.04252	1.97637e-06	2.22663e-07	3.1921e-06	1.00324e-08	1.43082e-06
ZMO1932	Uncharacterized protein	0	-0.762557	-1.4688	-1.83948	-1.18494	-2.0569	0.00314436	0.00374946	0.00210319	0.00029189	0.0176412
ZMO1992	Carboxymethylenebutenolidase (EC 3.1.1.45)	0	0.539453	0.78002	0.999586	1.28963	2.04077	0.00163488	9.81345e-05	2.08153e-05	3.72186e-05	4.02805e-07
ZMO0016	Protein GrpE (HSP-70 cofactor)	0	0.297386	0.75813	0.992873	0.624689	1.0397	0.0107337	4.01133e-05	3.19802e-07	1.8098e-05	1.41034e-06
ZMO1588	UvrABC system protein A (UvrA protein) (Excinuclease ABC subunit A)	0	0.425177	0.689293	0.937515	1.29207	2.26762	0.00590484	0.000751271	0.000423382	6.29538e-06	1.22814e-08
ZMO1335	NAD(P)H dehydrogenase (quinone) (EC 1.6.5.2) (Flavoprotein WrbA) (NAD(P)H:quinone oxidoreductase) (NQO)	0	0.36594	0.67473	0.903654	0.844454	1.71433	0.0046775	0.000548364	8.17871e-05	2.62476e-05	2.69876e-07
ZMOp204		0	0.379722	0.617001	0.867711	0.69566	1.18696	0.00981744	0.000715145	0.000313798	1.75411e-05	5.37338e-08
ZMO0921	Uncharacterized protein	0	0.394952	0.621476	0.864143	0.960498	1.36766	0.00773002	0.000360333	3.70526e-05	9.3768e-05	3.77261e-07
ZMO0001	TonB-dependent receptor plug	0	1.34133	1.30233	0.825611	-0.105076	-2.82809	0.00569971	0.00572747	0.0203066	0.736138	0.00196756
ZMO0246	ATP-dependent protease subunit HslV (EC 3.4.25.2)	0	0.503581	0.691971	0.825138	0.885013	1.58038	0.00172238	0.00153479	0.000817431	0.000149463	7.77599e-08
ZMO1283	Transcriptional regulator, LacI family (EC 5.1.1.1)	0	0.621084	0.740393	0.823392	-0.718383	-1.34104	0.000183535	1.5096e-05	3.59842e-05	3.52276e-06	1.7068e-08
ZMO0637	ATPase, FliI/YscN family (EC 3.6.3.14)	0	0.751208	0.720737	0.816445	0.118931	-1.29272	0.00047199	0.000252013	0.000159864	0.130205	3.91224e-06
ZMO0753	Glutaredoxin 3	0	0.343957	0.601575	0.813349	0.847801	1.68529	0.0307465	0.00176997	0.000493473	4.24675e-07	2.22686e-06
ZMO0636	Uncharacterized protein	0	0.592879	0.648429	0.81122	-0.0309634	-1.36167	0.000145158	0.000475369	8.85181e-05	0.656879	4.16229e-06
ZMO0234	Protease Do (EC 1.3.1.74)	0	0.478654	0.690444	0.806756	0.768152	1.07413	3.10729e-05	1.13442e-07	1.13334e-06	3.15014e-08	6.92026e-08
ZMO0989	Heat shock protein Hsp20	0	0.161573	0.602879	0.80632	1.73686	2.83293	0.363642	3.3678e-05	0.0149135	0.00192297	8.04639e-08
ZMO0062	Aldo/keto reductase	0	0.729537	0.779202	0.801692	0.746389	1.00912	0.000185038	0.000109474	7.96398e-05	4.46062e-06	5.32975e-06
ZMO1209	Probable potassium transport system protein kup	0	0.77065	0.742659	0.800037	-0.169414	-1.32286	0.0927606	0.101536	0.0842934	0.157051	0.000670243
ZMO1187	Formamidopyrimidine-DNA glycosylase (Fapy-DNA glycosylase) (EC 3.2.2.23) (DNA-(apurinic or apyrimidinic site) lyase MutM) (AP lyase MutM) (EC 4.2.99.18)	0	0.371436	0.591279	0.785486	0.881206	1.47886	0.000341582	4.11921e-05	9.5755e-07	3.66277e-05	3.26707e-08
ZMO0443	Ribonucleoside-diphosphate reductase subunit beta (EC 1.17.4.1)	0	0.688882	0.791328	0.777635	0.817024	1.23635	0.000352767	7.17624e-05	0.000113962	3.00256e-05	1.39424e-06
ZMO1063	Phage shock protein A, PspA	0	0.435048	0.709482	0.776042	0.9949	2.399	0.0123196	0.00146474	0.00183023	1.00675e-06	4.95722e-06
ZMO1466	Alpha/beta hydrolase fold protein	0	0.23772	0.529668	0.775508	0.388782	1.14999	0.129272	0.00116644	0.00189712	0.00247803	0.000123087
ZMO0631	Sigma54 specific transcriptional regulator, Fis family	0	0.870477	0.801877	0.773082	0.624523	-1.37664	0.000101553	0.000101949	2.07604e-05	0.00395258	0.0384601
ZMO0247	ATP-dependent protease ATPase subunit HslU	0	0.337029	0.589444	0.765554	0.918866	1.31948	0.00544385	1.96737e-05	3.77761e-06	1.21099e-05	1.08942e-07
ZMO0749	RNA polymerase sigma factor RpoH (RNA polymerase sigma-32 factor)	0	0.315361	0.564878	0.764144	1.04019	1.50758	0.00516859	0.000964361	7.68955e-05	2.84578e-06	7.29169e-08
ZMO0215	5-formyltetrahydrofolate cyclo-ligase (EC 6.3.3.2)	0	0.175367	0.524148	0.759481	0.998135	1.51133	0.199187	0.00570442	0.00142121	3.03057e-05	1.90583e-06
ZMO1993	Alcohol dehydrogenase GroES domain protein	0	0.368658	0.617094	0.759247	0.910815	1.63259	0.00143361	0.000138514	0.00011112	1.84811e-05	8.11579e-08
ZMO0038	Ribosome hibernation promoting factor (HPF)	0	0.825082	0.785278	0.751019	0.868307	1.23945	0.000561913	0.000622862	0.00109107	7.7166e-05	2.94495e-05
ZMO1721	Glyoxalase/bleomycin resistance protein/dioxygenase	0	0.256482	0.534332	0.742128	1.05309	2.19726	0.0492049	0.00399301	0.000881875	0.000975386	3.34459e-07
ZMO0327	Sulfurtransferase	0	0.468973	0.584377	0.735337	0.804677	1.0819	0.00155571	0.000601098	0.000530979	1.05877e-05	4.77719e-07
ZMO0486	Uncharacterized protein	0	0.517054	0.663167	0.734929	0.799419	1.50589	0.000586765	0.000213519	0.000307042	4.64436e-06	5.28277e-08
ZMO1522	TonB-dependent receptor	0	1.26039	0.934777	0.731621	0.220354	-1.97711	0.000131192	0.000145708	0.000451255	0.0442567	3.39443e-05
ZMO1569	Pyruvate formate-lyase-activating enzyme (EC 1.97.1.4)	0	0.409197	0.505012	0.722277	-1.08091	-2.02988	0.00743306	0.00184693	2.80871e-05	1.60795e-06	0.00557696
ZMO0912	Uncharacterized protein	0	1.19774	0.923961	0.72068	-0.0505691	-2.02667	1.09131e-05	8.70155e-06	1.92436e-05	0.67574	9.43153e-07
ZMO0236	Iron-sulfur cluster carrier protein	0	0.023262	0.422984	0.719322	0.657468	1.13313	0.681434	0.00491972	0.00124152	6.17675e-05	2.69038e-06
ZMO1690	Chaperone DnaJ domain protein	0	0.194194	0.482091	0.71596	0.774293	1.521	0.067782	0.000137537	0.000218075	5.70882e-05	3.41782e-07
ZMO1392	Uncharacterized protein	0	0.259565	0.403252	0.714375	0.820346	1.18094	0.00237593	0.000240284	0.000189224	0.000379686	8.31894e-06
ZMO1085	Cellulose synthase operon C domain protein	0	0.924946	0.839968	0.710788	-0.224667	-1.4409	0.00266505	0.00380103	0.00885018	0.0489934	2.18998e-05
ZMO0056	Glutamine--fructose-6-phosphate aminotransferase [isomerizing] (EC 2.6.1.16) (D-fructose-6-phosphate amidotransferase) (GFAT) (Glucosamine-6-phosphate synthase) (Hexosephosphate aminotransferase) (L-glutamine--D-fructose-6-phosphate amidotransferase)	0	0.267338	0.52246	0.707057	0.641889	1.26876	0.00909315	0.00119582	0.000255404	5.79514e-05	5.37871e-07
ZMO1872	Uncharacterized protein	0	0.282023	0.429625	0.701506	0.727069	1.24625	0.215974	0.0799981	0.0197974	0.000294681	5.26604e-05
ZMO0487	HpcH/HpaI aldolase	0	0.69782	0.703433	0.69362	0.744024	1.22409	9.16606e-06	2.41022e-05	1.68546e-05	9.60203e-06	1.31035e-06
ZMO0801	Secretion protein HlyD family protein	0	0.797111	0.762262	0.677632	1.18615	1.08957	0.000583932	0.000302948	0.000145897	2.33888e-05	0.00051155
ZMO1873	Glutaredoxin	0	0.147189	0.421947	0.673163	0.776099	1.29431	0.153969	0.00516869	0.00510155	4.62314e-05	7.72985e-06
ZMO0485	Acyl-CoA dehydrogenase domain protein	0	0.494333	0.630767	0.662699	0.664815	1.29267	7.26369e-05	5.23596e-05	0.000332197	4.97896e-06	2.92352e-08
ZMOp409		0	0.406108	0.554637	0.65636	0.614854	1.21639	9.64152e-06	7.19217e-05	0.000134787	0.000450247	6.51412e-06
ZMO1897	Protein translocase subunit SecD	0	0.417595	0.531912	0.651979	-0.34563	-1.09921	0.334456	0.234783	0.162054	0.00232341	0.00183611
ZMO1350	Molybdopterin binding domain protein	0	0.304872	0.496628	0.65187	0.627861	1.27809	0.00860166	0.000855344	0.00106946	1.23876e-05	1.29911e-06
ZMO0432	Arginase/agmatinase/formiminoglutamase	0	-0.0398801	0.384103	0.635439	1.02259	1.80647	0.500092	0.00127987	0.000761182	1.21001e-06	1.24635e-06
ZMO0362	UvrABC system protein B (Protein UvrB) (Excinuclease ABC subunit B)	0	0.222256	0.521882	0.633569	0.915718	1.12595	0.0111698	0.00015846	5.83216e-05	3.91736e-05	3.1821e-07
ZMO1918	Adenosylmethionine-8-amino-7-oxononanoate aminotransferase	0	0.289106	0.508263	0.622454	0.509126	1.04556	0.0170938	0.00422038	0.00108315	0.000625018	8.91754e-06
ZMO0511	Uncharacterized acyl-CoA thioester hydrolase ZMO0511 (EC 3.1.2.-)	0	0.329631	0.589214	0.61384	0.523898	1.23466	0.0971726	0.00359009	0.0912948	0.00221089	2.5412e-05
ZMO0694	Uncharacterized protein	0	0.0437794	0.40534	0.61223	0.697206	2.20643	0.72443	0.00282922	0.000624922	0.0039157	1.01408e-06
ZMO0660	Chaperone protein DnaK (HSP70) (Heat shock 70 kDa protein) (Heat shock protein 70)	0	0.101195	0.413072	0.611739	0.665009	1.18396	0.179207	5.6004e-05	2.68827e-05	5.93909e-05	7.8475e-08
ZMO0624	Flagellar biosynthesis protein FlhA	0	0.855288	0.713443	0.601089	-0.310862	-2.57852	0.150577	0.212287	0.278952	0.0626174	0.0013552
ZMO1780	Antibiotic biosynthesis monooxygenase	0	-0.0966085	0.245029	0.587987	0.592551	1.41784	0.454762	0.0433546	0.0368069	0.00172305	0.000139025
ZMO0798	RND efflux system, outer membrane lipoprotein, NodT family	0	0.564639	0.550412	0.569396	1.16468	1.22051	0.00128428	0.000886927	0.000413979	8.78763e-06	0.000136863
ZMO1679	Uncharacterized protein	0	0.179901	0.475003	0.558313	0.595738	1.03242	0.0229013	0.000666863	0.00169699	2.91294e-05	7.51642e-07
ZMO0257	Two component transcriptional regulator, winged helix family	0	0.514075	0.513473	0.547507	0.788671	1.6896	0.000136053	0.000114542	7.86315e-05	1.81692e-06	3.69564e-08
ZMO0948	ATP-dependent Clp protease proteolytic subunit (EC 3.4.21.92) (Endopeptidase Clp)	0	0.14457	0.374918	0.546351	0.687009	1.51292	0.0517758	0.000574249	8.07452e-05	8.64263e-05	1.04594e-06
ZMO1730	Serine O-acetyltransferase (EC 2.3.1.30)	0	0.754658	0.625788	0.544506	-0.489095	-1.15521	0.00302412	0.00686453	0.0125164	0.000880756	5.2619e-05
ZMO1105	Histidine kinase	0	0.553022	0.516218	0.53866	-0.372612	-1.81851	0.00188228	3.04438e-05	0.00375884	0.00932486	1.10448e-06
ZMO0734	3'(2'),5'-bisphosphate nucleotidase	0	0.338989	0.431785	0.536559	0.480165	1.00672	0.00359538	0.00174819	0.000895139	9.86175e-06	2.57325e-07
ZMO1929	60 kDa chaperonin (GroEL protein) (Protein Cpn60)	0	-0.0958519	0.281773	0.534706	0.559125	1.11462	0.201129	0.000466457	2.05751e-05	0.000912279	3.84161e-06
ZMO0145	Peptidase M28	0	0.903552	0.675856	0.529303	-0.101008	-1.59795	0.000380174	8.45806e-05	7.68919e-05	0.323558	1.71223e-06
ZMO1163	Phosphate-specific transport system accessory protein PhoU homolog (Pst system accessory protein PhoU homolog)	0	0.419343	0.530175	0.514237	0.230792	1.09591	0.0223873	0.0133528	0.098201	0.0143746	0.000139577
ZMO1928	10 kDa chaperonin (GroES protein) (Protein Cpn10)	0	-0.126785	0.305787	0.506753	0.670098	1.3986	0.260357	0.00726697	0.0015275	0.00114023	1.41519e-05
ZMO1158	Aspartate racemase	0	0.278161	0.394027	0.497471	0.593555	1.46599	0.23819	0.0996243	0.211386	6.93948e-05	6.4849e-05
ZMO0657	Arginine/ornithine succinyltransferase subunit (EC 2.3.1.109)	0	0.898131	0.650282	0.496274	0.0776076	-1.00992	4.6354e-05	8.35876e-05	0.000423868	0.303741	5.22102e-06
ZMO1018	Uncharacterized protein	0	0.966661	0.807821	0.494209	-0.528794	-1.45269	0.0342498	0.0589061	0.190154	0.011519	1.15939e-05
ZMO1222	3-oxoacyl-(Acyl-carrier-protein) reductase	0	0.247028	0.378642	0.492417	0.442107	1.00038	0.00527191	0.00136143	0.00049632	0.000207823	4.72726e-06
ZMO1497	Amino acid permease-associated region	0	0.724187	0.574348	0.468651	-0.477918	-1.60148	0.058538	0.0749305	0.121994	0.00126446	0.0369305
ZMO0693	OsmC family protein	0	0.402044	0.430111	0.456839	0.670064	1.30594	0.000556717	0.000263533	0.000900922	0.000348302	2.43997e-06
ZMO0654	Polysaccharide deacetylase	0	0.526378	0.454109	0.454442	-0.362999	-1.0705	0.172865	0.224007	0.22735	0.0127906	0.0024393
ZMO1081	Uncharacterized protein	0	0.707972	0.515422	0.452668	-0.460372	-1.28271	0.000455026	0.00224079	0.00329585	5.76549e-05	7.24789e-07
ZMO0664	Uncharacterized protein	0	0.704737	0.565164	0.450269	-0.364916	-3.69735	0.230722	0.320758	0.42254	0.00400398	0.000447109
ZMO1237	2-hydroxyacid dehydrogenase homolog (EC 1.1.1.-)	0	0.750282	0.533575	0.438433	0.898855	1.2757	0.000106754	7.21008e-05	0.00294504	3.78764e-05	2.17353e-05
ZMO1386	Uncharacterized protein	0	0.235998	0.435266	0.435958	0.735164	1.28237	0.00736279	0.000158329	0.0619191	2.15171e-05	6.66709e-06
ZMOp408		0	0.0462303	0.254539	0.434549	0.368386	1.29949	0.488572	0.0101352	0.00317219	0.000712505	6.57934e-07
ZMO1133	Carbonic anhydrase (EC 4.2.1.1) (Carbonate dehydratase)	0	0.369669	0.396943	0.429151	0.636607	1.09194	0.0054627	0.00378943	0.0118468	1.04664e-07	4.05212e-08
ZMO0925	Cold-shock DNA-binding domain protein	0	1.11108	0.686925	0.429099	0.0185657	-1.12645	0.000506277	0.00151747	0.0241924	0.851928	3.03538e-05
ZMO1344	Aldo/keto reductase	0	0.572364	0.372277	0.389143	0.585225	1.47697	0.00167042	0.000556314	0.00111518	8.8849e-05	1.59952e-07
ZMO0974	Hopanoid biosynthesis associated protein HpnK	0	0.144812	0.278921	0.388949	0.517587	1.17846	0.171678	0.0268044	0.0173489	0.000250948	3.53291e-06
ZMO0283	Transporter, hydrophobe/amphiphile efflux-1 (HAE1) family	0	0.582703	0.431886	0.379316	2.70645	1.97466	0.191728	0.311294	0.368174	4.27742e-08	0.000434772
ZMO1984	Aldo/keto reductase	0	-0.176924	0.140315	0.363647	0.376334	1.16428	0.045892	0.0171062	0.00202237	3.29198e-05	1.06289e-07
ZMO1767	UTP--glucose-1-phosphate uridylyltransferase (EC 2.7.7.9) (UDP-glucose pyrophosphorylase)	0	0.134615	0.278299	0.356762	0.674385	1.30411	0.0476637	0.000314919	0.000768097	3.25073e-06	1.50204e-07
ZMO1959	Uncharacterized protein	0	0.296664	0.310561	0.350331	-0.4682	-1.27207	0.237076	0.214812	0.169245	0.000152013	3.93975e-05
ZMO1719	Fructokinase (EC 2.7.1.4)	0	0.0794741	0.15942	0.342925	0.971325	1.20785	0.145982	0.0351886	0.00401618	3.34853e-08	7.51044e-08
ZMO1568	TonB-dependent receptor	0	0.714968	0.657253	0.322856	-0.175331	-2.1704	0.0144812	0.0153135	0.139098	0.201739	0.0018841
ZMO1885	NADH:flavin oxidoreductase/NADH oxidase	0	0.0443001	0.231238	0.321835	0.688209	1.45071	0.497022	0.015241	0.00628743	1.16231e-05	2.85359e-08
ZMO1738	Two component transcriptional regulator, LytTR family	0	0.191814	0.322502	0.316251	0.594012	1.50153	0.010059	0.0021172	0.000276541	2.97307e-05	1.12763e-09
ZMO0613	Flagellar basal-body rod protein FlgC	0	0.96524	0.660938	0.315946	0.0667248	-1.24448	0.000210166	0.0214678	0.0139171	0.775762	0.00138207
ZMO1385	Toxic anion resistance family protein	0	0.155383	0.283512	0.290663	0.94979	1.49069	0.127625	0.0145973	0.162448	9.17792e-07	1.10712e-07
ZMO1844	Oxidoreductase domain protein	0	0.174138	0.255669	0.248324	0.732774	1.36046	0.00316921	0.000258437	0.000698311	1.32279e-06	5.93577e-08
ZMO1571	Cytochrome bd ubiquinol oxidase subunit I	0	0.246128	0.193345	0.241998	-0.873547	-2.88222	0.462811	0.566538	0.478509	0.00157848	1.82188e-05
ZMO0537	Protein translocase subunit SecY	0	0.237549	0.200031	0.233895	-0.521474	-1.31936	0.499748	0.572819	0.519645	0.000140229	0.00142621
ZMO0964	RND efflux system, outer membrane lipoprotein, NodT family	0	0.380802	0.311675	0.222581	0.859426	1.02011	0.00461336	0.00767754	0.0397875	5.62822e-06	3.74984e-06
ZMO0609	Flagellar basal-body rod protein FlgG (Distal rod protein)	0	1.05454	0.522738	0.220103	-0.797526	-2.68482	0.000198516	0.00188699	0.103141	0.00328446	1.67949e-06
ZMO0819	Nucleotide sugar dehydrogenase (EC 1.1.1.22)	0	0.184938	0.239086	0.218232	0.63661	1.55563	0.00181577	0.00073178	0.00160246	2.82603e-06	2.02677e-08
ZMO0992	Peptidase S10 serine carboxypeptidase	0	0.950916	0.557892	0.203997	0.260546	-1.71255	0.000991626	0.00595605	0.130207	0.086464	0.000226236
ZMO0643	Surface presentation of antigens (SPOA) protein	0	0.240393	0.198994	0.187976	-0.155758	-1.00863	0.0134937	0.0752949	0.0502172	0.158585	2.78363e-06
ZMO1060	Superoxide dismutase (EC 1.15.1.1)	0	0.084465	0.17708	0.187691	0.867082	1.45337	0.295469	0.0572817	0.074676	2.11843e-05	8.68101e-06
ZMO1117	Glutamate synthase (Ferredoxin) (EC 1.4.7.1)	0	0.373314	0.253358	0.172232	-0.433813	-1.30109	0.102768	0.226586	0.385254	0.000755529	7.411e-08
ZMO1116	Glutamate synthase, small subunit	0	0.309398	0.238054	0.148886	-0.305053	-1.1445	0.000955652	0.00355216	0.0425739	0.00116791	4.46571e-10
ZMO0794	Prolyl oligopeptidase (EC 3.4.21.26)	0	0.712742	0.405312	0.147687	0.0169144	-1.68558	0.000167712	0.000533964	0.039337	0.845215	3.9861e-06
ZMO0805	NLP/P60 protein	0	0.14501	0.160299	0.146653	0.549997	1.32863	0.0649379	0.0156747	0.0433873	2.88096e-05	4.31575e-07
ZMO1055	Diguanylate cyclase/phosphodiesterase	0	0.247917	0.101383	0.146336	-0.274791	-1.59036	0.0123884	0.0528447	0.0373237	0.0902297	0.0010435
ZMO1212	Glucose-6-phosphate isomerase (GPI) (EC 5.3.1.9) (Phosphoglucose isomerase) (PGI) (Phosphohexose isomerase) (PHI)	0	0.327577	0.224401	0.134783	0.987717	1.27489	0.00116659	0.00119583	0.0173678	3.20885e-07	5.35536e-10
ZMO0886	Uncharacterized protein	0	0.147829	0.091102	0.124946	-0.156488	-1.20853	0.277948	0.475978	0.345559	0.0749755	0.00035836
ZMO1685	D-3-phosphoglycerate dehydrogenase (EC 1.1.1.95)	0	0.0569127	0.0450598	0.120222	-0.245809	-1.08797	0.342572	0.413947	0.0500652	0.00531256	2.61164e-08
ZMO1581	Antibiotic biosynthesis monooxygenase	0	-0.347946	-0.0902081	0.110978	1.32117	2.81005	0.253929	0.736065	0.666323	0.000474772	6.18033e-05
ZMO1026	Uncharacterized protein	0	-0.669308	-0.0782369	0.109837	-0.802903	-1.78844	0.00114636	0.387508	0.493373	0.000868575	0.000512577
ZMO1389	Cytochrome c biogenesis protein transmembrane region	0	0.516694	0.280132	0.106347	-0.455874	-1.72932	0.181295	0.428272	0.754895	0.00335436	0.00016916
ZMO0442	HAD-superfamily hydrolase, subfamily IA, variant 3	0	-0.0472158	0.0201403	0.0896804	0.867863	1.11692	0.439016	0.756606	0.103716	5.32557e-06	3.18587e-06
ZMO1356	Chromosomal replication initiator protein DnaA	0	-0.726109	-0.0495307	0.0815258	-0.872183	-2.50174	0.187836	0.896605	0.83422	0.00659556	0.000978061
ZMO0011	Uncharacterized protein	0	0.413744	0.294734	0.081159	-0.427012	-1.28117	0.000693295	0.015887	0.604687	0.000129636	8.45588e-07
ZMO0608	Flagellar L-ring protein (Basal body L-ring protein)	0	0.660418	0.344458	0.0673453	-0.620559	-1.78542	0.000191881	0.00518254	0.592544	7.2017e-05	7.62052e-06
ZMO0285	RND efflux system, outer membrane lipoprotein, NodT family	0	0.157649	0.154405	0.0579904	2.70435	2.69513	0.14185	0.280293	0.60952	1.623e-09	1.48086e-07
ZMO0083	CheA signal transduction histidine kinase	0	-0.102261	0.0475527	0.0553608	-0.386094	-2.02066	0.158298	0.259981	0.216406	0.0233355	0.000795756
ZMO0689	Glucose--fructose oxidoreductase (GFOR) (EC 1.1.99.28)	0	-0.125488	-0.0346184	0.0523733	-0.676678	-1.1875	0.0289398	0.47437	0.292652	7.94582e-06	5.46474e-08
ZMO1842	FAD:protein FMN transferase (EC 2.7.1.180) (Flavin transferase)	0	-0.233353	-0.0893281	0.0510216	1.02969	2.20714	0.0147905	0.0476664	0.299305	0.00436468	6.23317e-07
ZMO1908	SmpA/OmlA domain protein	0	0.150953	0.00100009	0.0497786	-0.471131	-1.14338	0.144562	0.981601	0.468998	5.21358e-06	0.00104937
ZMO1969	Sel1 domain protein repeat-containing protein	0	-0.154518	-0.0492961	0.0397619	0.707649	1.39811	0.0449242	0.400731	0.509299	0.000113353	6.67299e-08
ZMO0282	Efflux transporter, RND family, MFP subunit	0	0.188535	0.123603	0.0287304	2.62001	2.72447	0.408686	0.565936	0.892836	8.08925e-10	1.48189e-06
ZMO1149	Zinc metalloprotease (EC 3.4.24.-)	0	0.0961501	-0.00449308	0.0245037	-0.481787	-1.15843	0.786538	0.98975	0.944124	0.00122202	0.00229429
ZMO1174	Surface antigen (D15)	0	-0.0328897	-0.0549761	-0.017554	-0.223233	-1.84144	0.44106	0.506289	0.743662	0.0220279	0.000734622
ZMO0911	Polysaccharide export protein	0	0.153027	0.00765419	-0.0339044	-0.440733	-1.24386	0.336166	0.960989	0.820677	0.00700112	0.000244817
ZMO0604	Flagellin domain protein	0	0.139186	0.0278378	-0.0616239	-0.426049	-1.33638	0.161393	0.675026	0.503479	0.00149967	6.06644e-07
ZMO0529	30S ribosomal protein S14	0	-0.238961	-0.228659	-0.0848535	-0.416891	-1.18196	0.0977803	0.137354	0.594964	0.0107531	0.000438073
ZMO1025	Anaerobic ribonucleoside-triphosphate reductase	0	-0.291282	-0.120618	-0.127675	-0.30134	-1.00308	0.0246425	0.244864	0.202863	0.00245828	3.55502e-06
ZMO0767	Uncharacterized protein	0	-0.0135848	-0.0728588	-0.137704	-1.02535	-1.63229	0.902098	0.329043	0.244416	2.11813e-05	3.35975e-06
ZMO1816	Transcriptional regulator, NifA, Fis Family	0	0.554117	-0.00226847	-0.150911	-0.622931	-2.51009	0.0251404	0.980437	0.118822	0.00235832	0.085342
ZMO0825	Peptidoglycan glycosyltransferase (EC 2.4.1.129)	0	0.185626	0.0383771	-0.157316	-0.743632	-1.5984	0.552021	0.901988	0.616047	2.486e-05	0.0220437
ZMO1563	Uncharacterized protein	0	0.0644296	-0.0659663	-0.174061	-0.40167	-1.51078	0.188645	0.145763	0.0321692	0.00768639	1.43761e-05
ZMO0607	Flagellar P-ring protein (Basal body P-ring protein)	0	0.415841	-0.0108236	-0.18487	-0.623731	-1.9274	0.0287202	0.691473	0.00805892	0.000933348	0.000160643
ZMO0499	Penicillin-binding protein, 1A family (EC 2.4.1.129)	0	-0.0330067	-0.171883	-0.1952	-0.594427	-1.03882	0.907468	0.550887	0.504446	0.000160749	0.000398544
ZMO0509	Uncharacterized protein	0	0.397233	-0.13589	-0.20576	-0.464877	-1.23438	0.0109376	0.297261	0.274321	0.00615038	0.000487328
ZMO0874	Hopanoid biosynthesis associated radical SAM protein HpnH	0	-0.227645	-0.232955	-0.211893	-0.607953	-1.03626	0.0808773	0.0718781	0.1105	0.00120653	5.90355e-07
ZMO0747	Uncharacterized protein	0	0.0573908	-0.257532	-0.214331	-0.264523	-1.08562	0.619724	0.1507	0.3997	0.308365	0.000227866
ZMO0131	Metallophosphoesterase	0	-0.150113	-0.230791	-0.219675	-0.117057	-1.09379	0.0725683	0.0284613	0.0257038	0.0377803	3.35458e-05
ZMO0611	Flagellar basal body protein	0	0.55812	0.157648	-0.226206	-0.595432	-2.13533	0.00138676	0.109535	0.108311	0.0028367	3.54175e-06
ZMO0597	Uncharacterized protein	0	0.117417	-0.0499852	-0.243755	-0.549665	-2.23643	0.696278	0.876318	0.433554	0.0370437	0.0160063
ZMO0605	Flagellar hook-associated protein FlgK	0	0.00964355	-0.104127	-0.271048	-0.648621	-1.89682	0.808547	0.0535048	0.00640227	0.000711613	1.23653e-08
ZMO0619	Flagella basal body P-ring formation protein FlgA	0	-0.0221284	-0.182348	-0.27857	-0.501059	-1.09147	0.900988	0.500445	0.213632	0.0407149	0.00190527
ZMO1251	Uncharacterized protein	0	0.126711	-0.122773	-0.310349	-0.152636	-1.23051	0.279194	0.237804	0.0306257	0.0668757	8.22204e-05
ZMO1198	5-aminolevulinate synthase (EC 2.3.1.37) (5-aminolevulinic acid synthase) (Delta-ALA synthase) (Delta-aminolevulinate synthase)	0	-0.282614	-0.301845	-0.352437	-0.907296	-1.46608	0.030097	0.00960712	0.00430145	1.51127e-05	7.74712e-07
ZMO1671	Uncharacterized protein	0	0.113265	-0.169918	-0.354142	-0.47361	-1.15529	0.455665	0.510785	0.159284	0.0114417	0.000300114
ZMO0610	Flagellar basal-body rod protein FlgF	0	0.749949	0.0804373	-0.357285	-0.573424	-1.82705	0.00568644	0.55556	0.106038	0.00525829	1.23777e-06
ZMO1683	L-asparaginase, type II (EC 3.5.1.1)	0	-0.135733	-0.246522	-0.363297	-0.299813	-1.27787	0.0806745	0.0190464	0.00984586	0.00682801	5.20366e-06
ZMO1287	Glycosyl transferase group 1	0	-0.360693	-0.294621	-0.365185	-0.439632	-1.32145	0.02445	0.0328691	0.0133864	0.000301355	5.5414e-06
ZMO1113	FAD-dependent pyridine nucleotide-disulfide oxidoreductase	0	0.0241184	-0.180794	-0.366807	-0.146145	-1.19567	0.747921	0.0581723	0.00725774	0.11209	0.000972387
ZMO1432	Fusaric acid resistance protein conserved region	0	0.30901	-0.0371831	-0.36945	-1.31347	-2.23755	0.344238	0.900838	0.354406	0.0141798	0.000406126
ZMO1812	Electron transport complex subunit C	0	-0.43271	-0.430674	-0.377441	-0.32313	-1.16905	0.00277862	0.00327462	0.0049278	0.000371323	1.06533e-06
ZMO0719	Lytic transglycosylase catalytic	0	-0.0153389	-0.261139	-0.386478	-0.505016	-2.35717	0.872777	0.0152602	0.00655532	0.0271967	0.00902236
ZMO0606	Uncharacterized protein	0	0.683445	0.113706	-0.410982	0.338176	-1.08624	0.00145504	0.55592	0.0130674	0.0367586	9.39211e-05
ZMO1291	Peptidase S10 serine carboxypeptidase	0	0.794519	0.243357	-0.411836	0.696218	-1.95078	1.10899e-05	0.0122186	0.0200314	0.00328994	3.33411e-06
ZMO1451	Purine nucleoside permease	0	-0.27487	-0.447686	-0.415735	-0.275193	-1.04802	0.00275148	0.00887324	0.0119141	0.0338036	3.41905e-06
ZMO1749	VacJ family lipoprotein	0	0.0889047	-0.178549	-0.437974	-0.601446	-1.86223	0.66112	0.373863	0.0696118	0.00233485	3.43791e-05
ZMO1020	Orn/DAP/Arg decarboxylase 2	0	-0.684174	-0.642516	-0.465432	-1.09681	-1.34162	0.00137145	0.000139078	0.00120311	4.78947e-06	0.00106475
ZMO0868	Hopene-associated glycosyltransferase HpnB	0	-0.0938555	-0.265977	-0.46689	-0.900328	-2.49388	0.786733	0.457717	0.21989	0.000941412	3.81952e-05
ZMO0188	TonB-dependent siderophore receptor	0	0.427926	-0.162828	-0.475234	-1.28986	-4.53113	0.056621	0.333267	0.0310537	0.00196015	0.000113045
ZMOp124		0	-0.187438	-0.314675	-0.48174	-0.821382	-1.36219	0.0139739	0.0140767	0.00346378	0.000548442	3.63741e-06
ZMO1167	Peptidase S15	0	0.364283	0.00769679	-0.493687	-0.680425	-2.90807	0.00763418	0.939037	0.00783086	0.0402185	1.77127e-06
ZMO1005	Methyltransferase (EC 2.1.1.-)	0	-0.10275	-0.249877	-0.504852	-0.74508	-1.91235	0.14221	0.00397405	0.00606664	1.58431e-05	0.00035791
ZMO0807	Ribosomal protein S12 methylthiotransferase RimO (S12 MTTase) (S12 methylthiotransferase) (EC 2.8.4.4) (Ribosomal protein S12 (aspartate-C(3))-methylthiotransferase) (Ribosome maturation factor RimO)	0	-0.698402	-0.618315	-0.5064	-0.793466	-1.61361	5.56297e-05	9.48906e-05	0.00260242	0.000229174	4.58658e-06
ZMO1013	Maf-like protein ZMO1013	0	-0.466932	-0.626585	-0.52032	-0.588097	-1.05998	0.00293255	0.000865837	0.00406607	0.000593426	2.29465e-06
ZMO1234	1-deoxy-D-xylulose-5-phosphate synthase 1 (EC 2.2.1.7) (1-deoxyxylulose-5-phosphate synthase 1) (DXP synthase 1) (DXPS 1)	0	-0.435042	-0.492609	-0.524682	-0.61825	-1.50084	0.000129825	0.00230027	0.00033025	0.000136961	3.37886e-06
ZMO0153	Probable transcriptional regulatory protein ZMO0153	0	-0.181718	-0.355	-0.533496	-0.450425	-1.10976	0.00110165	0.000236821	0.000273302	0.000132063	1.91769e-07
ZMO1439	Nitrilase/cyanide hydratase and apolipoprotein N-acyltransferase	0	0.245869	-0.186626	-0.578622	-0.675719	-2.36088	0.0953949	0.252706	0.0505442	0.00263326	5.86221e-05
ZMO1845	PhnA protein	0	-0.0159995	-0.319881	-0.591536	-0.471359	-1.07046	0.861412	0.0543238	0.0132758	0.00813551	0.000567338
ZMO1593	Peptidase M61 domain protein	0	0.543958	-0.122761	-0.59673	-0.241282	-1.97725	0.000121847	0.0762041	0.000130269	0.0540702	1.38714e-07
ZMO1140	Acetolactate synthase, small subunit	0	-0.308431	-0.391292	-0.610661	-0.557318	-1.1112	0.00703599	0.0020178	0.00139476	4.09189e-05	4.9529e-06
ZMO1904	tRNA N6-adenosine threonylcarbamoyltransferase (EC 2.3.1.234) (N6-L-threonylcarbamoyladenine synthase) (t(6)A synthase) (t(6)A37 threonylcarbamoyladenosine biosynthesis protein TsaD) (tRNA threonylcarbamoyladenosine biosynthesis protein TsaD)	0	-0.553717	-0.395096	-0.6323	-0.603248	-1.03423	0.00344607	0.000397965	0.000924892	0.00104483	0.000182807
ZMO0829	UDP-N-acetylmuramoylalanine--D-glutamate ligase (EC 6.3.2.9) (D-glutamic acid-adding enzyme) (UDP-N-acetylmuramoyl-L-alanyl-D-glutamate synthetase)	0	-0.376327	-0.5952	-0.67288	-0.889791	-1.12842	0.00302336	0.00222069	0.000383792	0.00018582	5.2858e-07
ZMO2017	Capsule biosynthesis phosphatase	0	-0.364697	-0.476927	-0.684475	-0.632922	-1.01997	0.113788	0.023054	0.0636398	0.000309588	0.000228456
ZMO1355	ABC transporter related protein	0	-0.672963	-0.739754	-0.686595	-0.78662	-1.36178	0.000449823	0.000468182	0.000539402	5.65477e-07	3.42637e-05
ZMO0979	TonB-dependent receptor	0	0.147898	-0.201987	-0.707663	-0.322278	-3.66374	0.105041	0.0445035	0.0027162	0.0676768	6.41946e-05
ZMO0077	tRNA-2-methylthio-N(6)-dimethylallyladenosine synthase (EC 2.8.4.3) ((Dimethylallyl)adenosine tRNA methylthiotransferase MiaB) (tRNA-i(6)A37 methylthiotransferase)	0	-0.78993	-0.73766	-0.716307	-0.864505	-1.18652	2.92985e-05	4.58128e-06	0.000231873	6.92187e-06	6.61324e-07
ZMO0172	Phosphomethylpyrimidine synthase (EC 4.1.99.17) (Hydroxymethylpyrimidine phosphate synthase) (HMP-P synthase) (HMP-phosphate synthase) (HMPP synthase) (Thiamine biosynthesis protein ThiC)	0	-0.894801	-0.815974	-0.765354	-0.778378	-1.20208	4.95366e-05	0.000114714	9.10634e-05	4.9402e-06	1.33495e-06
ZMO0130	Acid phosphatase (EC 3.1.3.2)	0	-0.455642	-0.637218	-0.765773	-0.886639	-2.2335	0.00948354	0.000554059	0.000269737	2.64149e-05	1.34141e-06
ZMO1127	tRNA-dihydrouridine synthase (EC 1.3.1.-)	0	-0.52609	-0.571788	-0.775859	-1.02024	-1.62367	0.000116942	0.000439166	6.45615e-05	3.35948e-05	0.000424682
ZMO1463	TonB-dependent receptor	0	-0.501287	-0.394389	-0.779681	-1.26659	-1.80776	0.0520484	0.0746025	0.0431591	0.0147801	0.00225318
ZMO1264	Mandelate racemase/muconate lactonizing protein	0	-1.04896	-0.875207	-0.813599	-0.925838	-1.88254	0.0015465	0.0033704	0.00503653	0.00417621	3.71106e-07
ZMO0137	Sel1 domain protein repeat-containing protein	0	-0.352692	-0.757552	-0.825651	-1.13252	-2.0197	0.0112492	0.00244907	0.000375579	0.000730111	7.90507e-06
ZMO0221	Transcriptional regulator, CarD family	0	-0.797467	-0.845879	-0.825844	-0.46232	-1.01368	8.70071e-05	0.000462741	0.000136584	0.000609207	6.9388e-06
ZMO0374	Levansucrase (EC 2.4.1.10) (Beta-D-fructofuranosyl transferase) (Sucrose 6-fructosyl transferase)	0	-0.920351	-1.03328	-0.839526	-1.74681	-2.28974	0.000370298	0.000949856	0.00105807	3.34333e-06	6.09114e-07
ZMO1511	Uncharacterized protein	0	-0.565818	-0.70512	-0.852102	-0.712149	-1.23074	0.000748443	0.0017632	0.00320097	7.72379e-06	4.08991e-07
ZMO0872	Squalene--hopene cyclase (EC 4.2.1.129) (EC 5.4.99.17) (Squalene--hopanol cyclase)	0	-0.791478	-0.865294	-0.881188	-0.841159	-2.28815	0.00109771	0.000277354	1.86695e-05	0.00346399	0.000158692
ZMO0557	Ribosome maturation factor RimP	0	-0.439144	-0.671844	-0.906053	-0.655394	-1.33947	0.00118465	0.000331088	0.000249427	0.000289362	3.02873e-06
ZMO1986	TonB-dependent receptor plug	0	-0.472926	-0.470714	-0.958775	-0.824446	-1.42146	0.0538382	0.0587585	0.221206	0.0072231	0.0277149
ZMO1712	Peptidyl-prolyl cis-trans isomerase (EC 5.2.1.8)	0	-0.875249	-0.983788	-0.959926	-0.452141	-1.15012	0.00105573	0.000518921	0.00139741	0.00978584	1.78349e-05
ZMO1265	Uncharacterized protein	0	-0.900491	-0.965843	-0.989916	-1.0893	-2.17628	0.00406552	0.00445669	0.00717489	0.000582311	3.10521e-05
ZMO0085	Methyl-accepting chemotaxis sensory transducer	0	1.62962	2.10143	2.19489	0.937573	0.966906	0.0412042	0.0186321	0.0168616	1.60394e-05	0.000480028
ZMO0889	Aldose 1-epimerase (EC 5.1.3.3) (Galactose mutarotase)	0	1.82876	1.83733	1.75094	0.652069	0.747264	3.6891e-05	2.97264e-06	1.194e-05	1.01112e-06	9.07772e-05
ZMO0318	Short-chain dehydrogenase/reductase SDR	0	1.16394	1.3463	1.47667	0.0555458	0.419104	7.06888e-05	2.42402e-06	9.82852e-07	0.399888	0.000389292
ZMO0937	Aromatic-amino-acid transaminase (EC 2.6.1.57)	0	1.06204	1.26164	1.42188	0.37201	0.115739	3.5009e-07	1.1521e-06	1.09586e-06	2.90547e-05	0.0207227
ZMO1125	Histidine kinase	0	1.09239	1.16601	1.2597	0.0060668	-0.858644	0.193291	0.169401	0.146368	0.961979	0.0254585
ZMO0635	Flagellar motor switch protein FliG	0	1.11996	1.1219	1.23732	0.806847	0.204699	1.7623e-05	2.85062e-06	8.00875e-05	2.42202e-07	0.000657101
ZMO0508	GCN5-related N-acetyltransferase	0	-0.501229	-0.802766	-1.0031	-0.630023	-0.931689	0.0534638	0.00163564	0.000340884	0.0139223	0.000472445
ZMO0852	S-adenosylmethionine:tRNA ribosyltransferase-isomerase (EC 2.4.99.17) (Queuosine biosynthesis protein QueA)	0	-0.338612	-0.748405	-1.07645	-0.448279	-0.315555	0.00919176	0.000201854	0.000244023	0.000108432	0.00261771
ZMO1531	Phosphoribosylformylglycinamidine synthase subunit PurS (FGAM synthase) (EC 6.3.5.3) (Formylglycinamide ribonucleotide amidotransferase subunit III) (FGAR amidotransferase III) (FGAR-AT III) (Phosphoribosylformylglycinamidine synthase subunit III)	0	-0.951938	-1.00689	-1.11486	-0.684476	-0.147586	0.0226977	0.00439443	0.00483877	8.464e-05	0.48158
ZMO1911	Peptidyl-tRNA hydrolase (PTH) (EC 3.1.1.29)	0	-1.1721	-1.12225	-1.14131	-0.381451	-0.302055	0.00121294	0.00187787	0.00187829	0.000256688	0.0107157
ZMO1276	Uncharacterized protein	0	-0.412898	-0.736549	-1.28118	-0.49395	-0.465059	0.04561	0.00942193	0.000762394	0.00774398	0.0431188
ZMO1012	Uncharacterized protein	0	0.682647	-1.48401	-1.81507	-1.19657	-0.750755	0.473432	0.206653	0.0540178	0.106514	0.00023263
ZMO1815	TonB-dependent siderophore receptor	0	-0.0325343	-0.449084	-1.8506	-0.384016	-0.64722	0.824133	0.266507	0.0211736	0.194211	0.134152
