# Supplementary material for: Lipid membrane remodeling and metabolic response during isobutanol and ethanol exposure in Zymomonas mobilis
Source: Biotechnol Biofuels Bioprod. 2024 Jan 28;17:14. doi: 10.1186/s13068-023-02450-9 (PMC10823705; doi:10.1186/s13068-023-02450-9)
Supplement: Supplementary file 7 — Additional file 7: Table S7. Effects of ethanol and isobutanol on the metabolome in Z. mobilis. [file 13068_2023_2450_MOESM7_ESM.xlsx]

## Sheet: Sheet1
Table S7. Effects of ethanol and isobutanol on the metabolome in Z. mobilis.
Metabolite	Log2 Fold-Change vs. control samples					P-Values
	Ethanol			Isobutanol		Ethanol			Isobutanol
	0.30 M	0.60 M	0.80 M	0.10 M	0.15 M	0.30 M	0.60 M	0.80 M	0.10 M	0.15 M
AMP	2.13359	2.40096	0.979958	-0.622537	0.140322	0.0150242	0.0685979	0.0295846	0.309398	0.798541
GMP	2.94088	2.87627	2.17446	-0.421238	-1.01266	0.000104418	0.0131547	0.00132098	0.285571	0.0528625
CTP	2.79579	3.19132	2.28944	-0.563366	-1.02175	0.000837806	0.0169186	0.00316509	0.165799	0.0833842
CMP	2.2581	2.27477	1.97456	-1.26493	-1.21356	2.10679e-05	0.0116347	0.000133536	0.00831743	0.00990773
ATP	2.30712	2.21386	1.40447	-0.912405	-1.36713	0.000464534	0.00267114	0.00783481	0.0179601	0.0111497
ADP	3.40401	4.32485	2.79378	-1.40685	-1.65127	0.00828888	0.0471835	0.00949498	0.0896864	0.104027
UTP	2.19037	2.13829	1.39217	-1.0483	-1.70719	0.000647083	0.0168051	0.00630826	0.0109387	0.00459251
IMP	1.97072	2.016	1.93761	-1.07893	-1.97477	0.000143268	0.00783071	0.00131078	0.000295577	5.66939e-06
dTTP	2.3858	2.1958	1.45868	-1.39116	-2.33196	0.000149221	0.00384696	0.001694	0.00844424	0.00266931
GDP	3.5225	4.92488	3.21195	-2.12612	-2.37452	0.0183959	0.0799236	0.0106165	0.0994378	0.0982416
GTP	2.4154	2.834	1.62828	-1.57552	-2.42638	0.000371995	0.0249194	0.00894353	0.0377463	0.0191476
dCTP	2.43201	2.51143	1.46506	-1.70934	-3.45919	7.57524e-05	0.0104207	0.000553962	0.0119006	0.00342029
MEP	0.643066	0.236209	0.272721	0.0644215	0.206943	0.0140278	0.167234	0.0415786	0.38879	0.0474508
cMEPP	0.591259	0.255855	0.380786	-1.56424	-1.50287	0.0091694	0.144582	0.0480317	0.00010041	0.000130313
DMAPP/IPP	2.4069	2.47564	2.1031	-0.6382	-1.9145	0.000301142	0.00257291	2.62725e-05	0.107924	0.00471428
DXP	0.966535	0.965457	0.991157	-1.30962	-2.70404	0.00181211	0.00175212	0.00116923	1.25494e-05	8.69528e-07
HMBPP	3.49547	2.76742	2.53855	-1.58899	-3.36374	0.00692855	0.0582153	0.00410643	0.00460886	0.000736925
CDP-MEP	1.81238	1.28871	0.926013	-1.57991	-3.93579	0.00216505	0.0393979	0.0862899	0.00285873	0.000419041
NAD+	2.29573	2.10904	1.69707	-0.86713	-1.34252	0.000114202	0.00433026	2.76421e-05	0.0165975	0.00433213
NADP+	3.45348	3.33424	1.77299	-0.914693	-1.64554	0.00114881	0.0107741	0.00166968	0.102676	0.0396437
NADPH	2.62183	2.82391	1.9432	-0.619417	-1.94697	0.00259848	0.0289546	0.00167493	0.198546	0.0153198
NADH	0.453383	0.920284	0.367798	-1.38714	-2.58342	0.113909	0.155141	0.124205	0.0395282	0.0103594
Pyruvate	0.0533212	0.115135	0.41305	0.910506	0.62874	0.810165	0.359333	0.0142316	0.00384388	0.0158314
Glyceraldeyde-3-Phosphate	1.2003	1.21111	1.34507	-0.347648	0.306613	0.00220966	0.00842025	0.000805895	0.077143	0.0461397
Gluconolactone	0.357409	0.300068	0.38949	0.0735766	0.301279	0.274713	0.335639	0.10701	0.595331	0.0469458
Dihydroxyacetone phosphate	1.51021	2.0439	2.20845	-0.77221	-0.240216	0.000750625	0.0037252	1.74156e-05	0.0287846	0.392123
6-Phospho-gluconolactone	1.55769	1.36234	0.911283	-0.381947	-1.12351	0.000162384	0.0194591	0.000263967	0.093038	0.00323046
KDPG	1.55769	1.36234	0.911283	-0.381947	-1.12351	0.000162384	0.0194591	0.000263967	0.093038	0.00323046
3-Phospho-Glycerate	2.20281	2.18976	2.10518	-1.08069	-1.70593	0.000133851	0.0134765	0.00014602	0.0198498	0.00623768
6-phosphogluconate	2.19849	2.01709	2.20928	-1.31829	-1.78133	0.00113835	0.00700957	4.5624e-05	0.00762963	0.00497343
Bisphospho-glycerate	2.1062	1.50925	0.960034	-1.67211	-3.62635	0.0636764	0.0447232	0.0466293	0.00589642	0.00127243
Xanthine	0.481822	0.619475	0.695387	1.84731	5.17349	0.0529427	0.034295	0.00863217	0.00419639	5.24105e-06
Hypoxanthine	0.278205	0.376315	0.6994	1.86308	4.53478	0.171189	0.0470375	0.0140077	0.0394027	3.26438e-05
Guanine	-0.0738665	0.0971031	-0.423404	0.547248	2.92321	0.875034	0.732836	0.282382	0.220202	0.000314363
Guanosine	-1.31984	-1.29276	-1.35232	1.11937	2.9078	0.125822	0.129474	0.12108	0.00364108	0.000561738
Adenosine	0.45957	0.674709	0.64122	1.19142	2.63509	0.00202809	0.0311212	0.0243018	0.0191289	6.33876e-05
Phosphoribosyl diphosphate	2.48375	3.13699	1.24613	-2.175	-4.12819	0.0212664	0.0486866	0.0817237	0.05606	0.0289264
Phosphoribosylaminoimidazole-succinocarboxamide	2.8554	2.65423	2.18006	-1.60064	-3.52575	0.000533345	0.00923074	0.00139841	0.00323262	0.000503344
Phosphoribosyl-N-formylglycineamide	1.1219	0.0906092	-0.0137954	-2.10466	-3.74234	0.000354398	0.403564	0.927276	0.0011431	0.000408327
5-phosphoribosylamine	1.57719	-0.887013	-2.02567	-4.16435	-7.17277	0.0010291	0.0857761	0.0122152	0.000347533	0.000260821
Ribose 5-phosphate	1.55167	-0.239673	-0.577697	-0.979325	-1.77465	0.000575222	0.00784938	0.000245787	0.00446076	0.000557683
Ribulose 5-phosphate	1.09985	0.441146	0.363333	-0.53755	-1.58899	0.00309556	0.113529	0.151759	0.0175581	0.000244855
Carbamoyl aspartate	-0.975357	-1.89563	-1.53655	-2.35095	-3.96313	0.0589035	0.00769458	0.0094839	0.00854304	0.00416205
Dihydroorotate	-0.55665	-0.521353	-0.358621	-1.83944	-1.19051	0.156431	0.14292	0.27164	0.0108225	0.0316473
Threonine	-0.570354	-0.479578	-0.329538	-1.07787	-1.19333	0.0433992	0.0683864	0.146283	3.0876e-05	5.71746e-05
Phenylalanine	-0.715002	-0.934334	-0.975223	-1.74523	-1.8767	0.0128607	0.00466636	0.00356345	7.63678e-07	6.65611e-07
Glutamate	-0.00539683	0.0861603	0.016217	-0.714358	-0.898694	0.981795	0.748761	0.941459	0.00139734	0.0016719
Aspartic acid	-0.280972	-0.274112	-0.212428	-0.481713	-0.894829	0.0733879	0.0639626	0.115557	0.0052364	0.00129575
Serine	-1.05071	-0.901981	-0.505671	-0.444054	-0.806708	0.00231704	0.00407645	0.0279133	0.00113453	0.000321558
Tyrosine	-0.0240001	-0.435782	-0.50587	-1.30608	-0.551289	0.837143	0.0728054	0.0188774	2.57319e-05	0.0287855
Proline	-0.220521	0.156871	0.488671	-0.239252	-0.440315	0.301032	0.322906	0.0211561	0.238223	0.0417966
Methionine	0.479351	0.257743	0.371509	-0.584061	-0.175836	0.0603471	0.0386785	0.02775	0.00517805	0.363195
Histidine	0.113756	0.147493	0.0530034	-0.0122014	0.1118	0.229445	0.592125	0.388821	0.874065	0.494667
Glutamine	1.50077	1.06451	0.935513	0.471205	0.265701	0.00017155	0.0015316	0.00771192	0.00611856	0.1659
Asparagine	1.72545	1.3549	1.05295	0.361636	0.41716	4.35047e-05	0.00264937	0.00143647	0.000794574	0.0504443
Leucine	0.60206	0.696868	0.841779	-0.437489	0.76309	0.00251182	0.00274086	0.00203707	0.000997673	0.00445805
Valine	0.518985	0.622788	0.982485	0.357	0.831715	0.0321207	0.00160279	0.00241892	0.0314102	6.276e-07
Arginine	2.49179	2.34442	2.02969	0.278974	1.17911	0.000408533	0.00767322	0.000814092	0.270184	7.83809e-05
Tryptophan	0.684088	0.229252	0.220819	-0.858251	-0.303087	0.00169717	0.0806492	0.0570048	0.00837355	0.16953
Aconitate	0.0706104	0.131841	0.269104	-1.50043	-2.7396	0.606639	0.156058	0.224713	6.12881e-06	1.71856e-06
Citrate	0.726489	0.787194	0.846954	-0.748206	-1.42632	5.65976e-05	0.0198974	0.000347185	0.0297694	0.00337545
Succinate	-0.221941	-0.213787	-0.16759	-0.710082	-0.563381	0.131998	0.0933136	0.0628313	0.000427352	0.00129509
Malate	1.18455	1.47877	1.45728	-0.194371	-0.556573	0.00167436	0.000213735	0.000154558	0.162105	0.00653248
Acetyl Coenzyme A	3.00767	2.76212	2.12995	-0.240968	-0.176471	3.54976e-06	0.00421533	0.000570721	0.323788	0.524604
Alpha-ketoglutarate	-0.669302	-0.541772	-0.200973	-0.369249	0.344289	0.00730232	0.015243	0.181378	0.00485666	0.0355951
Citrulline	0.0832365	-0.109293	-0.238795	-1.35219	-2.33758	0.498108	0.434588	0.141385	0.00047618	0.000106744
Ornithine	-0.0464877	-0.371118	-0.349925	-2.15252	-3.201	0.719014	0.0636399	0.0814198	8.69684e-05	4.06182e-05
Acetyl-Ornithine	-0.323748	-0.825417	-0.699576	-2.69695	-4.2889	0.0169879	0.00225988	0.00181468	3.27654e-05	1.64055e-05
Acetyl-glutamate	0.456218	0.517158	0.51211	-0.35923	-0.652199	0.0876518	0.0782348	0.0200147	0.038475	0.144276
Acetyl-glutamate samyaldehyde	-0.0888848	-0.246355	-0.059114	-1.73225	-1.64792	0.482633	0.103224	0.241515	7.60762e-07	5.61079e-07
Argininosuccinate	1.33739	0.971932	0.807638	-2.37062	-3.59056	0.00108816	0.00910856	8.43038e-05	0.00132923	0.000643079
4-Hydroxybenzoate	-0.0922216	-0.0346019	0.218734	-1.46703	-1.15033	0.668852	0.851711	0.20708	0.0100773	0.0208425
5-Dehydroquinate	-0.410397	-0.361065	-0.148997	-1.16949	-1.65481	0.0207111	0.033133	0.238552	0.000181451	1.60197e-05
Shikimate	-0.571899	-0.728158	-0.45917	-1.26706	-1.82857	0.0311826	0.00468383	0.0103664	3.18569e-05	1.04889e-05
3-Dehydroshikimate	-0.242135	-0.494438	-0.304803	-1.4753	-2.30713	0.222683	0.00894581	0.0203464	4.33577e-07	1.22143e-07
2,3-Dihydrobenzoic acid	-0.281583	-0.471696	-0.252163	-1.4994	-2.34008	0.146586	0.0282853	0.068057	5.65506e-07	1.37391e-07
3-Dehydroquinate	-0.25066	-0.480415	-0.296536	-1.55337	-2.45454	0.187751	0.0141882	0.0337439	5.63493e-07	9.58228e-08
2-Dehydro-3-deoxy-D-arabino-heptonate 7-phosphate	1.69617	1.46766	1.31748	-0.998392	-2.54802	0.000199036	0.00179276	2.37053e-05	0.00120607	3.31545e-05
Shikimate 3-phosphate	1.24568	-0.0083529	0.0451039	-3.21506	-3.96514	0.00582927	0.916832	0.823059	0.00833344	0.006716
UDP-N-acetylglucosamine	2.24146	2.16032	2.00558	0.0393085	-0.00170068	0.000173765	0.00295019	0.000335514	0.859871	0.994236
Glycerol-3-phosphate	0.647964	0.71737	0.861557	-0.98246	-0.63912	0.00218123	0.00442758	0.000596778	3.64237e-05	2.15128e-05
UDP-glucuronate	2.07368	1.04069	0.437427	-0.986712	-0.827934	0.000296021	0.0274093	0.0407846	0.00549133	0.0421057
Malonyl-CoA	2.17791	1.29408	-0.0645091	-0.785854	-1.57666	0.0116853	0.365197	0.961593	0.293368	0.100451
Glutatione (reduced)	0.768476	0.533275	0.589233	-0.47461	-0.554184	0.00887017	0.0153232	0.0196225	0.00424224	0.000318533
Glutathione disulfide	1.48457	0.866767	0.715384	-1.11147	-1.39781	0.0701503	0.195601	0.0712258	0.00517865	0.00100611
Phenylpyruvate	0.207166	0.406303	0.6465	-0.6168	-0.817248	0.458536	0.0372766	0.00284401	0.00928555	0.0018029
